# Supplementary material for: Computational Prediction of Intronic microRNA Targets using Host Gene Expression Reveals Novel Regulatory Mechanisms
Source: PLoS One. 2011 Jun 9;6(6):e19312. doi: 10.1371/journal.pone.0019312 (PMC3111417; doi:10.1371/journal.pone.0019312)
Supplement: Table S3 — The excel file, consisting of 6 sheets, contains the entire p-values obtained from interactions between 3864 intronic miRNAs targeted genes and 57 hosts genes using the CLM, ULM, and CORR methods. sheet 1 p-values from the CLM model. sheet 2 p-values from the CLM model with permuted data. sheet 3 p-values from the ULM model. sheet 4 p-values from the ULM model with permuted data. sheet 5 p-values from the CORR model. sheet 6 p-values from the CORR model with permuted data. The names of the targeted genes and host genes are given in the first row and column of the first sheet. Note that a zero in (i,j) in the tables shows that the ith gene is not a target of the intronic miRNAs of the jth host. (XLS) [file pone.0019312.s012.xls]

## Sheet: Sheet1
0	0	0	0	0	0	0	0	0	0	0	0	0	0	0	0	0	0	0	0	0	0	0	0	0	0	0	0	0	-3.95294e-05	0	0	0	0	0	5.97441e-09	0	0	0	0	0	-0.957404	0	0	0	0.178333	0	-0.0244419	0	0
0	0	0	0	-0.00482642	0	0	0	0	-0.0127963	0	0	0.0805108	0	0	-0.224722	0	0	0	0	0	0	0	0	0	0	0	0	0	0	0	0	0	0	-0.515133	0	-0.296424	0	0	-0.013502	0	4.0951e-08	0	0	0	2.11517e-06	0.118217	5.17795e-08	0	0
0	0	0	0	0	0	0	0	0	0.000403615	0	0	0	0	0	0	0	0	0	0	0	0	0	0	0	0	0	0	0	0	0	0	0	0	0	0	0	0	0	0	0	0	0	0	0	0	0	0	0	0
0	0	0	0	0	0	0	0	0	0	0	0	-0.461244	0	0	0	0	-0.0385529	2.37081e-16	-0.00026555	0	0	0	0	0	0	0	0	0	0	0	0	0	0	0	0	0	0	0	-6.16206e-10	0	0	0	0	0	0	0	0.149639	0	0
0	0	0	0	0	-0.432913	0	0	0	-0.367111	0	0	0.412457	0	0	0	0	0	0.00392215	-0.50136	-0.717836	0.221179	-0.32464	0	0	0.656101	0.920961	0.985058	0	0	0	0	0	0	0	0	0	0	0	0	0	0	0	0	0	-0.276318	0	0.0174386	0	0
0	0	0	0	0	0	0	0	0	0	0	0	-0.0134867	0	0	0	0	0	0	0	0	0	0	0	0	0	0	0	0	0	0	0	0	0	0	0	-2.46024e-07	0	0	0	0	2.58286e-14	0	0	0	0	0	0	0	0
0	0	0	0	0	0	-0.443188	0	0	0	0	0	0	0	0	0	0	0	0	0	0	0	0	0	0	-0.993485	0.562782	-0.0225995	0	0	-0.541515	0	0	0.63338	0	0.0217371	0	0	0	0	0	0	0	0	0	0	0	0	0	0
0	0	0	0	0	0	0	0	0	0	0	0	0	0	0	0	0	0	0	0	0.00161957	0.00103152	-0.0757976	0	0	0	0	0	0	0	0	0	0	0	0	0	0	0	0	0	0	0	0	0	0	0	0	0	0	0
0	0	0	0	0	0	0	0	0	0	0	0	0	0	0	0	0	0	0	0	0	0	0	0	0	-0.0964093	0.27868	-0.854114	0	0	0	0	0	0	0	0	0	0	0	0	0	0.677773	0	0	0	0	0	0	0	0
0	0	0	0	0	0	0	0	0	0	0	0	0	0	0	0	0	0	0	0	0	0	0	0	0	0	0	0	0	0	0	0	0	0	0	0	0	0	0	0	0	0	0	0	0	0	0	0	0	0
0	0	0	0	0	0	0	0	0	0	0	0	0	0	0	0	0	0	0	0	0	0	0	0	0	0	0	0	0	0	0	0	0	0	0	0	0	0	0	0	0	0	0	0	0	0	0	0	0	0
0	0	0	0	0	0	0	0	0	0	0	0	0	0	0	0	0	0	0	0	0	0	0	0	0	0	0	0	0	0	0	0	0	0	0	0	0	0	0	0	0	0	0	0	0	0	0	0	0	0
0	0	0	0	0	0	0	0	0	0	0	0	0	0	0	0	0	0	0	0	0	0	0	0	0	0	0	0	0	0	0	0	0	0	0	0	0	0	0	0	0	0	0	0	0	0.000588758	0	-7.56253e-07	0	0
0	0	0	0	0	0	0	0	0	-0.000332417	0	0	0	0	0	0	0	0	0	0	0	0	0	0	-0.0256211	0	0	0	0	0	0	0	0	0	0	0	0	0	0	0	0	0	0	0	0	3.33114e-10	0	2.92911e-06	0	0
0	0	0	0	0	-0.541496	0	0	0	0	0	0	0.201545	0	0	-0.000593935	0	0	0	0	0.654454	0.0749135	-0.202614	0	0	0	0	0	0	0	0	0	0	0	0	0	0	0	0	0	0	0	0	0	0	0	0	-0.455555	0	0
0	0	0	0	0	0	0	0	0	-0.233884	0	0	0	0	0	0	0	0	0	0	0	0	0	0	0	0	0	0	0	0	0	0	0	0	0	0	0	0	0	0	0	0	0	0	0	0	0	0	0	0
0	0	0	0	0	-0.947589	-0.00735906	0	0	0	0	0	0	0	0	0	0	0	0	0	0	0	0	0	-0.625228	0	0	0	0	0	-0.892139	0	0	0	0	4.43398e-11	0	0	0	0	0	0	0	0	0	0	0	0	0	0
0	0	0	0	0	0	0	0	0	0	0	0	0	0	0	0	0	0	0	0	0	0	0	0	0	0	0	0	0	0	0	0	0	0	0	0	0	0	0	0	0	0	0	0	0	0	0	0	0	0
0	0	0	0	0	0	0	0	0	0	0	0	0	0	0	0	0	0	0	0	0	0	0	0	0	0	0	0	0	0	0	0	0	0	0	0	-0.842299	0	0	0	0	0	0	0	0	0	0	0	0	0
0	0	0.231884	0	0	0.351462	0	0	0	-0.10933	0	0	-0.645152	0	0	0	0	0	0.00059646	-0.450753	-0.227832	-0.362614	-0.0656199	0	-0.804918	0	0	0	0	0	0	0	0	0	0	0	-0.141998	0	0	0	0	0.952332	0	0	0	0.198149	0	0.165676	0	0
0	0	0	0	0	0	0	0	0	0	0	0	0	0	0	0	0	0	0	0	0.82658	0.223602	-0.202303	0	0	0	0	0	0	0	0	0	0.334854	0	0	0	0	0	0	0	0	0	0	0	0	0	0	0	0	0
0	0	0	0	0	0	0	0	0	0	0	0	0	0	0	0	0	0	0	0	0	0	0	0	-0.0232085	0	0	0	0	0	0	0	0	0	0	0	0	0	0	0	0	0	0	0	0	0	0	0	0	0
0	0	0	0	0	0	0	0	0	0	0	0	0	0	-0.768484	0	0	0	0	0	0	0	0	0	-1.59396e-05	0	0	0	0	0	0	0	0	0	0	0	0	0	0	0	0	0	0	0	0	0	0	0	0	0
0	0	0	0	0	0	0	-2.78314e-13	0	0	0	0	0	0	0	0	0	0	0	0	0	0	0	2.76316e-13	0	0	0	0	0	0	0	0	0	0	0	0	0	0	0	0	0	0	0	0	0	0	0	0	0	0
0	0	0	0	0	0	0	0	0	0	0	0	0	0	0	0	0	0	0	0	0	0	0	0	0	0	0	0	0	0	0	0	0	0	0	0	0	0	0	0	0	0	0	0	0	0	0	0	0	0
0	0	0	0	0	0	0	0	0	0	0	0	0	0	0	0	0	0	0	0	0	0	0	0	0	0	0	0	0	0	0	0	0	0	0	0	0	0	0	0	0	0	0.254223	0	0	0	0	0	0	0
0	0	0	0	0	0	0	0	0	0	0	0	0	0	0	0	0	0	0	0	0	0	0	0	0	0	0	0	0	0	0	0	0	0	0	0	0	0	0	0	0	0	0	0	0	0	0	0	0	0
0	0	0	0	0	0	0	0	0	-0.526434	0	0	0.0645927	0	0	0	0	0	0	0	0	0	0	0	0	0	0	0	0	0	0	0	0	0	0	0	0	0	0	0	0	0	0	0	0	0	0	0	0	0
0	0	0	0	0	0	0	-4.56281e-05	0	0	0	0	0	0	0	0	0	0	0	0	0	0	0	0	-0.00619621	0	0	-0.0196334	0	0	0	0	0	0	0	0	0	0	0	0	0	0	0	0	0	3.52639e-07	0	0.000898032	0	0
0	0	0	0	0	0	0	0	0	0	0	0	0	0	0	0	0	0	0	0	0	0	0	0	0	0	0	0	0	0	0	0	0	0	0	0	0	0	0	0	0	0	0	0	0	0	0	0	0	0
0	0	0	0	0	0	0	0	0	0	0	0	0	0	0	0	0	0	0	0	0.568249	0.387443	-0.146625	0	0	0	0	0	0	0	0	0	0	0	0	0	0	0	0	0	0	0	0	0	0	0	0	0	0	0
0	0	0	0	0	0	0	0	0	0	0	0	0	0	0	0	0	0	0	0	0	0	0	0	-0.0137364	0	0	0	0	0	0	0	0	-0.579507	0	0	0	0	0	0	0	0	0	0	0	0	0	5.27099e-06	0	0
0	0	0	0	0	0	0	0	0	0	0	0	-5.08776e-10	0	0	0	0	0	0	0	0	0	0	0	0	0	0	0	0	0	0	0	0	0	0	0	0	0	0	0	0	5.08774e-10	0	0	0	0	0	0	0	0
0	0	0	0	0	0	0	0	0	0	0	0	0	0	0	0	0	0	0	0	0	0	0	0	0	0	0	0	0	0	0	0	0	0	0	0	0	0	0	0	0	0	0	0	0	-0.293606	0	-0.612406	0	0
0	0	0	0	0	0	0	0	0	0	0	0	0	0	0	0	0	0	0	0	0	0	0	0	0	0	0	0	0	0	0	0	0	0	0	0	0	0	0	0	0	0	0	0	0	0	0	0	0	0
0	0	0	0	0	0	0	0	0	0	0	0	0	0	0	0	0	0	0	0	0	0	0	0	0	0	0	0	0	0	0	0	0	0	0	0	0	0	0	0	0.760027	0	0	0	0	0	0	0	0	0
0	0	0	0	0	0	0	0	0	0	0	0	0	0	0	0	0	0	0	0	0	0	0	0	0	0	0	0	0	0	0	0	0	0	0	0	-0.926752	0	0	0	0	0.782705	0	0	0	0	0	0	0	0
0	0	0	0	0	0	0	0	0	0.107262	0	0	0	0	0	0	0	0	0	0	0	0	0	0	0.421411	0	0	0	0	0	0	0	0	0	0	0	0	0	0	0	0	0	0	0	0	0	0	-0.176128	0	0
0	0	0	0	0	0	0	0	0	0	0	0	0	0	0	0	0	0	0	0	0	0	0	0	-0.394463	0	0	0	0	0	0	0	0	0	0	0	0	0	0	0	0	0	0	0	0	0	0	0	0	0
0	0	0	0	0	0	0	0	0	0	0	0	0	0	0	0	0	0	0.88438	-0.321137	0	0	0	0	0	0	0	0	0	0	0	0	0	0	0	0	0	0	0	0	0	0	-0.0261031	0	0	0	0	0	0	0
0	0	0	0	0	0	0	0	0.0202686	-0.233802	0	0	0.427519	0	0	0	0	0	0	0	0	0	0	0	0	-5.71052e-05	0.742894	-0.035607	0	0	0	0	0	0	0	0	0	0	0	0	-6.72876e-06	3.80443e-12	0	0	0	0	0	8.53324e-09	0	0
0	0	0	0	0	0	0	0	0	0	0	0	0.393156	0	-0.0955369	0	0	0	0	0	0	0	0	0	-0.0839831	-0.185299	5.60345e-05	-0.0149709	0	0	0	0	0	0	0	0	0	0	0	0	-0.000519477	0.00104986	0	0	0	0	0	0	0	0
0	0	0.45361	0	0	0.218263	0	-0.238013	0	0	0	0	0.458685	0	-0.0112749	0	0	0	0.0108282	-0.415877	-0.0770951	0.904446	-0.887449	0	0.174879	-0.344507	-0.222362	-0.0049501	0	0	0	0.287809	0	0	0	0	0	0	0	0	0	0.352327	0.145151	0	0	0	0	0	0	0
0	0	0	0	0	0	0	0	0	-0.172084	0	0	0	0	0	0	0	0	0	0	0	0	0	0	0	0	0	0	0	0	0	0	0	0	0	0	0	0	0	0	-0.000566133	0	0	0	0	0.971893	0	0.0352293	0	0
0	0	0	0	0	0	0	-6.53268e-14	-0.0859623	-0.266027	0	0	0	0	0	0	0	0	0	0	0	0	0	0	0	0	0	0	0	0	0	0	0	0	0	2.17636e-21	0	0	0	0	0	0	0	0	0	0	0	0	0	0
0	0	0	0	0	-0.172145	0	0	0	0	0	0	0	0	0	0	0	0	0	0	0.0192016	4.11312e-10	-0.0230239	0	0	0	0	0	0	0	0	0	0	0	0	0	0	0	0	0	0	0	0	0	0	0	0	0	0	0
0	0	0	0	0	0	0	0	0	0	0	0	0	0	0	0	0	0	2.20175e-17	-2.77931e-05	0	0	0	0	0	0	0	0	0	0	0	0	0	-1.46934e-05	0	0	0	0	0	0	0	0	0	0	0	0	0	0	0	0
0	0	0	0	0	0	-0.00514217	0	0	0	0	0	0.203863	0	0	0	0	0	0	0	0.856431	0.187756	-0.151018	0	0	0	0	0	0	0	-0.12109	0	0	0	0	0	0	0	0	0	-0.00347333	0	0	0	0.284888	0.0121087	0	1.52519e-05	0	0
0	0	0	0	0	0	0	0	0	0	0	0	0	0	0	0	0	0	0	0	0	0	0	0	0	0	0	0	0	0	0	0	0	0	0	0	0	0	0	0	0	0	0	0	0	0	0	0	0	0
0	0	0	0	0	0	0	0	0	0	0	0	0	0	0	0	0	0	0	0	0	0	0	0	0	0	0	0	0	0	0	0	0	0	0	0	0	0	0	0	0	0	0	0	0	0.00672608	0	-0.00673582	0	0
0	0	0	0	0	0	0	0	0	0	0	0	0	0	0	0	0	0	0	0	0.748367	-0.308506	-0.991158	0	0	0	0	0	0.0278879	0	0	0	0	0	0	0	0	0	0	0	0	0	0	0	0	-0.159456	0	-0.96111	0	0
0	0	0	0	0	0	0	0	0	0	0	0	0	0	0	0	0	0	0	0	0	0	0	0	-0.0730896	0	0	0	0	0	0	0	0	0	0	0	0	0	0	0	0	0.0657974	0	0	0	0	0	0	0	0
0	0	0	0	0	0	0	0	0	-0.237843	0	0	0	0	0	0	0	0	0	0	0	0	0	0	0	0	0	0	0	0	0	0	0	0	0	0	0	0	0	0	0	0	0	0	0	0	0	0	0	0
0	0	0	0	0	0	0	0	-0.599329	-0.133692	0	0	-0.53502	0	0	0	0	0	0.00292019	-0.00466242	0	0	0	0	-0.0747218	0	0	0	0	0	0	0	0	-0.0539678	0	0	0	0	0	0	0	0.0287353	0	0	0	0	0	0.231169	0	0
0	0	0	0	0	0	-0.00124701	0	0	-4.52594e-05	0	0	0.133286	0	0	0	0	0	0	0	0.220233	0.0127681	-0.120084	0	-0.757682	0	0	0	0	0	-0.00840569	0	0	0	0	0	0	0	0	0	0	5.25043e-06	0	0	0	0	0	0	0	0
0	0	0	0	0	0	0	0	0	0	0	0	0	0	0	0	0	0	0	0	0	0	0	0	0	0	0	0	0	0	0	0	0	0	0	0	0	0	0	0	-0.0015626	8.206e-24	0	0	0	0	0	0	0	0
0	0	0	0	0	0	0	0	0	0	0	0	0	0	0	0	0	0	0	0	0	0	0	0	0	0	0	0	0	0	0	0	0	0	0	0	0	0	0	0	0	0	0	0	0	0	0		0	0
0	0	0	0	0	0	0	0	0	0	0	0	-0.0383002	0	0	0	0	0	0	0	0	0	0	0	-0.0348923	0.968487	0.0401415	-0.000158204	0	0	0	0	0	0	0	0	0	0	0	0	0	0	0	0	0	0.00452334	0	0.866974	0	0
0	0	0	0	0	0.857143	0	0	0	0	0	0	0	0	0	0	0	0	0	0	0	0	0	0	0	0	0	0	0	0	0	0	0	0	0	0	0	0	0	0	0	0	0	0	0	0	0	-0.857143	0	0
0	0	0	0	0	0	0	0	0	0	0	0	0	0	0	0	0	0	0	0	0	0	0	0	0	0	0	0	0	0	0	0	0	0	0	0	0	0	0	0	0	0	0	0	0	0	0	0	0	0
0	0	0	0	0	0	0	0	0.000362207	0	0	0	0	0	0	-0.00018877	0	0	0	0	0	0	0	0	0	0	0	0	0	0	0	0	0	0	0	0	0	0	0	0	-0.872281	0	0	0	0	0	0	0	0	0
0	0	0	0	0	0	0	0	0	0	0	0	7.56181e-06	0	0	0	0	0	0	0	0	0	0	0	0	0	0	0	0	0	0	0	0	0	-0.434529	0	0	0	0	0	-0.0800976	0	0	0	0	0	0	0	0	0
0	0	0	0	0	0	0	0	0	0	0	0	0	0	0	-7.8474e-05	0	0	5.46097e-29	-0.0182922	0	0	0	0	0	0	0	0	0	0	0	0	0	0	0	0	0	0	0	0	0	0	0	0	0	0	0	0	0	0
0	0	0	0	0	0	0	0	0	0	0	0	0	0	0	0	0	0	0	0	0	0	0	0	0	0	0	0	0	0	0	0	0	0	0	0	0	0	0	0	0	0	0	0	0	0.000258516	0	-0.266665	0	-0.0105721
0	0	0	0	0	0	0	0	-0.33139	0	0	0	-0.597603	0	0	0	0	0	0	0	0	0	0	0	0	0	0	0	0	0	0	0	0	0	0	0	0	0	0	0	0	0	0	0	0	0	0	0	0	0
0	0	0	0	0	0	0	0	0	-0.426193	0	0	0.263763	0	0	0	0	-0.00290021	0	0	0	0	0	0	0	0	0	0	0	0	0	0	0	0	0	1.73193e-14	-0.569803	0	0	0	0	0.0127085	0	0	0	0	0	0	0	0
0	0	0	0	0	0	0	0	0	0	0	0	0	0	0	0	0	0	0	0	0	0	0	0	0	0	0	0	0	0	0	0	0	0	0	0	0	0	0	0	0	0	0	0	0	0	0	0	0	0
0	0	0	0	0	0	0	0	0	0	0	0	0.493519	0	0	0	0	0	0	0	0	0	0	0	0	0	0	0	0	0	0	0	0	0	0	0	0	0	0	0	-0.115429	0	0	0	0	0	0	0	0	0
0	0	0	0	0	0	0	0	0	0	0	0	0.851424	0	0	0	0	0	0	0	0	0	0	0	0	-0.743701	0.603411	-0.716426	0	0	0	0	0	0	0	0	0	0	0	0	0	0	0	0	0	0	0	0	0	0
0	0	0	0	0	0	0	0	0	0	0	0	0	0	0	0	-0.255438	0	0	0	0	0	0	0	0	0	0	0	0	0	0	0	0	0	0	0	0	0	0	0	0	0.406533	0	0	0	0	0	0	0	0
0	0	0	0	0	0	0	0	0	0	0	0	-0.733526	0	0	0	0	0	0	0	-0.191472	-0.284678	0.213824	0	0	0	0	0	0	0	0	0	0	0	0	0	0	0	0	0	0	0	0	0	0	0.0788175	0	0.151338	0	0
0	0	0	0	0	0	0	0	0	0	0	0	0.729175	0	0	0	0	0	0	0	0	0	0	0	0	0	0	0	0	-0.729175	0	0	0	0	0	0	0	0	0	0	0	0	0	0	0	0	0	0	0	0
0	0	0	0	0	0	0	0	0	0	0	0	0	0	0	0	0	0	0	0	0	0	0	0	0	0	0	0	0	0	0	0	0	0	0	0	0	0	0	0	-0.18861	0	0	0	0	-0.563943	0	0.0703768	0	0
0	0	0	0	0	0	0	0	0	0	0	0	0	0	0	0	0	0	0	0	0	0	0	0	-0.000194931	0	0	0.880834	0	0	0	0	0	0	0	0	0	0	0	0	0	0	0	0	0	0	0	0	0	0
0	0	0	0	0	-0.43172	0	0	0	0.720835	0	0	0	0	0	0	0	0	0	0	0	0	0	0	0	0	0	0	0	0	0	0	0	0	0	0	0	0	0	0	0	0	0	0	0	0	0	0	0	0
0	0	0	0	0	0	0	0	-5.11673e-07	0	0	0	0	0	0	0	0	0	0	0	0	0	0	0	0	0	0	0	0	0	0	0	0	0	0	0	0	0	0	0	0	0	0	0	0	0	0	5.15324e-07	0	0
0	0	0	0	0	0	0	0	0	0	0	0	0	0	0	0	0	0	0	0	0	0	0	0	0	0	0	0	0	0	0	0	0	0	0	0	0	0	0	0	0	0	0	0	0	0	0	0	0	0
0	0	0	0	0	0	0	0	0	0	0	0	-0.123208	0	0	0	0	0	0	0	0	0	0	0	0	0	0	0	0	0	0	0	0	0	0	0	0	0	0	0	0	0	0	0	0	0	0	0	0	0
0	0	0	0	0	0	0	0	0	0	0	0	-0.0161754	0	0	0	0	-6.30492e-13	0	0	0	0	0	0	0	0	0	0	0	0	0	0	0	0	0	2.71515e-12	0	0	0	0	0	0	0	0	0	0	0	0	0	0
0	0	0	0	0	0	0	0	0	0	0	0	0	0	0	0	0	0	0	0	0	0	0	0	0	0	0	0	0	0	0	0	0	0	0	0	0	0	0	0	0	1.39321e-06	0	0	0	5.43136e-06	0	-0.0719512	0	0
0	0	0	0	0	0	0	0	0	0	0	0	0	0	0	0	0	0	0	0	0	0	0	0	-4.87176e-05	0	0	0	0	0	0	0	0	0	0	0	0	0	0	0	0	0.0198879	0	0	0	0	0	0	0	0
0	0	0	0	0	0	0	0	0	0	0	0	0	0	0	0	0	0	0	0	0	0	0	0	0	0	0	0	0	0	0	0	0	0	0	0	0	0	0	0	0	0	0	0	0	0	0	0	0	0
0	0	0	0	0	0	0	0	0	0	0	0	0.420489	0	0	0	0	0	0	0	0	0	0	0	0	0	0	-0.0809354	0	0	0	0	0	0	0	0	0	0	0	0	0	0	0	0	0	0	0	0	0	0
0	0	0	0	0	-0.612191	0	0	0	0	0	0	0	0	0	0	0	0	0	0	0	0	0	0	0	-0.0502876	0.470986	-0.00243209	0	0	0	0	0	0	0	0	0	0	0	0	0	9.39626e-11	0	0	0	0	0	0	0	0
0	0	0	0	0	0	0	0	0	0.292084	0	0	-0.215997	0	0	0	0	0	0	0	0	0	0	0	0	0	0	0	0	0	0	0	0	0	0	0	0	0	0	0	0	0	0	0	0	0	0	0	0	0
0	0	0	0	0	0	0	0	0	0.979225	0	0	-0.441033	0	0	0	0	0	0	0	0	0	0	0	0	0	0	0	0	0	0	0	0	0	0	0	0	0	0	0	0	0	-0.490941	0	0	-0.0754748	0	0.117436	0	0
0	0	0	0	0	0	0	0	0	0	0	0	0.132183	0	0	0	0	0	0	0	0	0	0	0	0	0	0	0	0	-5.1575e-05	0	0	0	0	-0.031951	0	-0.147684	0	0	0	-1.86336e-05	2.80181e-15	0	0	0	0	0	0.013511	0	0
0	0	0	0	-0.000551245	0	0	0	0	0	0	0	0	0	0	0	0	0	0	0	0	0	0	0	0	0	0	0	0	0	0	0	0	-0.00454367	0	0	0	0	0	0	0	0	2.21513e-11	0	-0.00176593	4.72838e-07	0	-0.747039	0	0
0	0	0	0	0	0	0	-0.00956116	0	0	0	0	0.70611	0	0	0	0	0	0	0	0	0	0	0.0196871	-0.0313895	0	0	0	0	0	0	0	0	0	0	0	0	0	0	0	0	0	0	0	0	0.292362	0	-0.356706	0	0
0	0	0	0	0	0	0	0	0	0	0	0	0	0	0	0	0	0	0	0	0	0	0	0	0	0.489463	0.265775	-0.020495	0	0	0	0	0	0	0	0	0	0	0	0	0	0	0	0	0	0	0	0	0	0
0	0	0	0	0	0	0	0	0	0	0	0	0	0	0	0	0	0	0	0	0	0	0	0	-0.107716	0	0	0	0	0	0	0	0	0	0	0	0	0	0	0	0	0	1.81628e-05	0	0	0	0	0	0	0
0	0	0	0	0	0.256425	0	0	0	0	0	0	0.890365	0	0	0	0	0	0	0	0	0	0	0	0	0	0	0	0	0	0	0	0	0	-0.313774	0	0	0	0	0	0	0	0	0.0954221	0	0	0	0	0	0
0	0	0	0	0	0	0	0	0	0	0	0	0.00128289	0	0	0	0	0	0	0	0	0	0	0	0.429708	0	0	0	0	0	0	0	0	0	0	0	0	0	0	-0.00072646	0	0	0	0	0	0	0	0	0	0
0	0	0	0	0	0	0	0	0	0	0	0	0	0	0	0	0	0	0	0	0	0	0	0	0	0	0	0	0	0	0	2.36573e-05	0	0	0	0	0	0	0	0	0	0	0	0	0	0	0	0	0	0
0	0	0	0	0	0	0	0	0	0	0	0	0	0	0	0	0	0	0	0	0.00631165	-0.379045	-0.412634	0	0	0	0	0	0	0	0	0	0	0	0	0	0	0	0	0	0	0	0	0	0	0	0	0	0	0
0	0	0	0	0	0	0	0	0	0	0	0	0.0543272	0	0	0	0	0	0	0	0	0	0	0	0	0	0	0	0	0	0	0	0	-0.054206	0	0	0	0	0	0	0	0	0	0	0	0	0	0	0	0
0	0	0	0	0	0	0	0	0	0	0	0	0	0	0	0	-6.56018e-10	0	0	0	0	0	0	0	0	0	0	0	0	0	0	0	0	0	0	0	0	0	0	0	0	6.59231e-10	0	0	0	0	0	0	0	0
0	0	0	0	0	0	0	0	0	0	0	0	0	0	0	0	0	0	0	0	0	0	0	0	0	0	0	0	0	0	0	0	0	0	0	0	0	0	0	0	0	0	0	0	0	0.786861	0	-0.00186612	0	0
0	0	0	0	0	0	-0.0915953	0	0	0	0	0	0	0	0	0	0	0	0	0	0	0	0	0	-0.719247	0	0	0	0	0	-0.818717	0	0	0	0	0	0	0	0	0	0	0	0	0	0	0	0	0	0	0
0	0	0	0	0	0	0	0	0	0	0	0	0	0	0	0	0	0	3.35427e-10	-3.29496e-10	0	0	0	0	0	0	0	0	0	0	0	0	0	0	0	0	0	0	0	0	0	0	0	0	0	0	0	0	0	0
0	0	0	0	0	0	0	0	0	0	0	0	0	0	0	0	0	0	0	0	0	0	0	0	0	0	0	0	0	0	0	0	0	0	0	0	0	0	0	0	0	0	0	0	0	-0.238068	0	0.619557	0	0
0	0	0	0	0	0	0	0	0	0	0	0	0	0	0	0	0	0	0	0	0	0	0	0	-0.196067	0	0	0	0	0	0	0	0	0	0	0	0	0	0	0	0	0	0	0	0	0	0	0	0	0
0	0	0	0	0	0	0	0	0	0	4.3999e-06	0	0	0	0	0	0	0	0	0	0	0	0	0.110429	0	0	0	0	0	0	0	0	0	0	0	0	0	0	0	0	0	0	0	0	-0.000103172	0	0	0	0	0
0	0	0	0	0	0	0	0	0	-0.0342388	0	0	0.173739	0	0	0	0	0	0	0	0	0	0	0	0	0	0	0	0	0	0	0	0	0	0	0	0	0	0	0	0	0	0	0	0	0	0	0	0	0
0	0	0	0	0	0	0	0	0	-0.864086	0	0	0	0	0	0	0	0	0	0	0	0	0	0	-0.0690836	0	0	0	0	0	0	0	0	0	0	0	0	0	0	0	0	0	0	0	0	0	0	0	0	0
0	0	0	0	0	0	0	0	0	0	0	0	0	0	0	0	0	-0.508001	1.31653e-05	-0.294374	0	0	0	0	0	-0.804434	-0.100727	0.219296	0	0	0	0	0	0	0	0	0	0	0	0	0	0	0	0	0	0	0	0	0	0
0	0	0	0	0	0	0	0	0	0	0	0	0	0	0	0	0	0	0	0	0	0	0	0	0	0	0	0	0	0	0	0	0	0	0	0	0	0	0	0	0	0	0	0	0	0	0	0	0	0
0	0	0	0	0	-0.676556	0	0	0	0	0	0	0	0	0	0	0	0	0	0	0	0	0	0	-0.152479	0	0	0	0	0	0	0	0	0	0	0	0	0	0	0	0	0	0	0	0	0	0	0.000736144	0	0
0	0	0	0	0	0	0	-6.80792e-11	0	0	0	0	0	0	0	0	0	0	0	0	0	0	0	0	0	0	0	-0.00538398	0	0	0	0	0	0	0	0	0	0	0	0	0	0	0	0	0	0	0	0.0751564	0	0
0	0	0	0	0	0	0	0	0	0	0	0	0	0	0	0	0	0	0	0	0	0	0	0	0	0	0	0	0	0	0	0	0	0	0	0	0	0	0	0	0	0.576955	0	0	0	-0.577556	0	0	0	0
0	0	0	0	0	0	0	0	-0.397526	0	0	0	0	0	0	0	0	0	0	0	0	0	0	0	0	0	0	0	0	0	0	0	0	0	0	0	0	0	0	0	0	4.10511e-23	0	0	0	0	0	0	0	0
0	0	0	0	0	0	0	0	0	0	0	0	0	0	0	0	0	0	0	0	0.0201721	6.22309e-14	-0.00714591	0	0	0	0	0	0	0	0	0	0	0	0	0	0	0	0	0	0	0	0	0	0	0	0	0	0	0
0	0	0	0	0	0	0	0	0	0	0	0	0	0	0	0	0	0	0	0	0	0	0	0	0	0	0	0	0	0	0	0	0	0	0	0	0	0	0	0	0	0	0	0	0	0	0	0	0	0
0	0	0	0	0	0	0	0	0	0	0	0	0	0	0	0	0	0	0	0	0	0	0	0	0	0	0	0	0	0	0	0	0	0	0	0	0	0	0	0	0	0.424418	-0.431222	0	0	0	0	0	0	0
0	0	0	0	0	0	0	0	-0.952139	0	0	0	0	0	0	0	0	0	0	0	0	0	0	0	-0.00275776	0	0	0	0	0	0	0	0	0	0	0	0	0	0	0	0	0	0	0	0	0	0	2.13813e-06	0	0
0	0	0	0	0	0	-0.00626921	0	0	2.59397e-05	0	0	0	0	0	0	0	0	0	0	0	0	0	0	0	0	0	0	0	0	-0.140277	0	0	0	0	0	0	0	0	0	0	0	0	0	0	0	0	0	0	0
0	0	0	0	0	0	0	0	0	0.449374	0	0	0	0	0	0	0	0	0.490955	0.932551	0	0	0	0	0	0	0	0	0	0	0	0	0	0	0	0	0	0	0	0	0	0	-0.52378	0	0	0	0	0	0	0
0	0	0	0	0	0	0	0	0	0	0	0	0	0	0	0	0	0	0	0	0	0	0	0	0	0	0	0	0	0	0	0	0	0	0	0	0	0	0	0	0	0	0	0	0	0	0	0	0	0
0	0	0	0	0	0	0	0	-0.0332238	0	0	0	0	0	0	0	0	0	0	0	0.0520163	4.0159e-08	-1.00288e-07	0	0	0	0	0	0	0	0	0	0	0	0	0	0	0	0	0	0	0	0	0	0	0	0	0	0	0
0	0	0	0	0	0	0	0	-0.00133458	-0.594652	0	0	-0.0274691	0	0	0	0	0	0	0	0	0	0	0	0	0	0	0	0	0	0	0	0	0	0	0	0	0	0	0	0	0	0	0	0	0	0	0	0	0
0	0	0	0	0	0	0	0	0	0	0	0	0	0	0	0	0	0	0	0	0	0	0	0	0	0	0	0	0	0	0	0	0	0	0	0	0	0	0	0	0	0.359778	0	0	0	0	0	0	0	0
0	0	0	0	0	0	0	0	0	0	0	0	0	0	0	0	0	0	0	0	0	0	0	0	-0.0356429	0	0	0	0	0	0	0	0	0	0	0	0	0	0	0	0	0	0	0	0	0	0	0	0	0
0	0	0	0	0	0	0	0	0	0	0	0	0	0	0	0	0	0	0	0	0	0	0	0	0	0	0	0	0	0	0	0	0	0	0	0	0	0	0	0	0	0.27434	0	0	0	1.27869e-08	0	-0.0236894	0	0
0	0	0	0	0	0	0	0	0	0	0	0	0	0	0	0	0	0	0	0	0	0	0	0	0	0	0	0	0	0	0	0	0	0	0	0	0	0	0	0	0	0	0	0	0	0	0	0	0	0
0	0	0	0	0	0	0	0	0	0	0	0	0	0	0	0	0	0	0	0	0	0	0	0	0	0	0	0	0	0	0	0	0	0	0	0	0	0	0	0	0	0	0	0	0	9.48149e-08	0	-9.37184e-08	0	0
0	0	0	0	0	0	0	0	0	-0.000968889	0	0	-1.83803e-08	0	0	0	0	0	0	0	0	0	0	0	0	0	0	0	0	0	0	0	0	0	0	5.09888e-19	0	0	0	0	0	0	0	0	0	0	0	0	0	0
0	0	0	0	0	0	0	0	0	0	0	0	0.437196	0	0	0	0	0	0	0	0	0	0	0	0	0	0	0	0	0	0	0	0	0	0	0	0	0	0	0	0	0	0	-0.436442	0	0	0	0	0	0
0	0	0	0	0	0	0	0	0	0.791461	1.49678e-06	0	-0.799161	0	0	0	0	0	0.331584	-0.347294	-0.485687	-0.853869	-0.705324	0.0475229	-0.229541	0	0	0	0	0	0	0	0	-0.0012525	0	0	0	0	0	0	-0.854417	0	0	0	0	0	0	0	0	0
0	0	0	0	0	-0.00128419	0	0	0.199699	0	0	0	0	0	0	0	0	0	0	0	3.3656e-05	1.15112e-05	-0.0107108	0	-0.222742	0	0	0	0	0	0	0	0	0	0	0	0	0	0	0	0	0	0	0	0	0	0	0	0	0
0	0	0	0	0	-0.150287	0	0	0	-0.220377	0	0	0.935506	0	0	0	0	0	0	0	0	0	0	0	0	0	0	0	0	0	0	0	0	0	-0.0161002	0	0	0	0	0	0	0	0	0	0	0	-0.750617	0	0	0
0	0	0	0	0	0	0	0	0	0	0	0	0	0	0	0	0	0	0	0	0	0	0	0	0	0	0	0	0	0	0	0	0	0	0	0	0	0	0	0	0	0	0	0	0	0	0	0	0	0
0	0	0	0	0	0	0	0	0	0	0	0	0	0	0	0	0	0	0	0	0	0	0	0	0	0	0	0	0	0	0	0	0	0	0	0	0	0	0	0	0	0.991879	0	0	0	0	0	0	0	0
0	0	0	0	0	0	0	0	0	0	0	0	0	0	0	0	0	0	0	0	0	0	0	0	0	0	0	0	0	0	0	0	0	0	0	0	0	0	0	0	0	0.00997258	0	0	0	0.00236106	0	0.17321	0	0
0	0	0	0	0	0	0.464713	0	0	0	0	0	0.127531	0	0	0	0	0	0	0	0	0	0	0	0	0	0	0	0	0	-0.0516624	0	0	0	-0.024441	0	0	0	0	-0.0129697	-0.00205295	0	0	0	0	0	0.000553014	0	0	0
0	0	0	0	0	0	0	0	0	-0.186903	0	0	-0.727664	0	0	0	0	0	8.61751e-15	-0.000189014	0	0	0	0	0	0	0	0	0	0	0	-0.387472	0	0	0	0	0	0	0	0	0	0	0	0	0	0	0	0	0	0
0	0	0	0	0	0	0	0	0	0	0	0	0	0	0	0	0	0	0	0	0	0	0	0	0	-0.0796415	0.0181749	-1.34363e-05	0	0	0	0	0	0	0	0	0	0	0	0	-3.39529e-05	0	0	0	0	0	0	0	0	0
0	0	0	0	0	0	-0.0629831	0	0	0	0	0	0	0	0	0	0	0	0	0	0	0	0	0	0	0	0	0	0	0	-0.69401	0	0	0	0	2.83525e-06	0	0	0	-0.0194206	0	-0.305213	0.703623	0	0	0	0	0.968907	0	0
0	0	0	0	0	0	0	0	0	-0.170727	0	0	0	0	0	0	0	0	0	0	0	0	0	0	0	0	0	0	0	0	0	0	0	0	0	0	0	0	0	0	0	0	0	0	0	0	0	-0.801958	0	0
0	0	0	0	0	0	0	0	0	0	0	0	-5.41106e-05	0	0	0	0	0	0	0	0	0	0	0	0	0	0	0	0	0	0	0	0	0	0	0	0	0	0	0	0	0	0	0	0	0	0	0	0	0
0	0	0	0	0	0	0	0	0	0	0	0	0	0	0	0	0	0	0	0	0.145495	0.0562001	-0.0110735	0	0	0	0	0	0	0	0	0	0	0	0	0	0	0	0	0	0	0	0	0	0	0	0	0	0	0
0	0	0	0	0	0	0	0	0	-0.0794304	0	0	0	0	0	0	0	0	0	0	0	0	0	0	0	0	0	0	0	0	0	0	0	-0.0143502	0	1.21163e-08	0	0	0	-0.00181824	0	0	0	0	0	0	0	0.0137365	0	0
0	0	0	0	0	0	0	0	0	0	0	0	-0.656055	0	0	0	0	0.814973	0	0	0	0	0	0	0	0	0	0	0	0	0	-0.766913	0	0	0	0	0	0	0	0	0	0	0	0	0	0	0	0	0	0
0	0	0	0	0	0	0	0	0	0	0	0	0	0	0	0	0	0	0	0	0	0	0	0	0	0	0	0	0	0	0	0	0	0	0	0	0	0	0	0	0	0	0	0	0	0	0	0	0	0
0	0	0	0	0	0	0	0	0	0	0	0	0	0	0	0	0	0	0	0	0	0	0	0	0	0	0	0	0	0	0	0	0	0	0	0	0	0	0	0	0	0.0100655	0	0	0	0	0	0	0	0
0	0	0	0	0	0	0	0	0	0	0	0	0	0	0	0	0	0	0	0	0	0	0	0	0	0	0	0	0	0	0	0	0	0	0	0	0	0	0	0	0	0	0	0	0	0	0	0	0	0
0	0	0	0	0	0	0	0	0	0	0	0	0	0	0	0	0	0	0	0	0	0	0	0	0	0	0	0	0	0	0	-3.37943e-05	0	0	0	0	0	0	0	0	0	3.41328e-05	0	0	0	0	0	0	0	0
0	0	0	0	0	0	0	0	0	0	0	0	0	0	0	0	0	0	0	0	0	0	0	0	-0.0354478	0	0	0	0	0	0	0	0	0	0	0	0	0	0	0	0	0	0	0	0	0.0746523	0	0.612309	0	0
0	0	0	0	0	0	0	0	0	0	0	0	-0.916325	0	0	0	0	0	0	0	0.102757	0.849945	-0.410628	0	-0.418936	0	0	0	0	0	0	0	0	0	0	0	0	0	0	0	0	0	0	0	0	0	0	0	0	0
0	0	0	0	0	0	0	0	0	0	0	0	0	0	0	0	0	0	0	0	0.129951	1.51791e-07	-1.12575e-11	0	0	0	0	0	0	0	0	0	0	0	0	0	0	0	0	0	0	0	0	0	0	0	0	0	0	0
0	0	0	0	0	-0.974318	0	0	0	0	0	0	0	0	0	0	0	0	0	0	0	0	0	0	0	0	0	0	0	0	0	0	0	0	0	0	0	0	0	0	0	0	0	0	0	-0.660616	0	-0.835569	0	0
0	0	0	0	0	-0.653292	0	0	0	-0.300007	0	0	0.0881491	0	0	0	0	0	0	0	0	0	0	0	0	0	0	0	0	0	0	0	0	0	0	0	0	0	0	0	0	0	0	0	0	0	0	0	0	0
0	0	0	0	0	0	0	0	0	0	0	0	0	0	0	0	0	0	0	0	0	0	0	0	0	0	0	0	0	0	0	0	0	0	0	0	0	0	0	0	0	0	0	0	0	0	0	0	0	0
0	0	0.0185148	0	0	0	0	0	0	0	0	0	0	0	0	0	0	0	0	0	0	0	0	0	0	0.722582	-0.447375	-0.554372	0	0	0	0	0	0	0	0	0	0	0	0	0	0	0	0	0	0	0	0	0	0
0	0	0	0	0	0	0	0	0	0	0	0	0	0	0	0	-4.11325e-07	0	0	0	0	0	0	0	0	0	0	0	0	0	0	0	0	0	0	0	0	0	0	0	0	1.00694e-15	0	0	0	0	0	0	0	0
0	0	0	0	0	0	0	0	0	0.528164	0	0	0	0	0	0	0	0	0	0	0	0	0	0	0	0	0	0	0	0	0	0	0	0	0	0	0	0	0	0	0	0	0	0	0	0	0	0	0	0
0	0	0	0	0	0	0	0	0	0	0	0	0	0	0	0	0	0	0	0	0	0	0	0	0	0	0	0	0	0	0	0	0	0	0	0	0	0	0	0	0	0	0	0	0	0	0	-0.298176	0	0
0	0	0	0	0	0	0	0	0	0.327006	0	0	0	0	0	0	0	0	0	0	0	0	0	0	0	0	0	0	0	0	0	-0.327006	0	0	0	0	0	0	0	0	0	0	0	0	0	0	0	0	0	0
0	0	0	0	0	-0.00329279	0	0	0	0	0	0	0	0	0	0	0	0	0	0	0	0	0	0	0	0	0	0	0	0	0	0	0	0	0	0	0	0	0	0	0	0	0	0	0	0	0	0.00328151	0	0
0	0	0	0	0	0	0	0	0	-0.00475292	0	0	0	0	0	0	0	0	2.57955e-06	-8.21214e-16	0	0	0	0	0	0	0	0	0	0	0	0	0	0	0	0	0	0	0	0	0	0	0	0	0	0	0	0	0	0
0	0	0	0	0	0	0	0	0	0	0	0	0	0	0	0	0	0	0	0	0	0	0	0	0	0	0	0	0	0	0	0	0	0	0	0	0	0	0	0	0	0	0	0	0	0	0	0	0	0
0	0	0	0	0	0	0	0	0	0	0	0	0.0359235	0	0	0	0	-0.282902	0	0	0	0	0	0	0	0	0	0	0	0	0	0	0	-0.306311	0	0	0	0	0	0	0	0	0	0	0	0	0	0	0	0
0	0	0	0	0	0	0	0	-0.561657	0	0	0	0	0	0	0	0	0	0	0	0	0	0	0	0	0	0	0	0	0	0	0	0	0	0	0	0	0	0	0	-2.76692e-07	0	0	0	0	7.48163e-12	0	4.7845e-09	0	0
0	0	0	0	0	0	0	0	0	0	0	0	0	0	0	0	0	0	0	0	0	0	0	0	0	0	0	0	0	0	0	0	0	0	0	0	0	0	0	0	0	0.437596	0	0	0	0	0	0	0	0
0	0	0	0	0	0	0	0	0	0	0	0	4.4144e-12	0	0	0	0	0	0	0	0	0	0	0	0	0	0	0	0	0	0	0	0	0	0	0	0	0	0	0	-0.0344002	0	0	0	0	0	0	0	0	0
0	0	0	0	0	0	0	0	0	0	0	0	0	0	0	0	0	0	0	0	0	0	0	0	0	0	0	0	0	0	0	0	0	0	0	0	0	0	0	0	0	0	0	0	0	0	0	0	0	0
0	0	0	0	0	-7.51445e-09	0	0	0	0	0	0	0	0	0	0	0	0	0	0	0	0	0	0	0	0	0	0	0	0	0	0	0	0	0	0	0	0	0	0	0	0	0	0	0	0	0	0	0	0
0	0	0	0	0	0	0	0	0	0	0	0	0	0	0	0	0	0	0	0	0	0	0	0	0	0	0	0	0	0	0	0	0	0	0	0	0	0	0	0	0	0	0	0	0	0	0	0	0	0
0	0	0	0	0	0	0	0	0	0	0	0	0	0	0	0	0	0	0	0	0	0	0	0	0	0	0	0	0	0	0	0	0	0	0	0	0	0	0	0	0	0	0	0	0	0	0	0	0	0
0	0	0	0	0	0	0	0	0	0	0	0	0	0	0	0	0	0	0	0	0	0	0	0	0	0	0	0	0	0	0	0	0	0	0	0	0	0	0	0	0	0	0	0	0	0.621056	0	0.0052084	0	0
0	0	0	0	0	0	0	0	0	0	0	0	-0.644448	0	0	0	0	0	0	0	0	0	0	0	0	-0.364113	0.00235634	-0.0946691	0	0	0	0	0	0	0	0	0	0	0	0	0	0	0	0	0	0	0	0	0	0
0	0	0	0	0	0	0	0	0	0	0	0	0	0	0	0	0	0	0	0	0	0	0	0	0	0	0	0	0	0	0	0	0	0	0	0	0	0	0	0	0	0	0	0	0	-0.239918	0	0.539929	0	0
0	0	0	0	0	0	0	0	0	0	0	0	-0.609892	0	0	0	0	0	0	0	0	0	0	0	0	0	0	0	0	0	0	0	0	0	0.608845	0	0	0	0	0	0	0	0	0	0	0	0	0	0	0
0	0	0	0	0	0	0	0	0	0	0	0	0	0	0	0	0	0	0	0	0	0	0	0	0	0	0	0	0	0	0	0	0	0	0	0	0	0	0	0	0	0	0	0	-1.58716e-09	8.96518e-06	0	0.123378	0	0
0	0	0	0	0	0	0	0	0	0	0	0	0	0	0	0	0	0	4.53211e-17	-1.87957e-05	0	0	0	0	0	0	0	0	0	0	0	0	0	0	0	0	-3.38532e-05	0	0	0	0	0	0	0	0	0	0	0	0	0
0	0	0	0	0	0	0	0	0	0	0	0	0	0	0	0	0	0	0	0	0	0	0	0	0	0	0	0	0	0	0	0	0	0	0	0	0	0	0	0	0	0	0	0	0	0	0	0	0	0
0	0	0	0	0	-0.680409	0	0	0	0.808552	0	0	0	0	0	0.394652	0	0	0	0	0	0	0	0	0	0	0	0	0	0	0	0	0	0	0	0	0	0	0	0	0	0	0	0	0	0	0	0	0	0
0	0	0	0	0	0	0	0	0	0	0	0	0	0	0	0	0	0	0	0	0	0	0	0	0	0	0	0	0	0	0	0	0	0	0	0	0	0	0	0	-0.181818	0	0	0	0	0.0606061	0	-0.878788	0	0
0	0	-0.437651	0	0	-0.477512	0	0	0	0	0	0	0.453167	0	0	0	0	0	0	0	0	0	0	0	0	0	0	0	0	0	0	0	0	0	0	0	0	0	0	0	0	0	0	0	0	0	0	0	0	0
0	0	0	0	0	0	0	0	0	0	0	0	0	0	0	0	0	0	-1	1	0	0	0	0	0	0	0	0	0	0	0	0	0	0	0	0	0	0	0	0	0	0	0	0	0	0	0	0	0	0
0	0	0	0	0	0	0	0	0	0.0583442	0	0	0.0232776	0	0	0	0	0	0	0	0	0	0	0	0	0	0	0	0	0	0	0	0	0	0	0	0	0	0	0	0	0	0	0	0	0	0	0	0	0
0	0	0	0	0	0	0	0	0	0	0	0	0.306531	0	0	0	0	0	0	0	0	0	0	0	0	0	0	0	0	0	0	0	0	0	0	0	0	0	0	0	0	0	-0.994394	0	0	0	0	0	0	0
0	0	0	0	0	0	0	0	0	-0.00122982	0	0	0	0	0	0	0	0	0	0	0	0	0	0	0	0	0	0	0	0	0	0	0	0	0	0	0	0	0	0	0	0	0	0	0	1.17392e-08	0	-0.0132929	0	0
0	0	0	0	0	0	0	0	0	0	0	0	0	0	0	0	0	0	2.80367e-10	-0.0117063	0	0	0	0	0	0	0	0	0	0	0	0	0	0	0	0	0	0	0	0	0	0	0	0	0	0	0	0	0	0
0	0	0	0	0	0	0	-0.707311	0.451285	0.845935	0	0	0	0	0	0	0	0	0	0	0	0	0	0	0	0	0	0	0	0	0	0	0	0	0	0	0	0	0	0	0	0	0.48286	0	0	0	0	0	0	0
0	0	0	0	0	0	0	0	0	0	0	0	0	0	0	-0.791843	0	0	0	0	0	0	0	0	0	0	0	0	0	0	0	0	0	0	0	0	0	0	0	0	0	0	0	0	0	0	0	0	0	-0.916541
0	0	0	0	0	0	0	0	0	0	0	0	0	0	0	0	0	0	0	0	0	0	0	0	0	0	0	0	0	0	0	0	0	0	0	0	0	0	0	0	0	0	0	0	0	0	0	0.00530158	0	0
0	0	0	0	0	0	0	0	0	0	0	0	0	0	0	0	0	0	0	0	0	0	0	0	0	-0.603433	0.611142	-0.0391632	0	0	0	0	0	0	0	0	0	0	0	0	0	0	0.108411	0	0	0	0	0.0288474	0	0
0	0	0	0	0	0	0	0	0	0	0	0	-0.37699	0	0	0	0	0	0	0	0	0	0	0	0	-0.0475473	-0.442322	-0.0214299	0	0	0	0	0	0	-0.601707	0	0	0	0	0	0	0	1.28916e-05	0	0	0	0	0	0	0
0	0	0	0	0	0	0	-5.34333e-09	0	-0.00707342	0	0	0	0	0	0	0	0	0	0	0	0	0	0	0	0	0	0	0	0	0	0	0	0	0	0	0	0	0	0	0	0	8.66108e-08	0	0	0.0111981	0	0	0	0
0	0	0	0	0	0	0	0	0	0	0	0	0.752176	0	0	0	0	0	0	0	0.0569103	2.35831e-10	-0.00119219	0	0	0	0	-0.0105519	0	0	0	0	0	0	0	0	0	0	0	0	0	0	0	0	0	0	0	0.112676	0	0
0	0	0	0	0	0	0	0	0	0	0	0	0	0	0	0	0	0	0	0	0	0	0	0	0	0	0	0	0	0	0	0	0	0	0	0	-5.05655e-14	0	0	0	0	5.04932e-14	0	0	0	0	0	0	0	0
0	0	0	0	0	0	0	0	0	0	0	0	0	0	0	0	0	0	0	0	0	0	0	0	0	0.47629	0.040876	-0.0585971	0	0	0	0	0	0	0	0	0	0	0	0	0	0	0	0	0	0.933416	0	0.0190956	0	0
0	0	0	0	0.0609581	0	0	0	0	0	0	0	0	0	0	0	0	0	0	0	0	0	0	0	-0.00108886	0	0	0	0	0	0	0	0	0	0	0	0	0	0	0	0	0	0	0	0	0	0	0	0	0
0	0	0	0	0	0	0	0	0	-0.189694	0	0	0	0	0	0	0	0	0	0	0	0	0	0	-0.288723	0	0	0	0	0	0	0	0	0	0	0	0	0	0	0	0	0	0	0	0	0	0	0	0	0
0	0	0	0	0	0	0	0	0	0	0	0	0	0	0	0	0	0	0	0	0	0	0	0	0	0	0	0	0	0	0	0	0	0	0	0	0	0	0	0	0	0	0	0	0	0.000109268	0	-0.000108642	0	0
0	0	0	0	0	0	0	-4.95857e-11	0	0	0	0	0	0	0	0	0	0	0	0	0	0	0	0	0	0	0	0	0	0	0	0	0	0	0	0	0	0	0	0	0	0	0	0	0	0	0	5.14665e-11	0	0
0	0	0	0	0	0	0	0	0.152332	0	0	0	0	0	0	-0.505737	0	0	2.20186e-07	-0.611857	0.961733	0.00567403	-0.0517374	0	0	-0.016585	0.499748	0.714626	0	0	0	0	0	-0.0267272	0	0	0	0	0	0	0	0	0	0	0	0	0	0	0	0
0	0	0	0	0	0	0	0	0	0	0	0	0	0	0	0	0	0	0	0	0	0	0	0	0	0	0	0	0	0	0	0	0	0	0	0	-3.19837e-10	0	0	0	0	3.24993e-10	0	0	0	0	0	0	0	0
0	0	0	0	0	0	0	0	0	-0.402327	0	0	0	0	0	0	0	0	0.000199764	-1.49717e-05	0	0	0	0	0	0	0	0	0	-0.000380722	0	0	0	0	0	0	0	0	0	0	0	0	0	0	0	0.00046113	0	0.148528	0	0
0	0	0	0	0	0	0	0	0	0	0	0	0	0	0	0	0	0	0	0	0	0	0	0	0	0	0	0	0	0	0	0	0	0	0	0	0	0	0	0	0	0	0	0	0	0.0897047	0	-0.0890937	0	0
0	0	0	0	0	-0.0481185	0	0	0	0	0	0	0	0	0	0	0	0	0	0	0	0	0	0	0	0	0	-0.123516	0	0	0	0	0	0	0	0	0	0	0	0	0	0	0	0	0	-0.836654	0	0.0262496	0	0
0	0	0	0	0	0	0	0	0	0	0	0	0	0	0	0	0	0	0	0	0	0	0	0	0	0	0	0	0	0	0	0	0	0	-0.283866	0	0	0	0	0	0	0	0	0	0	0	0	0	0	0
0	0	0	0	0	0	0	0	0	0	0	0	-0.265713	0	0	0	0	0	0	0	0	0	0	0	0	0	0	0	0	0	0	0	0	0	0	0	0	0	0	0	-0.00297786	0	0	0	0	0	0	0	0	0
0	0	0	0	0	0	0	0	0	0.0599247	0	0	0	0	0	0	0	0	0	0	0	0	0	0	0	0	0	0	0	0	0	0	0	0	0	0	0	0	0	0	0	0	0	0	0	0	0	0	0	0
0	0	0	0	0	0	0	0	0	0	0	0	0	0	0	0	0	0	0	0	0	0	0	0	-0.000305921	0	0	0	0	0	0	0	0	0	0	0	0	0	0	0	0	0	0	0	0	0	0	0	0	0
0	0	0	0	-0.27986	0	0	0	0	0.480979	0	0	0	0	0	0	0	0	0	0	0	0	0	0	0	0	0	0	0	0	0	0	0	0	0	0	0	0	0	0	0	0	0	0	0	0	0	0	0	0
0	0	0	0	0	0	0	0	0	0	0	0	0	0	0	0	0	0	8.72706e-06	-0.0393061	0.945815	0.643471	-0.000739847	0	0	0	0	0	0	0	0	0	0	0	0	0	0	0	0	0	0	0.0950977	0	0	0	0	0	0	0	0
0	0	0	0	0	0	0	0	-0.428317	-0.9735	0	0	0.212521	0	0	0	0	0	0	0	0	0	0	0	0	0	0	-0.00130187	0	0	0	0	0	0	0	0	0	0	0	0	0	1.1841e-18	0	0	0	0	0	0	0	0
0	0	0	0	0	0	0	0	0	0	0	0	0	0	0	0	0	0	0	0	0	0	0	0	0	0	0	0	0	0	0	0	0	0	0	0.134985	0	0	0	0	-0.0102193	0	0.539589	0	0	-0.616084	0	0.00516308	0	0
0	0	0	0	-0.380542	0	0	0	0	0	0	0	0	0	0	0	0	0	0	0	0	0	0	0	0	0	0	0	0	0	0	0	0	0	0	0	0	0	0	0	0	0	0	0	0	0	0	0.0552816	0	0
0	0	0	0	0	0	0	0	0	0	0	0	0.231577	0	0	0	0	0	0	0	0	0	0	0	0	0	0	0	0	0	0	0	0	0	0	0	0	0	0	0	0	0	0	0	0	-0.572243	0	0.684447	0	0
0	0	0	0	0	0	0	0	0	0	0	0	0	0	0	0	0	0	0	0	0	0	0	0	0	-0.0235019	-0.0213481	-0.913345	0	0	0	0	0	0	0	0	0	0	0	-0.000944997	0	0	0	0	0	0	0	0	0	0
0	0	0	0	0	0	0	0	0	0.802462	0	0	0	0	0	0	0	0	0	0	0	0	0	0	0	0	0	0	0	0	0	0	0	0	0	0	0	0	0	0	0	0	0	0	0	0	0	0.00086243	0	0
0	0	0	0	0	0	0	0	0	0	0	0	0	0	0	0	0	0	0	0	0	0	0	0	0	0	0	0	0	0	0	0	0	0	0	0	0	0	0	0	0	0	0	0	0	0	0	0	0	0
0	0	0	0	0	0	0	0	0	0	0	0	0	0	0	0	0	0	0	0	0	0	0	0	-0.288569	0	0	-0.405046	0	0	0	0	0	0	0	0	0	0	0	0	0	0	0	0	0	0	0	0	0	0
0	0	0	0	0	0	0	0	0	0	0	0	0	0	0	0	0	0	0	0	0	0	0	0	-0.317853	0	0	0	0	0	0	0	0	0	0	0	0	0	0	0	0	0	0	0	0	0	0	0	0	0
0	0	0	0	0	0	0	0	0	0	0	0	0	0	0	0	0	-0.969359	0	0	0	0	0	0	0	0	0	0	0	0	0	0	0	0	0	0	0	0	0	0	0	0	0	0	0	0	0	0.217231	0	0
0	0	0	0	0	0	0	0	0	0.967868	0	0	0.0729292	0	0	0	0	0	0	0	0.484388	-0.440775	-0.61253	0	0	0	0	0	0	0	0	0	0	0	0	0.241803	0	0	0	0	0	0	0	0	-0.840842	0.964714	0	-0.997509	0	0
0	0	0	0	0	0	0	0	0	0	0	0	0	0	0	0	0	0	0	0	0	0	0	0	0	0	0	0	0	0	0	0	0	0	0	0	0	0	0	0	0	0	0	0	0	0	0	0	0	0
0	0	0	0	0	0	0	0	0	0	0	0	0	0	0	0	0	0	0	0	0	0	0	0	0	0	0	0	0	0	0	0	0	0	0	0	0	0	0	0	0	0.253154	0	0	0	0	0	0	0	0
0	0	0	0	0	0	0	0	0	0	0	0	0	0	0	0	0	0	-0.185696	0.269921	0	0	0	0	0	0	0	0	0	0	0	0	0	0	0	0	0	0	0	0	0	0	0	0	0	0	0	0	0	0
0	0	0	0	0	0	0	0	0	0	0	0	0	0	0	0	0	0	0	0	0	0	0	0	0	0	0	0	0	0	0	0	0	0	0	0	0	0	0	0	0	0	0	0	0	0	0	0	0	0
0	0	0	0	0	0	0	0	0	0	0	0	0	0	0	0	0	0	0	0	0	0	0	0	0	0	0	0	0	0	0	0	0	0	0	0	0	0	0	0	0	0	0	0	0	-0.0813064	0	0.817744	0	0
0	0	0	0	0	0	0	0	0	0	0	0	0.00733851	0	0	-0.623932	0	0	0	0	0	0	0	0	0	0	0	0	0	0	0	0	0	0	0	0	0	0	0	0	0	0	0	0	0	0	0	0	0	0
0	0	0	0	0	0	0	0	0	0.51173	0	0	0	0	0	0	0	0	0	0	0.00195694	0.0392993	-0.00555303	0	0	0	0	0	0	0	0	0	0	-0.00192573	0	0	0	0	0	0	0	0	0	0	0	0	0	0	0	0
0	0	0	0	0	0	0	0	0	0	0	0	-0.864754	0	0	0	0	0	0	0	0	0	0	0	0	0	0	0	0	0	0	0	-9.374e-08	0	0	0	0	0	0	-1.1516e-06	0	0	0	0	0	0	0	0	0	0
0	0	0	0	0	0	0	0	0	0	0	0	0.437037	0	0	0	0	0	0	0	0	0	0	0	0	0	0	0	0	0	0	0	0	0	0	0	0	0	0	0	0	0	0	0	0	0	0	0	0	0
0	0	0	0	0	0	0	0	-0.130536	0	0	0	0	0	0	0	0	0	0	0	0	0	0	0	0	0	0	0	0	0	0	0	0	0	0	0	0	0	0	0	0	0	0	0	0	0	0	0	0	0
0	0	0	0	0	0	0	0	0	0	0	0	-0.8037	0	0	0	0	0	0.896449	-0.529741	0.00271689	-0.145313	-0.693844	0	-0.0465694	0	0	0	0	0.0166817	0	0	0	0	0	0	0	0	0	0	0	-0.60753	0	0	0	-0.0052904	0	-0.873532	0	0
0	0	0	0	0	0	-1.64363e-06	0	0	0	0	0	0	0	0	0	0	0	0	0	3.44931e-06	2.25927e-14	-1.95168e-06	0	0	0	0	0	0	0	-0.00502064	0	0	0	0	0	0	0	0	0	0	0	0	0	0	0	0	0	0	0
0	0	0	0	0	0	0	0	0	0	0	0	0	0	0	0	0	0	0	0	0	0	0	0	0	0	0	0	0	0	0	0	0	0	0	0	0	0	0	0	0	0	0	0	0	0	0	0	0	0
0	0	0	0	0	0	0	0	0	0	0	0	0	0	0	0	0	0	0	0	0	0	0	0	0	0	0	0	0	0	0	0	0	0	0	0	0	0	0	-3.44519e-08	0	0	0	0	0	0	0	3.43387e-13	0	0
0	0	0	0	0	0	0	0	0	0	0	0	0	0	0	0	0	0	0	0	0	0	0	0	0	0	0	0	0	0	0	0	0	0	0	0	0	0	0	0	-2.61598e-07	0	0	0	0	1.6136e-19	0	4.098e-06	0	0
0	0	0	0	0	0	0	0	0	0	0	0	0	0	0	0	0	0	0	0	0	0	0	0	0	0	0	0	0	0	0	0	0	0	0	0	0	0	0	0	-0.0867532	0	0	0	0	0	0	0	0	0
0	0	0	0	0	0	0	0	-1.39062e-09	0	0	0	0	0	0	0	0	0	0	0	0	0	0	0	0	0	0	0	0	0	0	0	0	0	0	0	0	0	0	0	0	0	0	0	0	0	0	0	0	0
0	0	0	0	0	0	0	0	0	0	0	0	-0.0161526	0	0	0	0	0	0	0	0	0	0	0	0	0	0	0	0	0	0	0	0	0	0	0	0	0	0	0	0	0	0	0	0	0.148955	0	0	0	0
0	0	0	0	0	0	0	0	0	0	0	0	0	0	0	0	0	0	0	0	0	0	0	0	0	0	0	0	0	0	0	0	0	0	0	0	0	0	0	0	0	0	0	0	0		0	0	0	0
0	0	0	0	0	-0.334615	0	0	0	0	0	0	0	0	0	0	0	0	0	0	0	0	0	0	-0.00216437	0	0	0	0	0	0	0	0	0	0	0	0	0	0	0	0	0	0	0	0	-0.299951	0	0	0	0
0	0	0	0	0	-0.0131898	0	0	0	0	0	0	0.164679	0	0	0	0	0	6.04939e-05	-0.113275	0	0	0	0	-0.599158	0	0	0	0	0	0	0	0	0	0	0	0	0	0	0	0	0	0	0	0	0	0	0	0	-0.250316
0	0	0	0	0	0	0	0	0	0	0	0	0	0	0	0	0	0	0	0	-0.579207	0.00962839	-0.000475746	0	0	0	0	0	0	0	0	0	0	0	0	0	0	0	0	0	0	0	0	0	0	0	0	0	0	0
0	0	0	0	0	0	-0.00382119	0	0	0	0	0	0	0	0	0	0	0	0	0	0	0	0	0	0	0	0	0	0	0	-0.162555	0	0	0	0	0	0	0	0	0	0	0	0	0	0	0	0	0	0	0.654827
0	0	0	0	0	0	-0.952263	0	0	-0.0394781	0	0	0.0238363	0	0	0	0	-0.0219637	0	0	0	0	0	0	0	0	0	-0.0594485	0	0	-0.514913	0	0.329967	0	0	1.01964e-06	0	0	0	-0.0968149	0	0	0	0	0	0	0	0	0	0
0	0	0	0	0	-0.440954	0	0	0	0	0	0	0	0	0	0	0	0	0	0	0	0	0	0	0	0	0	0	0	0	0	0	0	0	0	0	0	0	0	0	0	0	0	0	0	-0.946084	0	0	0	0
0	0	0	0	0	0	0	0	0	0	0	0	0	0	0	0	0	0	0	0	0	0	0	0	0	0	0	0	0	0	0	0	0	0	0	0	0	0	0	0	0	0	0	0	0	2.06362e-06	0	-2.01641e-06	0	0
0	0	0	0	0	0	0	0	0	0	0	0	-0.410812	0	0	0	0	0	0	0	0.196075	0.654234	-0.0369769	0	0	0	0	0	0	0	0	0	0	0	0	0	0	0	0	0	-0.000579381	0.0146256	0	0	0	0	0	0	0	0
0	0	0	0	0	0	0	0	0	0.314495	0	0	0	0	0	0	0	0	0	0	0	0	0	0	0	0	0	0	0	0	0	0	0	0	0	0	0	0	0	0	0	0	-0.000284824	0	0	0	0	0	0	0
0	0	0	0	0	0	0	0	0	0	0	0	0	0	0	0	0	0	0	0	1.48884e-07	0.00193482	-0.000120129	0	0	0	0	0	0	0	0	0	0	0	0	0	0	0	0	0	0	0	0	0	0	0	0	0	0	0
0	0	0	0	0	0	0	0	0	0	0	0	0	0	0	0	0	0	0	0	0	0	0	0	0	0	0	0	0	0	0	0	0	0	0	0	0	0	0	0	0	3.42802e-11	0	0	-0.125866	0	0	-0.569749	0	0
0	0	0	0	0	0	0	0	0	0	0	0	0	0	0	0	0	0	0	0	0	0	0	0	0	0	0	0	0	0	0	0	0	0	0	0	0	0	0	0	0	0	0	0	0	0	0	0	0	0
0	0	0	0	0	0	0	0	0	0	0	0	0	0	0	0	0	0	0	0	0	0	0	0	0	0	0	0	0	0	0	0	0	0	0	0	0	0	0	0	0	0	0	0	0	0	0	1.02382e-09	0	0
0	0	0	0	0	0	0	0	0	0	0	0	0	0	0	0	0	0	0	0	0	0	0	0	0	0	0	0	0	0	0	0	0	0	0	0	0	0	0	0	0	1	0	0	0	0	0	0	0	0
0	0	0	0	0	0	0	0	0	0	0	0	0	0	0	0	0	0	0	0	0	0	0	0	0	0	0	0	0	0	0	0	0	0	0	0	0	0	0	0	0	0	0	0	0	0	0	0	0	0
0	0	0	0	0	0	0	0	0	0	0	0	0	0	0	0	0	0	0	0	0	0	0	0	0.998269	0	0	0	0	0	0	0	0	0	0	0	0	0	0	0	0	0	0	0	0	0	0	0	0	0
0	0	0	0	0	0	0	0	0	0	0	0	0	0	0	0	0	0	0	0	0	0	0	0	0	0	0	0	0	0	0	0	0	0	0	0	0	0	0	0	0	0	0	0	0	0	0	0	0	0
0	0	0	0	0	0	0	0	0	0	0	0	0	0	0	0	0	0	0	0	0	0	0	0	0	0	0	0	0	0	0	0	0	0	0	0	0	0	0	0	0	0	0	0	0	0	0	0	0	0
0	0	0	0	0	0	0	0	0	0	0	0	0	0	0	0	0	0	0	0	0.39971	6.54652e-07	-4.91801e-09	0	0	0	0	0	0	0	0	0	0	0	0	0	0	0	0	0	0	0	0	0	0	0	0	0	0	0
0	0	0	0	0	0	0	0	0	-0.00485688	0	0	0	0	0	0	0	0	4.27067e-18	-0.48248	0	0	0	0	0	0	0	0	0	0	0	0	0	0	0	0	0	0	0	0	-4.14357e-06	0	0	0	0	1.77516e-12	0	0.0232034	0	0
0	0	0	0	0	0	0	0	0	0.0251418	0	0	-0.0250831	0	0	0	0	0	0	0	0	0	0	0	0	0	0	0	0	0	0	0	0	0	0	0	0	0	0	0	0	0	0	0	0	0	0	0	0	0
0	0	0	0	0	0	0	0	0	0	0	0	0	0	0	0	0	0	0	0	0	0	0	0	-0.00126994	0	0	0	0	0	0	0	0	0	0	0	0	0	0	0	0	0	0	0	0	0	0	0	0	0
0	0	0	0	0	0	0	0	0	0	0	0	0	0	0	0	0	0	0	0	0.152365	0.0117625	-8.42748e-09	0	0	0	0	0	0	0	0	0	0	0	0	0	0	0	0	0	0	0	0	0	0	0	0	0.0749871	0	0
0	0	0	0	0	0	0	0	0	0.680523	0	0	0	0	0	0	0	0	0	0	0	0	0	0	0	0	0	0	0	0	0	0	0	0	0	0	0	0	0	0	0	0	0	0	0	0	0	0	0	0.721725
0	0	0	0	0	0	0	0	0	0	0	0	-0.0011158	0	0	0	0	0	0	0	0	0	0	0	0	0	0	0	0	0	0	0	0	0	0	0	0	0	0	0	0	0	0	0	0	0	0	0	0	0
0	0	0	0	0	0	0	0	0	0	0	0	0	0	0	0	0	0	0	0	0	0	0	0	-0.00591121	0	0	0	0	0	0	0	0	0	-0.963582	0	0	0	0	0	0	0	0	0	0	0	0	0	0	0
0	0	0	0	0	0	0	0	0	0	0	0	0	0	0	0	0	0	0	0	0	0	0	0	0	0	0	0	0	0	0	0	0	0	0	0	0	0	0	0	0	0	0	0	0	0.661701	0	-0.661277	0	0
0	0	0	0	0	0	0	0	0	0	0	0	-0.225415	0	0	0	0	0	0	0	0	0	0	0	0	0	0	0	0	0	0	0	0	0	0	0	0	0	0	0	0	0	0	0	0	0	0	0	0	0
0	0	0	0	0	0	-5.7308e-05	0	0	0	0	0	0	0	0	0	0	0	0	0	0	0	0	0	0	0	0	0	0	0	-0.130856	0	0	0	0	7.62477e-16	0	0	0	0	0	0	0	0	0	0.000210298	0	0.259623	0	0
0	0	0	0	0	0	0	0	0	0	0	0	0	0	0	0	0	0	0	0	0	0	0	0	-0.00105889	0	0	0	0	0	0	0	0	0	0	0	0	0	0	0	0	0	0	0	0	0	0	0	0	0
0	0	0	0	0	0	0	0	0	0	0	0	0	0	0	0	0	0	0.662373	0.858105	0	0	0	0	0	0	0	0	0	0	0	0	0	-0.195683	0	0	0	0	0	0	-0.0540893	0.154562	0	0	0	0.104523	0	0.0195518	0	0
0	0	0	0	0	0	0	0	0	0	0	0	0	0	0	0	0	0	0	0	0	0	0	0	0	0	0	-8.26578e-06	0	0	0	0	0	0	0	0	0	0	0	0	-0.00137367	0	0	0	-0.325557	1.58944e-11	0	0	0	0
0	0	0	0	0	0	0	0	0	0	0	0	0.938462	0	0	0	0	0	0	0	0	0	0	0.78022	0	0	0	0	0	0	0	0	0	0	0	0	0	0	0	0	0	0	0	0	0	0	0	0	0	0
0	0	0	0	0	0	0	0	0	0	0	0	0	0	0	0	0	0	-0.27499	0.276373	0	0	0	0	0	0	0	0	0	0	0	0	0	0	0	0	0	0	0	0	0	0	0	0	0	0	0	0	0	0
0	0	0	0	0	-0.417694	0	0	0	0	0	0	0.0446076	0	0	0	0	0	0	0	0	0	0	0	0	0	0	0	0	0	0	0	0	0	0	0	0	0	0	0	0	0	0	0	0	0	0	0	0	0
0	0	0	0	0	0.188657	0	0	0	0	0	0	-0.228356	0	0	0	0	0	0	0	0	0	0	0	-0.90852	0	0	0	0	0	0	0	0	0	0	0	0	0	0	0	0	0	0	0	0	-0.89336	0	0.34793	0	0
0	0	0	0	0	0	0	0	0	0	0	0	0	0	0	0	0	-0.0915026	0	0	0	0	0	0	0	0	0	0	0	0	0	0	0	0	0	0	0	0	0	0	0	0	0	0	0	0	0	0	0	0
0	0	0	0	0	0	0	0	0	-0.746447	0	0	0	0	0	0	0	0	4.65756e-13	-0.000107447	0	0	0	0	0	0	0	0	0	0	0	0	0	0	0	0	0	0	0	0	0	0	0	0	0	0	0	0	0	0
0	0	0	0	0	0	0	0	0	0	0	0	0	0	0	0	0	0	0	0	0	0	0	0	0	0	0	0	0	0	0	0	0	0	0	0	0	0	0	0	0	0	0	0	0	0	0	0	0	0
0	0	0	0	0	0	0	0	-0.0699119	-0.00491514	0	0	0	0	-0.0388329	0	0	0	7.55417e-08	0.991318	0	0	0	0	0	0	0	-0.00694681	0	0	0	0	0	0	0	0	0	0	0	0	0	0	0	0	0	0	0	0	0	0
0	0	0	0	0	0	-0.000305343	0	0	-0.766568	0	0	0	0	0	0	0	0	0	0	0	0	0	0	0	0	0	-0.000157394	0	0	-0.0139836	0	0	0	0	0	0	0	0	0	0	0	0	0	0	0	0	0	0	0
0	0	0	0	0	0	0	0	0	0	0	0	0	0	0	0	0	0	0	0	0	0	0	0	0	0	0	0	0	0	0	0	0	0	0	0	-0.243105	0	0	0	0	1.37237e-17	0	0	0	0	0	0	0	0
0	0	0	0	0	0	0	0	0	0	0	0	0	0	0	0	0	0	0	0	0.135494	0.000512885	-4.86106e-07	0	0	0	0	0	0	0	0	0	0	0	0	0	0	0	0	0	0	0	0	0	0	0	0	0	0	0
0	0	0	0	0	0	0	0	0	0	0	0	0.135172	0	-0.467197	0	0	0	0	0	0	0	0	0	0	0	0	0	0	0	0	0	0	0	0	5.72549e-10	0	0	0	0	0	0	0	0	0	0	0	0	0	0
0	0	0	0	0	0	0	0	0	0	0	0	0	0	0	0	0	0	0	0	0	0	0	0	0	0	0	0	0	0	0	0	0	0	0	0	0	0	0	0	0	0	0	0	0	0	0	0	0	0
0	0	0	0	0	0	0	0	0	0	0	0	-0.727146	0	0	0	0	0	0	0	0	0	0	0	0	0	0	-0.0199785	0	0	0	0	0	0	0	0	0	0	0	0	0	0	0	0	0	0.985913	0	0.0573551	0	0
0	0	0	0	0	0	0	0	0	0	0	0	-0.00493914	0	0	0	0	0.65922	0.554668	-0.164586	0	0	0	0	0	0	0	0	0	0	0	0	0	0	0	-0.338491	0	0	0	0	0	0	0	0	-0.568577	-0.297283	0	0.00858177	0	0
0	0	0	0	0	0	0	0	0	0	0	0	0	0	0	0	0	0	0	0	0	0	0	0	-0.12521	0	0	0	0	0	0	0	0	0	0	0	0	0	0	0	0	0	0	0	0	0	0	0	0	0
0	0	0	0	0	0	0	0	0	-0.000583687	0	0	0	0	0	0	0	0	0	0	0	0	0	0	0	0	0	0	0	0	0	0	0	0	0	0	0	0	0	0	0	0	0	0	0	4.29856e-14	0	0.268987	0	0
0	0	0	0	0	0	0	0	0	0	0	0	0	0	0	0	0	0	0	0	0	0	0	0	0	-0.000633258	0.00387273	-0.785236	0	0	0	0.430429	0	0	0	0	0	0	0	0	0	0	0	0	0	0	0	0	0	0
0	0	0	0	0	0	0	0	0	-0.0247835	0	0	0	0	0	0	0	0	8.26354e-11	-0.933665	0	0	0	0	-0.218103	-0.000442517	-0.713271	-0.235642	0	0	0	0	0	0	0	0	0	0	0	0	0	0	0	0	0	0.000272752	0	0.3139	0	0
0	0	0	0	0	0	0	0	0	0	0	0	0	0	0	0	0	0	0	0	0	0	0	0	0	0	0	0	0	0	0	0	0	0	0	0	0	0	0	0	0	0	0	0	0	1.41324e-07	0	-1.35394e-07	0	0
0	0	0	0	0	0	0	0	0	0	0	0	0.503478	0	0	0	0	0	0	0	0	0	0	0	0	-0.347142	0.00638204	-0.158049	0	0	0	0	0	0	0	0	0	0	0	0	-0.00766486	0	0	0	0	0	0	0	0	0
0	0	0	0	0	0	0	0	0	0	0	0	0	0	0	0	0	0	0	0	0	0	0	0	0	0	0	0	0	0	0	0	0	0	0	0	0	0	0	0	0	0	0	0	0	0	0	0	0	0
0	0	0	0	0	0	0	0	0	0	0	0	-0.218988	0	0	0	0	0	0	0	0	0	0	0	0	0	0	0	0	0	0	0	0	0	0	0	0	0	0	0	0	0	0	0	0	0.141626	0	0.393322	0	0
0	0	0	0	0	0.795598	0	0	0	0	0	0	0	0	0	0	0	0	0	0	0	0	0	0	0	0	0	0	0	0	0	0	0	0.0569978	0	0	0	0	0	0	-0.60581	0	0	0	0	-0.612071	0	0.768186	0	0
0	0	0	0	0	0	0	0	0	0	0	0	-9.30062e-08	0	0	0	0	0	0	0	0	0	0	0	0	0	0	0	0	0	0	0	0	0	0	0	0	0	0	0	0	0	0	0	0	1.0633e-10	0	-0.260683	0	0
0	0	0	0	0	0	0	0	0	0	0	0	0	0	0	0	0	0	0	0	0	0	0	0	0	0	0	0	0	0	0	0	0	0	0	0	0	0	0	0	0	0.000295889	0	0	0	0	0	0	0	0
0	0	0	0	0	0	0	0	0	0	0	0	0	0	0	0	0	0	0	0	0	0	0	0	0	0	0	0	0	0	0	0	0	0	0	0	0	0	0	0	0	0	0	0	0	0	0	0	0	0
0	0	0	0	0	0	0	0	0	0	0	0	0.556481	0	0	0	0	0	0	0	0	0	0	0	0	-0.0768877	-0.421676	-0.354397	0	0	0	0	0	0	0	0	0	0	0	0	0	0.00428144	0	0	0	0	0	0	0	0
0	0	0	0	0	0	0	0	0	0	0	0	0	0	0	0	0	0	0	0	0.000206461	1.49594e-10	-0.00252057	0	-0.968381	0	0	0	0	0	0	0	-0.558472	0	0	0	0	0	0	0	0	0	0	0	0	0	0	0	0	0
0	0	0	0	0	0	0	0	0	0	0	0	0	0	0	0	0	0	4.00832e-07	-3.99403e-07	0	0	0	0	0	0	0	0	0	0	0	0	0	0	0	0	0	0	0	0	0	0	0	0	0	0	0	0	0	0
0	0	0	0	0	0	0	0	-0.026431	0	0	0	0	0	0	0	0	0	0.695728	0.177472	0	0	0	0	0	0	0	0	0	0	0	0	0	0	0	0	0	0	0	0	0	0	0	-0.851563	0	0	0	0	0	0
0	0	0	0	0	0	0	0	0	0	0	0	0	0	0	0	0	0	0	0	0	0	0	0	0	0	0	0	0	0	0	0	0	0	0	0	0	0	0	0	0	0	0	0	0	0.0373754	0	-7.58828e-05	0	0
0	0	0	0	0	0	0	0	0	-0.477295	0	0	-0.301457	0	0	0	0	0	0	0	0	0	0	0	-0.989916	0	0	-6.07553e-07	0	0	0	0	0	0	0	2.73746e-07	0	0	0	0	0	0	0	0	-0.00669969	0	0	0	0	0
0	0	0	0	0	0	0	0	0	0	0	0	0	0	0	0	0	0	0	0	0	0	0	0	0	0	0	0	0	0	0	0	0	0	0	0	0	0	0	0	0	0	0	0	0	0	0	0	0	0
0	0	0	0	0	0	0	0	0	0	0	0	0	0	0	0	0	0	0	0	0	0	0	0	0	0	0	0	0	0	0	0	0	0	0	0	-0.0031182	0	0	0	0	0.591793	0	0	0	0	0	0	0	0
0	0	0	0	0	-0.923066	0	0	0	0	0	0	0.507016	0	0	0	-0.0029675	0	1.89094e-06	-0.632767	0	0	0	0	-0.13671	0	0	0	0	0	0	0	0	0	0	0	0	0	0	-0.00852768	-0.000484043	0	0	0	0	0	0	0	0	0
0	0	0	0	0	0	0	0	0	2.23803e-06	0	0	0	0	0	0	0	0	0	0	0	0	0	0	0	0	0	0	0	0	0	0	0	0	0	0	0	0	0	0	0	0	0	0	0	0	0	0	0	0
0	0	0	0	0	0	0	0	0	0	0	0	0	0	0	0	0	0	0	0	0	0	0	0	-0.153339	0	0	0	0	0	0	0	0	0	0	0	0	0	0	0	0	0	0	0	0	0	0	0	0	0
0	0	0	0	0	0	0	0	0	-0.0720183	0	0	0.154902	0	0	0	0	0	0	0	0	0	0	0	0	0	0	-0.947899	0	0	0	0	0	0	0	0	0	0	0	0	0	0.000508126	0	0	0	9.28005e-05	0	0.696019	0	0
0	0	0	0	0	0	0	0	0	0	0	0	0	0	0	0	0	0	1.75932e-06	-0.261727	0	0	0	0	0	0	0	0	0	0	0	0	0	0	0	0	0	0	0	0	0	0	0	0	0	0.00868243	0	0.0184165	0	0
0	0	0	0	0	-0.387389	0	0	0	0.198247	0	0	0	0	0	0	0	0	0	0	0	0	0	0	-0.18982	0	0	0	0	0	0	0	-0.0146207	0	0	0	0	0	0	0	0	0	0	0	0	0	0	0	0	0
0	0	0	0	0	0	0	0	0	0	0	0	-0.555333	0	0	0	0	0	0	0	-0.357521	7.86035e-05	-0.0136533	0	0	0	0	0	0	0	0	0	0	0	0	0	0	0	0	0	0	0	0	0	0	0	0	0	0	0
0	0	0	0	0	0	0	0	0	0	0	0	0	0	0	0	0	0	0	0	0	0	0	0	0	0	0	0	0	0	0	0	0	0	0	0	0	0	0	0	0	0	0	0	0	0.0163465	0	-0.0162658	0	0
0	0	0	0	0	0	0	0	0	0	0	0	0	0	0	0	0	0	0	0	0	0	0	0	0	0	0	0	0	0	0	0	0	0	0	0	0	0	0	0	0	0	0	0	0	0	0	0	0	0
0	0	-0.787041	0	0	0	0	0	0	0	0	0	0	0	0	0	0	0	0	0	0	0	0	0	0	0	0	0	0	0	0	0	0	0	0	0.787041	0	0	0	0	0	0	0	0	0	0	0	0	0	0
0	0	0	0	-0.191496	0	0	0	-0.438696	0	0	0	0.0455468	0	0	0	0	0	0	0	0	0	0	0	-0.00092486	0	0	0	0	0	0	0	0	0	0	0	0	0	0	0	0	0	0	0	0	0	0	0	0	0
0	0	0	0	0	0	0	0	0	0	0	0	0	0	0	0	0	0	0.000109491	-0.149026	0	0	0	0	-0.32424	0	0	-0.433192	0	0	0	0	0	-0.0550318	0	0	0	0	0	0	0	0	0	0	0	0.449565	0	-0.3371	0	0
0	0	0	0	0	0	0	0	0	0	0	0	-0.110652	0	0	0	0	0	0.73309	0.130313	0.169655	-0.16307	-0.799773	0	0	0	0	0	0	0	0	0	0	0	0	0	0	0	0	-0.573567	0	0	0	0	0	-0.00862197	0	0.00741299	0	0
0	0	0	0	0	0	0	0	0	0	0	0	0.0195171	0	0	0	0	0	0	0	0	0	0	0	0	0	0	0	0	0	0	0	0	0	-0.946725	0	0	0	0	0	0	0	0	0	0	0	0	0	0	0
0	0	0	0	0	0	0	0	0	0	0	0	0	0	0	0	0	0	0	0	0	0	0	0	0	0	0	0	0	0	0	0	0	0	0	0	0	0	0	0	0		0	0	0	0	0	0	0	0
0	0	0	0	0	0	0	0	0	0	0	0	0	0	-0.0226079	0	0	0	0	0	0	0	0	0	0	0	0	0	0	0	0	0	0	0	0	0	-0.851256	0	0	0	0	0.0117439	9.75454e-05	0	0	0.0302963	0	0	0	0
0	0	0	0	0	0	0	0	0	-0.0196643	0	0	0	0	0	0	0	0	0	0	0	0	0	0	0	0	0	0	0	0	0	0	0	0	0	0	0	0	0	0	0	0	0	0	0	5.00749e-07	0	-0.00665821	0	0
0	0	0	0	0	-0.287948	0	0	0	-0.177881	1.22385e-05	0	0.273713	0	0	0	0	0	0.85685	-0.897046	0.780593	0.108485	-0.6599	-0.407965	0	0	0	0	0	0	0	0	0	0	0	0	-0.192647	0	0	0	-0.0642218	0	0	0	0	0.876406	0	0.432987	0	0
0	0	0	0	-0.225665	0.32782	0	0	0	0	0	0	0	0	0	0	0	0.308368	0	0	0	0	0	0	0	0	0	-0.00193684	0	0	0	0	0	0	0	0	0	0	0	0	0	0	0	0	0	0.100504	0	0.007805	0	0
0	0	0	0	0	0	0	0	0	0	0	0	0	0	0	0	0	0	0	0	0	0	0	0	-0.569081	0	0	0	0	0	0	0	0	0	0	0	0	0	0	0	-0.000455229	0	0	0	0	0	0	0	0	0
0	0	0	0	0	0	0	0	0	0	0	0	0	0	0	0	0	0	0	0	0	0	0	0	0	0	0	0	0	0	0	-0.262293	0	0	0	0.00516091	0	0	0	0	0	-0.0198333	0	0	0	0	0	0	0	0
0	0	0	0	0	0	0	0	0	-0.00372824	0	0	0.972248	0	0	0	0	0	1.74458e-18	-0.489702	0	0	0	0	0	0	0	-0.88014	0	0	0	0	0	0	-0.0250505	0	0	0	0	-7.57101e-06	0	0	0	0	0	4.50544e-06	0	-0.619598	0	0
0	0	0	0	0	0	-0.865865	0	0	0	0	0	0.604504	0	0	0	0	0	0	0	0	0	0	0	0.537809	0	0	-0.151348	0	0	-0.72915	0	0	0	-0.0581123	0	0	0	0	-0.343896	0	0	0	-0.463479	0	0	0	0.000352723	0	0.674189
0	0	0	0	0	0	0	0	0	-0.204716	0	0	0	0	0	0	0	0	0	0	0	0	0	0	0	0	0	0	0	0	0	0	0	0	0	0	0	0	0	-0.00890238	0	0	0	0	0	0.761765	0	0	0	0
0	0	0	0	0	-0.115252	0	0	0	0	0	0	0.00051387	0	0	0	0	-0.00124353	0	0	0	0	0	0	-0.086328	0	0	0	0	0	0	0	0	0	0	0	0	0	0	0	0	1.26838e-06	0	0	0	0.000697035	0	0	0	0
0	0	0	0	0	0	0	0	0	0	0	0	0	0	0	0	0	0	0.639165	-0.169935	0.335291	0.252824	-0.219612	0	0	0	0	0	0	0	0	0	0	0	0	0	0	0	0	0	0	0	0	0	0	0	0	0	0	0
0	0	0	0	0	0	0	0	0	0	0	0	0	0	0	0	0	0	0	0	0	0	0	0	0	0	0	0	0	0	0	0	0	0	0	0	0	0	0	0	0	0	0	0	0	0	0	0	0	0
0	0	0	0	0	0	0	0	0	-0.889209	0	0	0.444973	0	0	0	0	-0.0882617	0	0	0	0	0	0.0267312	0	0	0	0	0	0	0	0	0	0	0	0	0	0	0	0	0	0	0	0	0	0	0	0	0	0
0	0	0	0	0	0	0	0	0	0	0	0	0	0	0	0	0	0	0	0	0	0	0	0	0	0	0	0	0	0	0	0	0	0	0	0	0	0	0	0	0	0	0	0	0	0	0	0	0	0
0	0	0	0	-0.0491624	0	0	0	0	0	0	0	2.00481e-05	0	0	-0.0212064	0	0	0	0	0	0	0	0	0	0	0	0	0	0	0	0	0	0	0	0	0	0	0	0	0	0	0	0	0	0	0	0	0	0
0	0	0	0	0	0	0	0	0	0	0	0	0	0	0	0	0	0	0	0	0.872174	-0.499817	-0.391665	0	-0.780597	0	0	0	0	0	0	0	0	0	0	1.2396e-09	0	0	0	-0.0131702	0	0	0	0	0	0	0	-0.0109451	0	0
0	0	0	0	0	-0.160056	0	0	0	0	9.50316e-05	0	0	0	0	-0.0307424	0	0	0	0	0	0	0	0.0814428	-0.743089	0	0	0	0	0	0	0	0	0	0	0	0	0	0	-0.00560383	0	0	0	0	0	0	0	0	0	0
0	0	0	0	0	0	0	0	0	0	0	0	0	0	0	0	0	0	0	0	0	0	0	0	0	0	0	0	0	0	0	0	0	0	0	0	0	0	0	0	0	0	0	0	0	0	0	-0.624201	0	0
0	0	0	0	0	0	0	0	0	0	0	0	0	0	0	0	0	0	0	0	0	0	0	0	0	0	0	0	0	0	0	0	0	0	0	0	0	0	0	0	0	0.0431277	0	0	0	0	0	0	0	0
0	0	0	0	0	-0.201999	0	0	0	0	0	0	0.0126126	0	0	0	0	0	0	0	0	0	0	0	0	0	0	0	0	0	0	0	0	0	0	0	0	0	0	0	0	0	0	0	0	0	0	0	0	-0.214638
0	0	0	0	0	0	0	0	0	0	0	0	0	0	0	0	0	0	0	0	0	0	0	0	-0.592394	0	0	0	0	0	0	0	0	0	0	0	0	0	0	0	0	0	0	0	0	0	0	0	0	0
0	0	0	0	0	0	-0.348668	0	0	0	0	0	0	0	0	0	0	0	0	0	0.409781	-0.718418	0.68048	0	0	0	0	0	0	0	-1	0	0	0	0	0	0	0	0	0	0	0	0	0	0	0	0	0	0	0
0	0	0	0	0	0	0	0	0	0	0	0	0.848785	0	0	0	0	0	0.891813	-0.224853	0	0	0	0	-0.240332	0	0	0	0	0	0	0.550934	0	0	0	0	0	0	0	0	0	0	0.60661	0	0	0	0	0.214066	0	0
0	0	0	0	0	0	0	0	0	0	0	0	-0.152552	0	0	0	0	0	0	0	0.0131746	-0.657817	-0.123668	0	0	0	0	0	0	0	0	0	0	0	0	0	0	0	0	0	0	0	0	0	0	0	0	-0.0654953	0	0
0	0	0	0	0	0	0	0	0	0	0	0	0	0	0	0	0	0	0	0	0.00297449	0.00665895	-8.98563e-09	0	0	0	0	0	0	0	0	0	0	0	0	0	0	0	0	0	0	0	0	0	0	0	0	0	0	0
0	0	0	0	0	0	0	0	0	0	0	0	0	0	0	0	0	0	0	0	0	0	0	0	0	0	0	0	0	0	0	0	0	0	0	0	0	0	0	0	0	0	0	0	0	0	0	0	0	0
0	0	0	0	0	-0.627559	0	0	0	0	0	0	-0.736959	0	0	0	0	0.104337	0	0	0	0	0	0	0	0.0601386	-0.208452	-0.208452	0	0	0	0	0	0	0	0	0	0	0	0	0	0	-0.208452	0	0	0	0	0	0	0
0	0	0	0	0	0	0	0	0	0	0	0	0	0	0	0	0	0	0	0	0	0	0	0	0	0	0	0	0	0	0	0	0	0	0	0	0	0	0	0	0	0	0	0	0	0	0	0	0	0
0	0	0	0	0	0	0	0	0	0	0	0	-0.113789	0	0	0	0	0	0	0	0	0	0	0	0	0	0	0	0	0	0	0	0	0	0	0	0	0	0	0	0	0	0	0	0	0	0	0	0	0
0	0	0	0	0	0	0	0	0	0	0	0	0	0	0	0	0	0	0	0	0	0	0	0	0	0	0	0	0	0	0	0	0	0	0	0	0	0	0	0	0	0	0	0	0	0	0	-0.000554326	0	0
0	0	0	0	0	0	0	0	0	0	0	0	0.0126191	0	0	0	0	0	1.75986e-19	-0.00181035	0	0	0	0	0	0	0	0	0	0	0	0	0	0	0	0	0	0	0	0	0	0	0	0	0	0	0	0	0	0
0	0	0	0	0	0	0	0	0	0	0	0	0.1098	0	0	0	0	0	0	0	0	0	0	0	-0.0409798	0	0	0	0	0	0	0	0	0	0	0	0	0	0	0	0	0	0	0	0	0	0	0	0	0
0	0	0	0	0	-0.0198589	0	0	0	0	0	0	0.69661	0	0	0	0	0	0	0	0	0	0	0	0	0	0	0	0	0	0	0	0	0	0	0	0	0	0	0	0	0	3.81966e-19	0	0	0	0	0	0	0
0	0	0	0	0	0	0	0	0	0	0	0	0.00547218	0	0	-6.04873e-05	0	-0.258922	0	0	0	0	0	0	0	0	0	0	0	0	0	0.0614172	0	0	0	0	0	0	0	0	0	0	0	0	0	2.96588e-11	0	0.000620097	0	0
0	0	0	0	0	0	0	0	0	0	0	0	0	0	0	0	0	0	0	0	0	0	0	0	0	0	0	0	0	0	0	0	0	0	0	0	0	0	0	0	0	0	0	0	0	0	0	0	0	0
0	0	0	0	0	0	0	0.693629	0	-0.00621421	5.6469e-05	0	-0.918857	0	0	0	0	0	0	0	0	0	0	-0.934218	0	0	0	-0.0827896	0	0	0	0	0	0	0	0	-0.709043	0	0	0	-0.00176432	0.41424	0	0.0410336	0	0.816752	0	0.000509699	0	-0.125628
0	0	0	0	0	0	0	0	0	0	0	0	-0.0979644	0	0	0	0	0	0	0	0	0	0	0	0	0	0	0	0	0	0	0	0	0	0	0	0	0	0	0	0	0	-0.192631	0	0	0	0	0.00326387	0	0
0	0	0	0	0	0	0	0	0	0	0	0	-0.992325	0	0	0	0	0	0	0	0	0	0	0	0	0	0	0	0	0	0	0	0	0	0	0	0	0	0	0	0	0	0	0	0	0	0	-0.946254	0	0
0	0	0	0	0	0	0	0	0	0	0	0	0	0	0	0	0	0	0	0	0	0	0	0	-0.0821893	0	0	0	0	0	0	0	0	0	0	0	0	0	0	0	0	0	0	0	0	0	0	0	0	0
0	0	0	0	0	0	0	0	0	0	0	0	0	0	0	0	0	0	0	0	0	0	0	0	0	0	0	0	0	0	0	0	0	0	0	6.99002e-21	0	0	0	0	0	0	0	0	0	0	0	0	0	0
0	0	0	0	0	0	0	0	0	0	0	0	0	0	0	0	0	0	0	0	0	0	0	0	0	0	0	0	0	0	0	0	0	0	0	0	0	0	0	0	0	0	0	0	0	0	0	0	0	0
0	0	0	0	0	0	0	0	0	0	0	0	0	0	0	0	0	0	0	0	0	0	0	0	0	0	0	0	0	0	0	0	0	0	0	-0.710266	0	0	0	0	0	0.814599	0.727882	0	0	0	-0.493973	0	0	0
0	0	0	0	0	0	0	0	0	0	0	0	0	0	0	0	0	0	0	0	0	0	0	0	0	0	0	0	0	0	0	0	0	0	0	0	0	0	0	0	0	0	0	0	0	0	0	0	0	0
0	0	0	0	0	0	0	0	0	0	0	0	0	0	0	0	0	0	0	0	0	0	0	0	0	0	0	0	0	0	0	0	0	0	0	0	0	0	0	0	0	0	0	0	0	0	0	0	0	0
0	0	0	0	0	0	0	0	0	0	0	0	0	0	0	0	0	0	0	0	0	0	0	0	0	0	0	0	0	0	0	0	0	0	0	0	0	0	0	0	-0.290061	0	0	0	0	0.290798	0	0	0	0
0	0	0	0	0	0	0	-3.75853e-07	0	0	0	0	0	0	0	0	0	0	1.03588e-05	-0.017209	0	0	0	0	0	0	0	0	0	0	0	0	0	0	0	0	0	0	0	0	0	0	0	0	0	0	0	0	0	0
0	0	0	0	0	0	0	0	-2.66385e-10	0	0	0	0	0	0	0	0	0	0	0	0	0	0	0	0	0	0	0	0	0	0	0	0	0	0	0	0	0	0	0	0	0	0	0	0	0	0	0	0	0
0	0	0	0	-0.0635467	0	0	0	0	0	0	0	-0.259814	0	0	0	0	0	0	0	1.56414e-05	0.32094	-0.00159315	0	0	0	0	0	0	0	0	0	0	0	0	1.75029e-11	0	0	0	0	0	0	0	0	0	0	0	0	0	0
0	0	0	0	0	0	-0.6946	0	0	0	0	0	0	0	0	0	0	0	0	0	0	0	0	0	-0.765884	0	0	0	0	0	-0.806732	0	0	0	0	0	0	0	0	0	0	0	0	0	0	0.654426	0	-0.696233	0	0
0	0	0	0	0	-0.442894	0	0	0	0	0	0	0.194444	0	0	0	0	0	0	0	0	0	0	0	0	0	0	0	0	0	0	-0.321642	0	0	0	0	0	0	0	0	-0.000388498	0.000780358	0	0	0	2.39561e-08	0.0589132	0.110433	0	0
0	0	0	0	0	-0.787596	0	0	0	0	0	0	0.0032155	0	0	0	0	0	0	0	0	0	0	0	-0.0092938	0	0	-0.413362	0	0	0	0	0	0	0	0	0	0	0	0	0	0	0	0	0	0	0	0	0	0
0	0	0	0	0	0	-0.0935994	0	0	0	0	0	0	0	0	0	0	0	-0.762264	0.311843	0	0	0	0	0	0.538447	-0.89495	-0.855217	0	0	-0.853291	0	0	0	0	0	0	0	0	0	0	0.94554	0	0	0	0	0	0	0	0
0	0	0	0	0	0	0	-0.266044	0	-0.0597182	0	0	-0.55981	0	0	0	0	0	0	0	0.00403163	0.00043258	-0.011062	0	0	0	0	0	0	0	0	0.239569	0	0	0	0	0	0	0	0	-0.00123401	0	8.68572e-09	0	0	0.153141	0	0.101935	0	0
0	0	0	0	0	0	0	0	-0.319062	0	0	0	0.0208855	0	0	0	0	0	0	0	0	0	0	0	0	0	0	0	0	0	0	0	0	0	0	0	0	0	0	0	0	0	0	0	0	-0.0332598	0	0	0	0
0	0	0	0	0	0	0	0	0	-0.0117247	0	0	0.506164	0	0	0	0	0	0	0	0	0	0	0	0.143557	0	0	0	0	0	0	0	0	0	0	0	0	0	0	0	0	0.705274	0	0	0	-0.933696	0	-0.439441	0	0
0	0	0	0	0	0	0	0	0	0	0	0	0	0	0	0	0	0	0	0	0	0	0	0	0	0	0	0	0	0	0	0	0	0	0	0	0	0	0	0	-0.422424	0	0	0	0	0	0	0.0752258	0	0
0	0	0	0	0	0	-0.0155464	0	0	0	0	0	0	0	0	0	0	0	0	0	0	0	0	0	-0.00221341	0	0	0	0	0	-0.0775951	0	0	0	0	0	0	0	0	-3.60974e-05	0	0	0	0	0	0	0	0	0	0
0	0	0	0	0	0	0	0	0	0	0	0	0	0	0	0	0	0	6.04261e-17	-0.115598	0	0	0	0	0	-0.0237813	0.595236	-0.829453	0	0	0	0	0	0	0	0	0	0	0	0	0	0	0	0	0	0	0	0	0	0
0	0	0	0	0.00301645	0	0	0	0	0	0	0	0	0	0	0	0	0	0	0	0	0	0	0	0.394975	0	0	0	0	0	0	0	0	0	0	0	0	0	0	0	0	-0.101549	0	0	0	0	0	0	0	0
0	0	0	0	0	0	0	0	0	0	0	0	0	0	0	0	0	0	0	0	0	0	0	0	0	0	0	0	0	0	0	0	0	0	0	0	0	0	0	0	0	-0.769556	0	0	0	0	0	0	0	0
0	0	0	0	0	0	0	0	0	0	0	0	0	0	0	0	0	0	0	0	0	0	0	0	0	0	0	0	0	0	0	0	0	0	0	0	0	0	0	0	0	0	0	0	0	4.99776e-05	0	-0.0127521	0	0
0	0	0	0	0	0	0	0	0	-0.962097	0	0	0	0	0	0	0	0	0	0	0	0	0	0	0	0	0	0	0	0	0	0	-0.0181865	0	0	0	0	0	0	-0.00232819	0	0	0	0	0	0	0	0	0	0
0	0	0	0	0	0	0	0	0	0	0	0	-0.00218326	0	0	0	0	0	0	0	0.00061233	0.000558594	-0.00011862	0	0	0	0	0	0	0	0	0	0	0	0	0	0	0	0	0	0	0	0	0	0	0	0	0	0	0
0	0	0	0	0	0.00796933	-0.91526	0	0	0	0	0	-0.707233	0	0	0	0	0	0	0	0	0	0	0	0	0	0	0	0	0	0.268188	0.907762	0	0	0	0	0	0	0	0	0	0	0	0	0	0	0	0	0	0
0	0	0	0	0	0	0	0	0	0	0	0	0	0	0	0	0	0	0	0	0	0	0	0	0	0	0	0	0	0	0	0	0	0	0	0	0	0	0	0	0	0	0	0	0	0	0	0	0	0
0	0	0	0	0	0	0	0	0	0	0	0	0	0	0	0	0	0	0	0	0	0	0	0	0	0.627949	0.0014678	-0.000220677	0	0	0	0	0	0	0	0	0	0	0	0	0	0	0	0	0	0	0	0	0	0
0	0	0	0	0	0	0	0	0	0	0	0	0	0	0	0	0	0	0	0	0	0	0	0	0	0	0	0	0	0	0	0	0	0	0	0	0	0	0	0	0	0	0	0	0	0.00262888	0	-0.00261557	0	0
0	0	0	0	0	0	0	0	0	0	0	0	0	0	-3.79128e-07	0	0	0	0	0	0	0	0	0	0	0	0	0	0	0	0	0	0	0	0	0	0	0	0	0	0	0	0	0	0	2.41206e-11	0	0.362508	0	0
0	0	0	0	0	0	0	0	0	-0.000209083	0	0	0.0612146	0	0	-0.000294427	0	0	0	0	0.0285694	4.36825e-10	-0.00214556	0.000425656	0	0	0	0	0	0	0	0	0	0	0	0	0	0	0	0	0	0	0	0	0	0	0	0	0	0
0	0	0	0	0	-0.326394	0	0	0	0	0	0	0	0	0	0	0	0	0	0	0	0	0	0	0	0	0	0	0	0	0	0	0	0	0	0	-0.00264802	0	0	0	0	1.16734e-12	0	0	0	0	0	0	0	0
0	0	0	0	0	0	0	-0.143451	0	0	0	0	0	0	0	0	0	0	0	0	0	0	0	0	0	0	0	0	0	0	0	0	0	0	0	0	0	0	0	0	0	0	0	0	0	0	0	0	0	0
0	0	0	0	0	0	0	0	0	-0.159418	0	0	0	0	0	0	0	0	0	0	0	0	0	0	0	-0.109456	-0.959085	-0.0023798	0	0	0	0	0	0	0	0	0	0	0	0	0	0	2.10716e-06	0	-0.00747093	0.000115463	0	0	0	0
0	0	0	0	0	0	0	0	0	0	0	0	-0.250111	0	0	0	0	0	0	0	0.0572349	0.473815	-0.140847	0	0	0	0	0	0	0	0	0	0	0	0	0	0	0	0	0	0	0	0	0	0	0	0	0	0	0
0	0	0	0	0	0	0	0	0	0	0	0	0	0	0	0	0	0	0	0	0.0774326	0.821353	-0.0573512	0	-0.378372	0	0	0	0	0	0	0	0	0	0	0	0	0	0	0	0	0.590264	0	0	0	0	0	0	0	0
0	0	0	0	0	0	0	0	0	0	0	0	0	0	0	0	0	0	0	0	0	0	0	0	0	-1	0.8	-1	0	0	0	0	0	0	0	0	0	0	0	0	0	0	0	0	0	0	0	0	0	0
0	0	0	0	0	0	0	0	0	0	0	0	0	0	0	0	0	0	0	0	0	0	0	0	-9.05228e-06	0	0	0	0	0	0	0	0	0	0	0	0	0	0	0	0	0	0	0	0	0	0	0	0	0
0	0	0	0	0	0	0	0	0	0	0	0	0	0	0	0	0	0	0	0	0	0	0	0	0	0	0	-0.186978	0	0	0	0	0	0	0	0	0	0	0	0	0	0	0	0	0	0	0	0	0	0
0	0	0	0	0	0	-0.00567446	0	0	0	0	0	0	0	0	0	0	0	0	0	0	0	0	0	-0.919193	0	0	0	0	0	0.0576658	0	0	0	0	0	0	0	0	0	0	0	0	0	0	0	0	0	0	0
0	0	0	0	0	0	0	-0.00425736	0	0	0	0	0	0	0	0	0	0	0	0	0	0	0	0	0	0	0	0	0	0	0	0	0	0	0	0	0	0	0	0	0	0	0.219097	0	0	0	-0.523863	0	0	-0.389112
0	0	0	0	0	0	0	-0.0413951	0	0.0658764	0	0	0	0	0	0	0	0	0	0	0	0	0	0	0	0	0	0	0	0	0	0	0	0	0	0	0.623696	0	0	0	0	0	0	0	0	0	0	0	0	-0.752406
0	0	0	0	0	0	0	0	-0.835777	0	0	0	0	0	0	0	0	0	0	0	0	0	0	0	0	0	0	0	0	0	0	0	0	0	0	0	0	0	0	0	0	0.000536891	0	0	0	0	0	0	0	0
0	0	0	0	0	0	0	0	0	0	0	0	0	0	0	0	0	0	0	0	0	0	0	0	0	0	0	0	0	0	0	0	0	0	0	0	0	0	0	0	0	-0.990918	0	0	0	0	0	0	0	0
0	0	0	0	0	0	0	0	0	-0.0474493	0	0	0	0	0	0	0	-0.00531936	0	0	0.0300312	0.0266277	-0.016604	0	0	0	0	0	0	0	0	0	0	0	0	3.21786e-24	0	0	0	0	0	0	0	0	0	0	0	0.439096	0	0
0	0	0	0	0	0	0	0	0	0	0	0	0	0	-0.0254255	0	0	0	0	0	0	0	0	0	-0.0498704	0	0	-0.170723	0	0	0	0	0	0	0	0	0	0	0	0	0	0	0	0	0	0.0326454	0	0.0364755	0	0
0	0	0	0	0	0	0	0	0	0	0	0	0	0	0	-1.28273e-06	0	0	0	0	0	0	0	0	0	0	0	0	0	0	0	0	0	-0.00658926	0	0	0	0	0	0	0	0	0	0	-0.761091	6.96408e-08	0	-0.371574	0	0
0	0	0	0	0	0	0	0	0	0	0	0	0	0	0	0	0	0	0	0	0	0	0	0	-0.04132	0	0	0	0	0	0	0	0	0	0	0	0	0	0	0	0	0	0	0	0	0	0	0	0	0
0	0	0	0	0	0	0	0	0	0	0	0	-0.868136	0	0	0	0	0	0	0	0	0	0	0	0	-0.106095	0.632159	-0.704097	0	0	0	0.585414	0	0	0.109002	0	0	0	0	0	0	0	0	-0.969147	0	0	0	0	0	0
0	0	0	0	0	0	0	0	0	0	0	0	0	0	0	0	0	0	0	0	0	0	0	0	0	0	0	0	0	0	0	0	0	0	0	0	0	0	0	0	0	0	0	0	0	0	0	0	0	0
0	0	0	0	0	0	0	0	0	-0.882574	0	0	-0.953971	0	0	0	0	0	0	0	0	0	0	0	0	0	0	0	0	0	0	0	0	0	0	0	0	0	0	0	0	0	0.108046	0	0	0	0	0	0	-0.0891976
0	0	0.00101629	0	0	0	0	-0.0778046	0	0	0	0	-0.481384	0	0	0	0	0	0	0	0	0	0	0	-0.337237	0	0	0	0	0	0	0	0	0	0	0	0	0	0	0	-0.0011199	0	0	0	0	0.0734356	0	0.0850632	0	0
0	0	0	0	0	0	0	0	0	-0.0100574	0	0	0	0	0	0	0	0	3.90842e-06	-0.923484	0.388056	0.0653881	-0.0408867	0	0	-0.0127289	-0.264122	-0.0739231	0	0	0	0	0	-0.00228424	0	0	0	0	0	0	0	0	0.000469539	0	0	0.000390621	0	0.438869	0	0
0	0	0	0	0	0	0	0	0	0	0	0	0	0	0	0	0	0	0	0	0	0	0	0	0	0	0	0	0	0	0	0	0	0	0	0	0	0	0	0	0	0	0	0	0	0	0	0	0	0
0	0	0	0	0	0	0	0	0	0	0	0	-0.231597	0	0	0	0	0	1.45126e-07	-0.00778971	0	0	0	0	0	-0.359626	0.203139	-0.0732269	0	0	0	0	0	0	0	0	0	0	0	0	0	0	0	0	0	0	0	0	0	0
0	0	0	0	0	0	0	0	0	0	0	0	-0.127017	0	0	0	0	0	0	0	0	0	0	0	0	0	0	-0.000973844	0	0	0	0	0	0	0	0	0	0	0	0	0	0	0	0	0	5.75264e-06	0	-0.78876	0	0
0	0	0	0	0	0	0	0	0	0	0	0	0	0	0	0	0	0	0	0	0	0	0	0	0	0	0	0	0	0	0	0	0	0	0	0	0	0	0	0	0	0	0	0	0	0	0	0	0	0
0	0	0	0	0	0	0	0	0.125208	-0.0903067	0	0	-0.436743	0	0	0	0	0	0.406336	-0.0305713	0	0	0	0	0	0	0	0	0	0	0	0	0	0	0	0	0	0	0	0	0	0	0	0.000177869	0	0	-0.505596	0	0	0
0	0	0	0	0	0	0	0	0	0	0	0	0	0	0	0	0	0	0	0	0	0	0	0	0	0	0	0	0	0	0	0	0	0	0	0	0	0	0	0	0	0	0	0	0	0	0	0	0	0
0	0	0	0	0	0	0	0	0	0	0	0	0	0	0	0	0	0	0	0	0	0	0	0	-0.840884	0	0	0	0	0	0	0	0	0	0	0	0	0	0	0	0	0	0	0	0	0	0	0	0	0
0	0	0	0	-0.33957	0	0	-2.88093e-05	-0.22726	0	0	0	-0.347862	0	0	0	0	0	0	0	0	0	0	0	-0.0257946	0	0	0	0	0	0	0	0	0	0	3.39812e-09	0	0	0	0	0	0	0.023841	0	0	0	0	0	0	0
0	0	0	0	0	0	0	0	0	0	0	0	0	0	0	0	0	0	0	0	0	0	0	0	0	0	0	0	0	0	0	0	0	0	0	0	0	0	0	0	0	0	0	0	0	0	0	0	0	0
0	0	0	0	0	0	0	0	0	0	0	0	0	0	0	0	0	0	0	0	0	0	0	0	0	0	0	0	0	0	0	0	0	0	0	0	0	0	0	0	0	0	0	0	0	0	0	0	0	0
0	0	0	0	0	0	0	0	0	0	0	0	0.245231	0	0	0	0	0	0	0	0	0	0	0	-0.0925143	0	0	0	0	0	0	0	0	0.507249	0	0	0	0	0	0	0	0	0	0	0	-0.0125084	0	0.000155407	0	0
0	0	0	0	0	0	0	0	0	0	0	0	0	0	0	0	0	0	0	0	0	0	0	0	0	0	0	0	0	0	0	0	0	0	0	0	0	0	0	0	0	0	0	0	0	0	0	2.65416e-10	0	0
0	0	0	0	0	0	0	0	0	0	0	0	0	0	0	0	0	0	0	0	0	0	0	0	0	0	0	0	0	0	0	-0.599255	0	0	0	0	0	0	0	0	0	0	0	0	0	0.0355434	0	-0.113082	0	0
0	0	0	0	0	0	0	0	0	0	0	0	-1	0	0	0	0	0	0	0	0	0	0	0	0	0	0	0	0	0	0	0	0	0	0	0	0	0	0	0	0	-1	0	0	0	-1	0	0.444444	0	0
0	0	0	0	0	0	0	0	0	0	0	0	0	0	0	0	0	0	0	0	0	0	0	0	0	0	0	0	0	0	0	0	0	0	0	0	0	0	0	0	0	0	0	0	0	0	0	0	0	0
0	0	0	0	0	0	0	0	0	0	0	0	0	0	0	0	0	0	0	0	0	0	0	0	-4.98412e-06	0	0	0	0	0	0	0	0	0	0	0	0	0	0	0	0	0	0	0	0	0.126337	0	0.185495	0	0
0	0	0	0	0	0	0	0	0	0	0	0	0	0	0	0	0	0	0	0	0	0	0	0	0	0	0	0.444081	0	0	0	0	0	0	-0.443327	0	0	0	0	0	0	0	0	0	0	0	0	0	0	0
0	0	0	0	0	0	0	0	0	0	0	0	0	0	0	0	0	0	0	0	0	0	0	0	-0.0855499	0	0	0	0	0	0	0	0	0	0	0	0	0	0	0	0	0	0	0	0	0	0	0	0	0
0	0	0	0	0	0	0	0	0	0	0	0	0	0	0	0	0	0	0	0	0	0	0	0	0	-0.712487	0.0555455	-0.000865904	0	0	0	0	0	0	0	0	0	0	0	0	-0.0780432	0	0	0	0	0.264933	0	-0.642923	0	0
0	0	0	0	0	0	0	0	0	-0.0615251	0	0	0	0	0	0	0	0	0	0	0	0	0	0	0	0	0	0	0	0	0	0	0	0	0	0	0	0	0	0	-6.54502e-06	0	0.00106715	0	0	-0.222925	0	0.292493	0	0
0	0	0	0	0	0	0	0	0	-0.000417365	0	0	0	0	0	0	0	0	0	0	0	0	0	0	0	0	0	0	0	0	0	0	0	0	0	0	0	0	0	0	0	0.000427188	0	0	0	0	0	0	0	0
0	0	0	0	0	0	0	0	0	0	0	0	0	0	0	0	0	0	0	0	0.533855	6.6031e-08	-1.30727e-09	0	0	0	0	0	0	0	0	0	0	0	0	0	0	0	0	0	0	0	0	0	0	0	0	0	0	0
0	0	0	0	0	0	0	0	0	0	0	0	0	0	0	0	0	0	0	0	0	0	0	0	-0.202432	0	0	0	0	0	0	0	0	0	0	0	0	0	0	0	0	0	0	0	0	0	0	0	0	0
0	0	0	0	0	0	0	0	0	0	0	0	0	0	0	0	0	0	0	0	0	0	0	0	0	0	0	0	0	0	0	0	0	0	0	0	0	0	0	0	0	0	0	0	0	0	0	0	0	0
0	0	0	0	0	0	0	0	-0.0171578	0	0	0	-0.0020876	0	0	0	0	0	0	0	0	0	0	0	0	0	0	0	0	0	0	0	0	0	0	0	0	0	0	0	0	0	0	0	0	0	0	0	0	0
0	0	0	0	0	0	0	0	0	0	0	0	0	0	0	0	0	0	0	0	0	0	0	0	0	0	0	0	0	0	0	0	0	0	0	0	0	0	0	0	0	0	0	0	0	0	0	0	0	0
0	0	0	0	0	0	0	0	0	0	0	0	-5.78494e-09	0	0	0	0	0	0	0	0	0	0	0	0	0	0	0	0	0	0	0	0	0	0	0	0	0	0	0	0	5.80654e-09	0	0	0	0	0	0	0	0
0	0	0	0	0	0	0	0	0	0	0	0	0	0	0	0	0	0	0	0	0.471564	-0.460482	-0.0542564	0	0	0	0	0	0	0	0	0	0	0	0	0	0	0	0	0	0	0.0541962	0	0	0	0	0	0	0	0
0	0	0	0	0	0	0	0	0	0	0	0	-0.0768385	0	0	0	-0.01974	0	0.000121654	-0.0337774	0	0	0	0	0	0	0	0	0	0	0	0	0	0	0	0	0	0	0	0	0	0.00408907	0	0	0	0	0	0	0	0
0	0	0	0	0	0	0	-1.51562e-07	0	0	0	0	0	0	0	0	0	0	0	0	0	0	0	0	0	0	0	0	0	0	0	0	0	0	0	0	0	0	0	0	0	0	0	0	0	4.07834e-09	0	0.0121607	0	0
0	0	0	0	0	0	-1.01206e-09	0	0	0	0	0	0	0	0	0	0	0	0	0	0	0	0	0	0	0	0	0	0	0	-0.00854177	0	0	0	0	0	0	0	0	0	0	0	0	0	0	0	0	0	0	0
0	0	0	0	0	0	0	0	0	0	0	0	0	0	0	0	0	0	0	0	0	0	0	0	0	0	0	0	0	0	0	0	0	0	0	0	0	0	0	0	0	0	0	0	0	0	0	0	0	0
0	0	0	0	0	0	0	0	0	0	0	0	-0.196024	0	0	0	0	0	0	0	0	0	0	0	0	0	0	0	0	0	0	0	0	0	0	-0.94722	0	0	0	0	0	0	0	0	0	0	0	0	0	0
0	0	0	0	0	0	0	0	0	0	0	0	0.667784	0	0	0	0	0	0	0	0	0	0	0	0	0	0	0	0	0	0	0	0	0	0	0	0	0	0	0	0	0	0	0	0	0	0	0	0	0
0	0	0	0	0	0	0	0	0	0	0	0	-7.41019e-05	0	0	0	0	0	0	0	0	0	0	0	0	0	0	0	0	0	0	0	0	0	0	0	0	0	0	0	0	0	0	0	0	0	0	0	0	0
0	0	0	0	0	0	0	0	0	-0.444476	0	0	0	0	0	0	0	0	2.99617e-06	-0.32889	0	0	0	0	0	0	0	0	0	0	0	0	0	0	0	0	0	0	0	0	0	0	0	0	0	0.69686	0	-0.406799	0	0
0	0	0	0	0	0	0	-2.68527e-08	0	0	0	0	2.70091e-08	0	0	0	0	0	0	0	0	0	0	0	0	0	0	0	0	0	0	0	0	0	0	0	0	0	0	0	0	0	0	0	0	0	0	0	0	0
0	0	0	0	0	0	0	0	0	5.58808e-07	0	0	0	0	0	0	0	0	0	0	0	0	0	0	0	0	0	0	0	0	0	0	0	0	0	0	0	0	0	0	-0.0110699	0	0	0	0	0	0	0	0	0
0	0	0	0	0	0	0	0	0	0	0	0	0.187537	0	0	0	0	0	0	0	0	0	0	0	0	0	0	0	0	0	0	0	0	0	0	0	0	0	0	0	0	0	0	0	0	0	0	0	0	0
0	0	0	0	0	0	0	0	0	0	0	0	0	0	0	0	0	0	0	0	0	0	0	0	0	0	0	0	0	0	0	5.22915e-08	-0.933572	0	0	0	0	0	0	0	0	0	0	0	0	0	0	0	0	0
0	0	0	0	0	0	0	0	0	0	0	0	0	0	0	0	0	0	0	0	0	0	0	0	0	0	0	0	0	0	0	0	0	0	0	0	0	0	0	0	0	0	0	0	0	0	0	0	0	0
0	0	0	0	0	0	0	0	0	0	0	0	-0.0334904	0	0	0	0	0	0	0	0	0	0	0	0	0	0	0	0	0	0	0	0	0	-2.84476e-05	0	0	0	0	0	0	0	0	0	0	0	0	0	0	0
0	0	0	0	0	0	0	0	0	0	0	0	-0.920206	0	0	0	0	0	0	0	0	0	0	0	0	0	0	0	0	0	0	0	0	0	0	0	0	0	0	0	0	0	0	0	0	-0.00506283	0	0.147727	0	0
0	0	0	0	0	0	0	0	0	0.263485	0	0	-0.600667	0	0	0	0	0	0	0	0.0919707	-0.600344	-0.184958	0	0	0	0	-0.680599	0	0.0992521	0	0	0	0	0	0	0	0	0	0	0	0	0	0	0	0	0	0	0	0
0	0	0	0	0	0	0	0	0	0	0	0	0	0	0	0	0	0	0	0	0	0	0	0	0	0	0	0	0	0	0	0	0	0	0	0	0	0	0	0	0	0	0	0	-8.71536e-07	1.11175e-05	0	-0.0530145	0	0
0	0	0	0	0	-0.00932955	0	0	0	0	0	0	0	0	0	0	0	0	0	0	0.941248	0.00279822	-2.73676e-05	0	0	0	0	0	0	0	0	0	0	0	0	0	0	0	0	0	0	0.000241933	0	0	0	0	0	0	0	0
0	0	0	0	0	0	0	0	0	0	0	0	-2.05209e-06	0	0	0	0	0	0	0	0	0	0	0	0	0	0	0	0	0	0	0	0	0	0	0	0	0	0	0	0	0	0	0	0	0	0	0	0	0
0	0	0	0	0	0	0	0	0	0	0	0	0	0	0	0	0	0	0	0	0	0	0	0	0	0	0	0	0	0	0	0	0	-1.96788e-13	0	0	0	0	0	0	0	0	0	0	0	0	0	0	0	0
0	0	0	0	0	0	0	0	0	0	0	0	0	0	0	0	0	0	0	0	0	0	0	0	0	0	0	0	0	0	0	0	0	0	0	0	0	0	0	0	0	0	0	0	0	0	0	0	0	0
0	0	0	0	0	0	0	0	0	0	0	0	0	0	0	0	0	0	0	0	0.000753725	0.00217731	-0.000158754	0	0	0	0	0	0	0	0	0	0	0	0	0	0	0	0	0	-0.000286053	8.32824e-05	0	0	0	0	0	0	0	0
0	0	0	0	0	0	0	0	0	0	0	0	0	0	0	0	0	0	0	0	0	0	0	0	0	0	0	0	0	0	0	0	0	0	0	0	0	0	0	0	0		0	0	0	0	0	0	0	0
0	0	0	0	0	0	0	0	0	0	0	0	0	0	0	0	0	0	0	0	0	0	0	0	0	0	0	0	0	0	0	0	0	0	0	0	0	0	0	0	0	0	0	0	0	0	0	0	0	0
0	0	0	0	0	0	0	0	0	0	0	0	0	0	0	0	0	0	0	0	0	0	0	0	0	0	0	0	0	0	0	0	0	0	0	0	0	0	0	0	0	0	3.33443e-12	0	0	0	0	0	0	0
0	0	0	0	0	0	0	0	0	-2.24307e-07	0	0	-7.01606e-06	0	0	0	0	0	0	0	0	0	0	0	0	0	0	0	0	0	0	0	0	0	0	1.02749e-21	0	0	0	0	0	0	0	0	0	0	0	0	0	0
0	0	0	0	0	0	0	0	0	0	0	0	0	0	0	0	0	0	0	0	0	0	0	0	-0.661087	0	0	0	0	0	0	0	0	0	0	0	0	0	0	0	0	0	0	0	0	0	0	0	0	0
0	0	0	0	0	0	0	0	0	0	0	0	0	0	0	0	0	0	0	0	0.873324	0.00155843	-0.0382979	0	0	0	0	0	0	0	0	0.213269	-0.161476	0	-0.118664	0	0	0	0	0	-1.81033e-06	0	0	0	0	0.000390407	0	0.0369446	0	0
0	0	0	0	0	0	0	0	0	0	0	0	0	0	0	0	0	0	0	0	0	0	0	0	0	0	0	0	0	0	0	0	0	0	0	0	0	0	0	0	0	1.3584e-08	0	0	0	0	0	0	0	0
0	0	0	0	0	0	0	0	0	-0.0982276	0	0	-0.80241	0	0	0	0	0	0	0	0	0	0	0	-0.00883774	0	0	0	0	0	0	0	0	0	0	0	0	0	0	0	0	9.76404e-18	0	0	-0.00461463	0	0	0	0	0
0	0	0	0	0	0	0	0	0	0	0	0	0	0	0	0	-4.74227e-18	0	0	0	0	0	0	0	0	0	0	0	0	0	0	0	0	0	0	0	0	0	0	0	0	0	0	0	0	9.09443e-15	0	-0.387649	0	0
0	0	0	0	0	0	0	0	0	0	0	0	0	0	0	0	0	0	0	0	0	0	0	0	0	0	0	-0.0501374	0	0	0	0	0	0	-0.0561176	0	0	0	0	0	0	8.41204e-07	0	0	0	9.6318e-12	0	0.120999	0	0
0	0	0	0	0	0	0	0	0	0	0	0	0	0	0	0	0	0	0	0	0	0	0	0	0	0	0	0	0	0	0	0	0	0	0	0	0	0	0	0	0	0	0	0	0	0	0	0	0	0
0	0	0	0	0	0	0	0	0	0	0	0	0	0	0	0	0	0	0	0	0	0	0	0	-0.00113476	0	0	-0.783247	0	0	0	0	0	0	0	0	0	0	0	0	0	0	0	0	0	0	0	0	0	0
0	0	0	0	0	0	0	0	0	0	0	0	0.785404	0	0	0	0	0	0	0	0	0	0	0	0	-1.705e-05	0.0669564	-0.000136748	0	0	0	0	0	0	0	0	0	0	0	0	0	0	0	0	0	0	0	0	0	0
0	0	0	0	0	0	0	0	0	0	0	0	0	0	0	0	0	0	0	0	0	0	0	0	0	0	0	0	0	0	0	0	0	0	0	0	0	0	0	0	0		0	0	0	0	0	0	0	0
0	0	0	0	0	0	0	0	0	0	0	0	0	0	0	0	0	0	6.76524e-06	-0.0339569	0	0	0	0	0	0	0	-0.00431362	0	0	0	0	0	0	0	0	0	0	0	0	0	0	0	0	0	0	0	0	0	0
0	0	0	0	0	0	0	0	0	0	0	0	0	0	0	0	0	0	0	0	0	0	0	0	0	0	0	0	0	0	0	0	0	0	0	0	0	0	0	0	0	0	0	0	0	0	0	0	0	0
0	0	0	0	0	0	0	0	0	-1.81902e-07	0	0	0	0	0	0	0	0	0	0	0	0	0	0	0	0	0	0	0	0	0	0	0	0	0	0	0	0	0	0	0	0	0	0	0	0	0	0	0	0
0	0	0	0	0	0	0	-2.04942e-07	-0.304051	0	0	0	-0.268446	0	0	0	0	0	0	0	0	0	0	0	0	0	0	0	0	0	0	0	0	0	0	0	0	0	0	-9.72345e-10	0	0	0	0	0	0	0	0	0	0
0	0	0	0	0	0	0	0	0	0	0	0	5.9953e-05	0	0	-5.91782e-05	0	0	0	0	0	0	0	0	0	0	0	0	0	0	0	0	0	0	0	0	0	0	0	0	0	0	0	0	0	0	0	0	0	0
0	0	0	0	0	0	0	0	0	0	0	0	-0.00408336	0	0	0	0	0	0	0	0	0	0	0	0	0	0	0	0	0	0	0	0	0	0	0	0	0	0	0	0	0	0	0	0	0	0	0.414093	0	0
0	0	0	0	0	-1	0	-1	0	0	0	0	0	0	0	0	0	0	0	0	0	0	0	-1	0	0	0	0	0	0	0	0	0	0	0	0	0.6	0	0	0	0	0.2	0	0	0	0	0	0	0	0
0	0	0	0	0	0	0	0	0.715575	0	0	0	0.954616	0	0	0.141454	0	0	0	0	0	0	0	0	0	0	0	0	0	0	0	0	0	0	0	0	-0.794749	0	0	0	0	0	0	0	0	0.735835	0	-0.0413157	0	0
0	0	0	0	0	0	0	0	0	0	0	0	0	0	0	0	0	0	0	0	0	0	0	0	0	0	0	0	0	0	0	0	0	0	0	0	0	0	0	0	0	0	0	0	0	0	0	0	0	0
0	0	0	0	0	0	0	0	0	0	0	0	0	0	0	0	0	0	0	0	0	0	0	0	0	0	0	0.558244	0	0	0	0	0	0	0	0	0	0	0	0	0.227212	-0.0158392	0	0	0	-0.857125	0	-0.414035	0	0
0	0	0	0	0	0	0	0	0	0	0	0	0	0	0	0	0	0	0	0	0	0	0	0	-0.565723	0	0	0	0	0	0	0	0	0	0	-0.401409	0	0	0	0	0	-0.546083	0	0	0	0	0	0	0	0.189949
0	0	0	0	0	0	0	0	0	0	0	0	0	0	0	0	0	0	0.000541368	-1.18333e-07	0	0	0	0	0	0	0	0	0	0	0	0	0	0	0	0	0	0	0	0	0	0	0	0	0	0.0153743	0	-0.274511	0	0
0	0	0	0	0	0	0	0	0	0	0	0	0	0	0	0	0	0	0	0	0	0	0	0	0	0	0	0	0	0	0	0	0	0	0	0	0	0	0	-0.0446014	0	0	0.900767	0	0	0	0	0	0	0
0	0	0	0	0	0	0	0	0	-0.0198001	0	0	0	0	0	0	0	0	0	0	0	0	0	0	0	0	0	0	0	0	0	-0.889852	0	0	0	0	0	0	0	0	0	0	0	0	0	0.649608	0	0.146439	0	0
0	0	0	0	0	0	0	0	0	0	0	0	0	0	0	0	0	0	0	0	0	0	0	0	0	0	0	0	0	0	0	0	0	0	0	0	0	0	0	0	0	0	0	0	0	0	0	0	0	0
0	0	0	0	0	0	0	0	0	-0.00652184	0	0	0	0	0	0	0	0	0	0	0	0	0	0	0	0	0	0	0	0	0	0	0	0	0	0	0	0	0	0	0	0	0	0	0	1.30216e-08	0	0.206565	0	0.0366415
0	0	0	0	0	0	0	0	0	0	0	0	0	0	0	0	0	0	0	0	1.5539e-06	0.0656118	-0.252879	0	-0.175651	0	0	0	0	0	0	0	0	0	0	0	0	0	0	0	0	0	0	0	0	0	0	0	0	0
0	0	0	0	0	0	0	0	0	0	0	0	0.571545	0	0	0	0	0	0	0	0	0	0	0	0	0	0	0	0	0	0	0	0	0	0	0	0	0	0	0	0	0	0	0	0	0	0	0	0	0
0	0	0	0	0	0	0	0	0	0	0	0	-0.86602	0	0	0	0	0	0	0	0	0	0	0	0	0	0	-1.43756e-07	0	0	0	0	0	0	0	0	0	0	0	0	0	0	0	0	0	0.000102397	0	-0.586638	0	0
0	0	0	0	0	0	0	0	0	0	0	0	0	0	0	0	0	0	0	0	0	0	0	0	0	0	0	0	0	0	0	0	0	0	0	0	0	0	0	0	0	0	0	0	0	0	0	8.80957e-06	0	0
0	0	0	0	0	0	0	0	0	0	0	0	0	0	0	0	0	0	0.125122	-0.125273	0	0	0	0	0	0	0	0	0	0	0	0	0	0	0	0	0	0	0	0	0	0	0	0	0	0	0	0	0	0
0	0	0	0	0	0	0	0	0	0	0	0	0	0	0	0	0	0	0	0	0	0	0	0	0	0	0	0	0	0	0	0	0	0	0	0	0	0	0	0	0	0.0274885	0	0	0	0	-0.796552	-0.0500527	0	0
0	0	0	0	0	0	0	0	0	0	0	0	0	0	0	0	0	0	-0.117866	-0.906194	0	0	0	0	0	0	0	0	0	0	0	0	0	0	0	0	0	0	0	0	0	0	0	0	0	0	0	0	0	0
0	0	0	0	0	-0.461538	0	0	0	0.659341	0	0	0	0	0	0	0	0	0	0	0	0	0	0	0	0	0	0	0	0	0	0	0	0	0	0	0	0	0	0	-0.857143	-0.857143	0	0	0	0	0	0	0	0
0	0	0	0	0	0	0	0	0	0	0	0	0	0	0	0	0	0	0	0	0	0	0	0	0	0	0	0	0	0	0	0	0	0	0	0	0	0	0	0	0	-0.64952	0	0	0	0	0	0	0	0
0	0	0	0	0	0	0	0	0	0	0	0	0	0	0	0	0	0	0	0	0	0	0	0	0	0	0	-8.02697e-10	0	0	0	0	0	0	0	0	0	0	0	0	0	0	0	0	0	0	0	0	0	0
0	0	0	0	0	0	0	0	0	0	0	0	-0.934462	0	0	-1.29636e-05	0	0	0	0	0	0	0	0	-0.000148893	0	0	0	0	0	0	0	0	0	0	0	0	0	0	0	0	0	0	0	0	0	8.85816e-08	0	0	0
0	0	0	0	0	0	0	0	0	0	0	0	-0.00198949	0	0	0	0	0	0	0	0	0	0	0	0	0	0	0	0	0	0	0	0	0	0	0	0	0	0	0	0	0	0	0	0	0	0	0	0	0
0	0	0	0	0	0.105702	0	-0.357715	0	0	0	0	-0.841651	0	0	0	0	0	0	0	0	0	0	0	-0.359242	0.598519	-0.785593	-0.366351	0	0	0	0	0	0	0	0	0	0	0	0	0.253863	0	0	0	0	0	0	0.939838	0	0
0	0	0	0	0	0	0	0	0	0	0	0	-0.717738	0	0	0	0	0	0	0	0	0	0	0	0	0	0	0	0	0	0	0	0	0	0	0	0	0	0	0	0	0	0	0	0	-0.738315	0	0.246455	0	0
0	0	0	0	0	0	0	0	0	0.255625	0	0	0	0	0	0	0	0	0	0	0	0	0	0	0	0	0	0	0	0	0	0	0	0	0	0	0	0	0	0	0	0	0	0	0	0	0	0	0	0
0	0	0	0	0	0	0	-0.316461	0	0	0	0	0.429901	0	0	0	0	0	0	0	0	0	0	0	0.688037	0	0	0	0	0	0	0	0	0	0	0	0	0	0	0	0	0	0	0	0	0	0	0	0	0
0	0	0	0	0	0	0	0	0	0	0	0	0.626739	0	0	0	0	0	0	0	0	0	0	0	-0.139163	0	0	0	0	0	0	0	0	0	0	0	0	0	0	0	0	0	0	0	0	0	0	0	0	0
0	0	0	0	0	0	0	0	0	0	0	0	0	0	0	0	0	0	0	0	0	0	0	0	-0.38424	0	0	0	0	0	0	0	0	0	0	0	0	0	0	0	0	0	0	0	0	0	0	0	0	0
0	0	0	0	0	0	0	0	0	0	0	0	0	0	0	0	0	0	0	0	0	0	0	0	0	0	0	0	0	0	0	0	0	0	0	0	0	0	0	0	0	0	0	0	0	0	0	0	0	0
0	0	0	0	0	0	0	0	0	0	0	0	0.0310151	0	0	0	0	0	0	0	0	0	0	0	0	0	0	0	0	0	0	0	0	0.953123	0	0	0	0	0	0	0	0	0	0	0	0	0	0	0	0
0	0	0	0	0	0	0	0	0	0	0	0	0.631121	0	0	0	0	0	0	0	0	0	0	0	0	0	0	0	0	0	0	0	0	0	0	0	0	0	0	0	0	0	0	0	0	0	0	0	0	0
0	0	0	0	0	0	0	0	0	0	0	0	0	0	0	0	0	0	0	0	0	0	0	0	0	0	0	0	0	0	0	0	0	0	0	0	-5.58531e-05	0	0	0	0	0	0	0	0	0	0	0	0	0
0	0	0	0	0	0	0	0	0	0	0	0	0	0	0	0	0	0	0	0	0	0	0	0	0	0	0	0	0	0	0	0	0	0	0	0	0	0	0	0	0	0	0	0	0	0	0	0	0	0
0	0	0	0	0	0	0	0	0	0	0	0	0	0	0	0	0	0	0	0	0	0	0	0	0	0	0	0	0	0	0	-0.000573943	0	0	0	0	0	0	0	0	0	0	0	0	0	0	0.000802379	0.9376	0	0
0	0	0	0	0	0	0	0	0	0	0	0	0	0	0	0	0	0	0	0	0	0	0	0	0	0	0	0	0	0	0	0	0	0	0	0	0	0	0	0	0	-0.875556	0	0	0	0	0	0	0	0
0	0	0	0	0	0	0	0	0	0	0	0	-0.0230788	0	0	0	0	0	0	0	0	0	0	0	0	0	0	0	0	0	0	0	0	0	0	0	0	0	0	0	0	0	0	0	0	0	0	0.0230111	0	0
0	0	0	0	0	0	0	0	0	0	0	0	0	0	0	0	0	0	0	0	0	0	0	0	-0.197105	0	0	0	0	0	0	0	0	0	0	0	0	0	0	0	0	0	0	0	0	0	0	0	0	0
0	0	0	0	0	0	0	0	0	0	0	0	0	0	0	0	0	0	0.000519445	-0.0523959	0	0	0	0	0	0	0	0	0	0	0	0	0	-0.801669	0	0	0	0	0	0	0	0	0	0	0	0	0	0	0	0
0	0	0	0	0	0	0	0	0	0	0	0	0	0	0	0	0	-0.00448809	7.04901e-10	-0.505362	-0.0636468	-0.276822	-0.356813	0	-0.369217	0	0	0	0	0	0	0	0	0	0	0	0	0	0	0	0	0	0	0	0	0	0	0	0	0
0	0	0	0	0	0	0	0	0	0	0	0	0	0	0	0	0	0	0	0	0	0	0	0	0	0	0	0	0	0	0	0	0	0	0	0	0	0	0	0	0	0	0	0	0	0	0	0	0	0
0	0	0	0	0	0	0	0	0	0	0	0	0	0	0	0	0	0	0	0	0	0	0	0	0	-0.0660288	0.00157525	-0.184716	0	0	0	0	0	0	0	0	0	0	0	0	0	0	0	0	0	0	0	0	0	0
0	0	0	0	0	0	0	0	0	0	0	0	0	0	0	0	0	0	0.0013478	-0.00965958	0	0	0	0	0	0	0	0	0	0	0	0	0	0	0	0	0	0	0	0	0	0	0	0	0	0	0	0	0	0
0	0	0	0	0	0	0	0	0	-0.733549	0	0	0.114373	0	0	0	0	0	0	0	0	0	0	0	0	0	0	0	0	0	0	0	0	0	0	0	0	0	0	0	0	0	0	0	0	0	0	0	0	0
0	0	0	0	0	0	-0.0228939	0	0	0	0	0	0.0307636	0	0	0	0	0	0	0	0	0	0	0	-0.0894754	0	0	0	0	0	-0.263631	0	0	0	0	0	-0.111161	0	0	0	0	7.26567e-06	0	0	0	0.0693684	0	-0.812332	0	0
0	0	0	0	0	0	0	0	0	0	0	0	0.928892	0	0	0	0	0	0	0	0	0	0	0	0	0	0	0	0	0	0	0	0	0	0	0	0	0	0	0	0	0	0	0	0	0	0	0	0	0
0	0	0	0	0	-0.542144	0	-0.0530299	0.00104849	-0.215434	0	0	0	0	-0.0888281	0	0	0	0	0	0	0	0	9.3166e-05	0	-0.00201519	0.00513666	-0.0480202	0	0	0	0	0	-0.0183785	0	0	0	0	0	0	0	3.35196e-11	0	0	0	0	0	0	0	0
0	0	0	0	0	0	0	0	0	0	0	0	-0.0109818	0	0	0	0	0	0	0	0	0	0	0	0	0	0	0	0	0	0	0	0	0	0	0	0	0	0	0	0	0	0	0	0	0	0	0	0	0
0	0	0	0	0	0	0	0	0	0	0	0	0	0	0	0	0	-0.7861	0	0	0	0	0	0	0	0	0	0	0	0	0	0	0	0	0.982165	0	0	0	0	0	0	0	0	0	0	0	0	0	0	0
0	0	0	0	0	0	0	0	0	0	0	0	0	0	0	0	0	0	0	0	0	0	0	0	-1.2916e-06	0	0	0	0	0	0	0	0	0	0	0	0	0	0	0	0	8.74638e-06	0	0	0	0	0	0	0	0
0	0	0	0	0	0	0	0	0	0	0	0	0	0	0	0	0	0	0	0	0	0	0	0	0	0	0	0	0	0	0	0	0	0	0	0	0	0	0	0	0	0	0	0	0	0	0	0	0	0
0	0	0	0	0	0	0	0	0	0	0	0	0	0	0	0	0	0	0	0	0	0	0	0	-0.455518	0	0	0	0	0	0	0	0	0	0	0	0	0	0	0	0	0	0	0	0	0	0	0	0	0
0	0	0	0	0	0	0	0	-0.509912	0.471785	0	0	0	0	0	0	0	0	0	0	0	0	0	0.952444	0	0	0	0	0	0	0	0	0	0	0	0	0	0	0	0	0	0	0	0	0	0	0	0	0	0
0	0	0	0	0	0	0	0	0	0.000109014	0	0	0	0	0	0	0	0	0	0	0	0	0	0	0	0	0	0	0	0	0	0	0	-0.977725	0	0	0	0	0	0	0	0	0	0	0	0	0	0	0	0
0	0	0	0	0	0	0	0	0	-3.8232e-07	0	0	0	0	0	0	0	0	0	0	0	0	0	0	0	0	0	0	0	0	0	0	0	0	0	0	0	0	0	0	0	0	0	0	0	3.53069e-11	0	-0.120169	0	0
0	0	0	0	0	0	0	0	0	0	0	0	0	0	0	0	0	0	0	0	-0.974209	-0.652574	0.889878	0	0	0	0	0	0	0	0	0	0	0	0	0	0	0	0	0	0	0	0	0	0	-0.0122767	0	0.328086	0	0
0	0	0	0	0	0	0	0	0	0	0	0	0	0	0	0	0	0	0	0	0	0	0	0	-0.0497533	0	0	0	0	0	0	0	0	0	0	0	0	0	0	0	0	0	0	0	0	0	0	0	0	0
0	0	0	0	0	0	0	0	0	0	0	0	0	0	0	0	0	0	0	0	0	0	0	0	0	0	0	0	0	0	0	0	0	0	0	0	0	0	0	0	0	0	0	0	0	0.00894448	0	-0.00887511	0	0
0	0	0	0	0	0	0	0	0	0	0	0	0.066452	0	0	0	0	0	0	0	0	0	0	0	0	0	0	0	0	0	0	0	0	-0.0661726	0	0	0	0	0	0	0	0	0	0	0	0	0	0	0	0
0	0	0	0	0	0	0	0	-0.0744478	0	0	0	0	0	0	0	0	0	0	0	0	0	0	0	0	0	0	0	0	0	0	0	0	0	0	0	0.473414	0	0	0	0	0	0	0	0	0	0	0	0	0
0	0	0	0	0	0	0	0	0	-0.230625	0	0	-0.953995	0	0	0	0	0	0.0770384	-0.768964	0.0500831	-0.389473	-0.10212	0	-0.439901	0	0	0	0	0	0	0	0	-0.790372	-0.335118	0	0	0	0	0	0	0	0	0	0	0	0	0	0	0
0	0	0	0	0	0	0	0	0	0	0	0	0	0	0	0	0	0	0	0	0	0	0	0	-0.15779	0	0	0	0	0	0	0	0	0	0	0	0	0	0	0	0	0	0	0	0	0	0	0	0	0
0	0	0	0	0	0	0	-0.000183648	0	0	0	0	-0.570111	0	0	0	0	0	1.10981e-19	-0.00061817	0	0	0	0	0	0	0	0	0	0	0	0	0	-0.0106911	0	0	0	0	0	0	0	0	0	0	0	0	0	0	0	0
0	0	0	0	0	0	0	-1.84198e-05	0	1.54298e-08	0	0	0	0	0	0	0	0	0	0	0	0	0	0	0	0	0	0	0	-0.706341	0	0	0	0	0	0	0	0	0	0	0	0	0	0	0	0	0	0	0	0
0	0	0	0	0	0	0	0	0	0	0	0	0	0	0	0	0	0	0	0	0	0	0	0	0	-0.497892	0.000614273	-0.00601007	0	0	0	0	0	0	0	0	0	0	0	0	0	0	0	0	0	0	0	0	0	0
0	0	0	0	0	0	0	0	0	0	0	0	0	0	0	0	0	0	0	0	0	0	0	0	0	0	0	0	0	0	0	0	0	0	0	0	0	0	0	0	0	0	0	0	0	0	0	0	0	0
0	0	0	0	0	0	0	0	0	0	0	0	0	0	0	0	0	0	0	0	0	0	0	0	0	0	0	0	0	0	0	0	0	0	0	0	0	0	0	0	0	0	0	0	0	0	0	0.000774153	0	0
0	0	0	0	0	0	0	0	0	0	0	0	0	0	0	0	0	0	0	0	0	0	0	0	0	0	0	0	0	0	0	0	0	0	0	0	0	0	0	0	0		0	0	0	0	0	0	0	0
0	0	0	0	0	0	0	0	0	0	0	0	-1.61831e-09	0	0	0	0	0	0	0	0	0	0	0	0	0	0	0	0	0	0	0	0	0	0	0	0	0	0	0	0	1.62268e-09	0	0	0	0	0	0	0	0
0	0	0	0	0	0.903531	0	0	0	0	0	0	-0.120774	0	0	0	0	0	0	0	0	0	0	0.113586	-0.91877	0	0	0	0	0	0	0	0	0	0	0	0	0	0	0	0	0.551596	0	0	0	0.66861	0	-0.199627	0	0
0	0	0	0	0	-0.63653	0	0	0	0	0	0	0	0	0	0	0	0	0	0	0.765995	0.113694	-0.357072	0	-0.172984	0	0	0	0	0	0	0	0	0	0	0	0	0	0	0	-0.058572	0.283165	0	0	0	0.664163	0	0.066169	0	0
0	0	0	0	0	0	0	0	0	0	0	0	0	0	0	0	0	0	0	0	0	0	0	0	-0.132448	0	0	0	0	0	0	0	0	0	0	0	0	0	0	0	0	0	0	0	0	0	0	0	0	0
0	0	0	0	0	0	0	0	0	0	0	0	0	0	0	0	0	0	0	0	0	0	0	0	-0.0079132	0	0	0	0	0	0	0	0	0	0	0	0	0	0	0	0	0	0	0	0	0	0	0	0	0
0	0	0	0	0	0	0	0	0	-5.61342e-05	0	0	0	0	0	0	0	0	0	0	0	0	0	0	0	0	0	0	0	0	0	0	0	0	0	0	0	0	0	0	0	0	0	0	0	0	0	0	0	0
0	0	0	0	0	0	0	0	0	0	0	0	0	0	0	0	0	0	0	0	0	0	0	0	0	0	0	0	0	0	0	0	0	0	0	0	0	0	0	0	0	0	0	0	0	0	0	0	0	0
0	0	0	0	0	0	0	0.47689	0	-0.464279	0	0	-0.846157	0	0	0	0	0	0	0	0	0	0	0	0	0	0	0	0	0	0	0	0	0	0	0	0	0	0	0	0	0	0	0	0	0	0	0	0	0
0	0	0	0	0	0	0	0	0	0	0	0	0	0	0	0	0	0	0	0	0	0	0	0	0	0	0	0	0	0	0	0	0	0	0	0	0	0	0	0	0	0	0	0	0	0	0	0	0	0
0	0	0	0	0	0	0	0	0	-0.0424678	0	0	-0.997464	0	0	0	0	0	0	0	0.00885	0.000263961	-0.279174	0	0	-0.195605	-0.556854	-0.00164565	0	0	0	0	0	0	0	0	-0.0173559	0	0	0	0	0.00170972	0	0	0	0.483539	0	-0.437997	0	0
0	0	0	0	0	0	0	0	-0.39636	0	0	0	0	0	0	0	0	0	0	0	-0.425997	0.282379	-0.00276615	0	-0.233445	0	0	0	0	0	0	0	0	0	0	0	0	0	0	0	0	0.0375024	0	0	0	0.0947331	0	-0.475356	0	0
0	0	0	0	0	0	0	0	0	0	0	0	-0.0072341	0	0	0	0	0	0	0	0	0	0	0	0	0	0	0	0	0	0	0	0	0	0	0	0	0	0	0	0	0	0	0	0	0	0	0	0	0
0	0	0	0	0	0	0	0	0	0	0	0	0	0	0	0	0	0	0	0	0	0	0	0	0	0.132847	0.815786	-0.0802535	0	0	0	0	0	0	0	0	0	0	0	0	0	0	0	0	0	0	0	0	0	0
0	0	0	0	0	0	0	0	0	0	0	0	0.198373	0	0	0	0	0	0	0	0.115757	0.0526407	-0.933671	0	0	0	0	0	0	0	0	0	0	0	0	0	0	0	0	0	0	0	0	0	0	0	0.501093	0	0	0
0	0	0	0	0	0	0	0	0	0	0	0	-0.706079	0	0	0	0	0	0	0	0	0	0	0	-0.00645727	0	0	0	0	0	0	0	0	0	0	0	0	0	0	0	0	0	0.000594072	0	0	0	0	0	0	0
0	0	0	0	0	0	0	0	0	0	0	0	0	0	0	0	0	0	0	0	0	0	0	0	0	0	0	0	0	0	0	0	0	0	0	0	0	0	0	0	0	0	0	0	0	0	0	0	0	0
0	0	0	0	0	0	0	0	0	0	0	0	0	0	0	0	0	0	0	0	0	0	0	0	0	0	0	0	0	0	0	0	0	0	0	0	0	0	0	0	0	0	0	0	0	0	0	0	0	0
0	0	0	0	0	0	0	0	0	0	0	0	0	0	0	0	0	0	0	0	0	0	0	0	0	0	0	0	0	0	0	0	0	0	0	0	0	0	0	0	0	0	0	0	0	0	0	0	0	0
0	0	0	0	0	0	0	0	0	0	0	0	0	0	0	0	0	0	-0.494807	0.172569	0	0	0	0	0	0	0	0	0	0	0	0	0	0	0	0	0	0	0	0	0	0	0	0	0	0.486986	0	0.6653	0	0
0	0	0	0	0	0	0	0	0	0	0	0	0.289729	0	0	0	0	0	0	0	0	0	0	0	-0.00172572	0	0	0	0	0	0	0	0	0	0	0	0	0	0	0	0	0	0	0	0	0	0	0	0	0
0	0	0	0	0	0.434714	0	0	0	0	0	0	0	0	0	0	0	0	0	0	0	0	0	0	0.198042	0	0	0	0	0	0	0	0	0	0	0	0	0	0	0	0	0	0	0	0	0	0	0	0	0
0	0	0	0	0	0	0	0	0	0	0	0	0	0	0	0	0	0	0	0	0.00170524	0.0730669	-6.90715e-07	0	0	0	0	0	0	0	0	0	0	0	0	0	0	0	0	0	0	0	0	0	0	0	0	0	0	0
0	0	0	0	0	0	0	0	0	0	0	0	0.0709503	0	0	0	0	0	0	0	0	0	0	0	-0.00289011	0	0	0	0	0	0	0	0	0	0	0	0	0	0	0	0	0	0	0	0	0	0	0	0	0
0	0	0	0	0	-0.476486	0	0	0	0	0	0	-0.867696	0	0	0	0	0	0	0	0	0	0	0	-0.253759	0	0	0	0	0	0	0	0	0	0	0	0	0	0	0	0	0	0	0	0	-0.206533	0	0.14767	0	0
0	0	0	0	0	0	0	0	0	0	0	0	0	0	0	0	0	0	0	0	0	0	0	0	0	0	0	0	0	0	0	0	0	0	0	0	0	0	0	0	0	0	0	0	0	0	0	0	0	0
0	0	0	0	0	0	0	0	0	0	0	0	0	0	0	0	0	0	0	0	0	0	0	0	0	0	0	0	0	0	0	0	0	0	0	0	0	0	0	0	0	0	0	0	0	0	0	0	0	0
0	0	0	0	0	0	0	0	0	0.72763	0	0	0	0	0	0	0	0	0	0	0	0	0	0	0	0	0	-0.0043057	0	0	0	0	0	0	0.014184	0	0	0	0	0	0	0	0	0	0	0	0	0	0	0
0	0	0	0	0	0	0	0	0	0	0	0	0	0	0	0	0	0	0	0	0	0	0	0	0	0	0	0	0	0	0	0	0	0	0	0	0	0	0	0	0	0	0	0	0	0.00138555	0	0.000807726	0	0
0	0	0	0	0	0	0	0	0	0	0	0	0	0	0	0	0	0	0	0	0	0	0	0	0	0	0	0	0	0	0	0	0	0	0	0	0	0	0	0	0	0	0	0	0	0	0	0	0	0
0	0	0	0	0	0	0	0	0	0	0	0	0	0	0	0	0	0	7.94075e-12	-0.0319544	0	0	0	0	-0.00111761	0	0	0	0	0	0	0	0	0	0	0	0	0	0	0	0	0	0	0	0	0	0	0	0	0
0	0	0	0	0	0	0	0	0	-0.539164	0	0	-0.834202	0	0	0	0	0	0	0	0	0	0	0	-0.0587357	0	0	0	0	0	0	0	0	0	0	3.95625e-05	0	0	0	0	0	1.56505e-08	0	0	-0.00282089	0	0	0	0	0
0	0	0	0	0	0	0	0	0	0	0	0	0.0661457	0	0	0	0	0	0	0	0	0	0	0	-0.11237	0	0	0	0	0	0	0	0	0	0	0	0	0	0	0	0	0	0	0	0	0.516919	0	-0.557839	0	0
0	0	0	0	0	0	0	0	0	0	0	0	0	0	0	0	0	0	0	0	0	0	0	0	-0.0594807	0	0	0	0	0	0	0	0	0	0	0	-0.00987415	0	0	0	0	4.85516e-16	0	0	0	0	0	0	0	0
0	0	0	0	0	0	0	0	0	0	0	0	0	0	0	0	0	0	0.342168	0.567479	0	0	0	0	-0.0372386	0	0	0	0	0	0	0	0	0	0	0	0	0	0	0	0	0	0	0	0	0	0	0	0	0
0	0	0	0	0	0	0	0	0	0	0	0	0.0123364	0	0	0	0	0	0	0	0	0	0	0	-0.0237485	0	0	0	0	0	0	0	0	0	0	0	0	0	0	0	0	0	0	0	0	0.226704	0	0.017228	0	0
0	0	0	0	0	0	0	0	0	0	0	0	0	0	-0.00542301	0	0	0	0	0	0.00073816	3.29994e-16	-0.00191878	0	0	0	0	0	0	0	0	0	0	0	0	0	0	0	0	0	0	0	0	0	0	0	0	0	0	0
0	0	0	0	0	0	0	0	0	0	0	0	0	0	0	0	0	0	6.82954e-05	-0.567503	0	0	0	0	0	0	0	0	0	0	0	0	0	0	0	0	0	0	0	0	-0.0811338	0	0	0	0	0.00144983	0	0	0	0
0	0	0	0	0	0	0	0	0	0	0	0	0	0	0	0	0	0	0	0	0	0	0	0	0	0	0	0	0	0	0	0	0	0	0	0	-0.0644342	0	0	0	0	0.0646593	0	0	0	0	0	0	0	0
0	0	0	0	0	0	0	0	0	0	0	0	0	0	0	0	0	0	0	0	0	0	0	0	-0.384291	0	0	0	0	0	0	0	0	0	0	0	0	0	0	0	0	0	0	0	0	0	0	-0.847904	0	0
0	0	0	0	0	0	0	0	0	0	0	0	-0.169336	0	0	0	0	0	0	0	0	0	0	0	0	0	0	0	0	0	0	0	0	0	0	0	0	0	0	0	0	0	0	0	0	0.428995	0	0.562201	0	0
0	0	0	0	0	-0.638687	0	0	0	0	0	0	-0.573375	0	0	0	0	0	0	0	0	0	0	0	0	0	0	0	0	0	0	0.233343	0	0	0	0	0	0	0	0	-0.0111812	0	0	0	0	-0.161634	0	0.00929856	0	0
0	0	0	0	0	0	0	0	0	0	0	0	0	0	0	0	0	0	0	0	0	0	0	0	0	0	0	0	0	0	0	0	0	0	0	0	0	0	0	0	0	0	0	0	0	2.20659e-08	0	0.161209	0	0
0	0	0	0	0	0	0	0	0	0	0	0	-0.934395	0	0	0	0	0	0	0	0	0	0	0	0	0	0	0	0	0	0	0.934408	0	0	0	0	0	0	0	0	0	0	0	0	0	0	0	0	0	0
0	0	0	0	0	0.778719	0	0	0	0	0	0	0	0	0	0	0	0	0	0	0	0	0	0	0	0	0	-0.592376	0	0	0	0	0	0	0	0	0	0	0	0	0	0.0352913	0	0	0	0	-0.0542469	0	0	0
0	0	0	0	0	0	0	0	0	0	0	0	0	0	0	0	0	0	0	0	0	0	0	0	0	0	0	0	0	0	0	0	0	0	0	0	0	0	0	0	0	0	0	0	0	0	0	0	0	0
0	0	0	0	0	0	0	0	0	0	0	0	0	0	0	0	0	0	0	0	0	0	0	0	0.568258	0	0	0	0	0	0	0	0	0	0	0	0	0	0	0	0	0	0	0	0	0	0	0	0	0
0	0	0	0	0	0	0	0	0	0	0	0	0	0	0	0	0	0	0	0	0	0	0	0	0	0	0	0	0	0	0	0	0	0	0	0	0	0	0	0	0	0	0	0	0	0	0	0	0	0
0	0	0	0	0	0	0	0	0	0	0	0	-0.969464	0	0	0	0	0	0	0	0.00709595	0.0301572	-0.00639521	0	0	0	0	-0.00827925	0	0	0	0	0	0	0	0	0	0	0	0	0	0	0	0	0	0	0	0	0	-0.137573
0	0	0	0	0	0	0	0	0	0	0	0	0	0	0	0	0	0	0	0	0	0	0	0	0	0	0	0	0	0	0	0	0	0	0	0	0	0	0	0	-0.00390105	0	0	0	0	0	0	0	0	0
0	0	0	0	0	0	0	0	0	0	0	0	0	0	0	0	0	0	0	0	0	0	0	0	0	0	0	0	0	0	0	0	0	0	0	0	0	0	0	0	0	0	0	0	0	0	0	0	0	0
0	0	0	0	0	0	0	0	0	0	0	0	-5.61818e-05	0	0	0	0	0	0	0	0	0	0	0	0	0	0	0	0	0	0	0	0	0	0	0	0	0	0	0	0	0	0	0	0	0	0	0	0	0
0	0	0	0	0	0	0	0	0	0	0	0	0	0	0	0	0	0	0	0	0	0	0	0	0	0	0	0	0	0	0	0	0	0	0	0	0	0	0	0	0	0	0	0	0	0	0	0	0	0
0	0	0	0	0	0	0	0	0	0	0	0	-0.635817	0	0	0	0	0	0.0123372	-0.809934	0.0226918	0.260872	-0.0142785	0	-0.0439606	0	0	0	0	0	0	0	0	0	0	0	0	0	0	0	0	0	0	0	0	0.313936	0	-0.276765	0	0
0	0	0	0	0	-0.0636313	0	0	0	0	0.00569011	0	-0.454895	0	0	0	0	0	4.37868e-06	-0.0382139	0.461766	0.000628941	-0.0193267	0.565798	-0.341368	0	0	-0.0262203	0	0	0	0.0917115	0	0	-0.113139	0	0	0	0	-4.37548e-05	0	0	0	0	0	0.0168318	0	-0.491638	0	0
0	0	0	0	0	0	0	0	0	0	0	0	0.8	0	0	0	0	0	0	0	0	-1	-1	0	0	0	0	0	0	0	0	0	0	0	0	0	0	0	0	0	0	0	0	0	0	0	0	0	0	0
0	0	0	0	0	0	0	0	0	0	0	0	0	0	0	0	0	0	0	0	0	0	0	0	0	0	0	0	0	0	0	0	0	0	0	0	0	0	0	0	0	0	0	0	0	0	0	0	0	0
0	0	0	0	0	0	0	0	-0.278365	0	0	0	0	0	0	0	0	0	0	0	0	0	0	0	0	0	0	0	0	0	0	0	0	0	0	0	0	0	0	0	0	0.359012	0	0	0	0	0	0.225608	0	0
0	0	0	0	0	0	0	0	0	0	0	0	0.232891	0	0	0	0	0	0	0	0	0	0	0	0	0	0	0	0	0	0	0	0	0	0	0	-0.233961	0	0	0	0	0	0	0	0	0	0	0	0	0
0	0	0	0	0	0	0	0	0	0	0	0	-0.483215	0	0	0	0	0	0	0	-0.337535	0.10371	-0.0248678	0	0	-0.0202389	-0.367544	-0.0465006	0	0	0	0	0	0	0	0	0	0	0	0	0	0	0	0	0	1.09562e-06	0	0.0107369	0	0
0	0	0	0	0	-0.0123075	0	0	0	0	0	0	0	0	0	0	0	0	9.57856e-09	-0.00111018	0	0	0	0.429105	0	0	0	0	0	0	0	0	0	0	0	0	0	0	0	0	0	0	5.13487e-09	0	0	0	0	0	0	0
0	0	0	0	0	0	0	0	0	0	0	0	-0.781997	0	0	0	0	0	0	0	0.0226245	0.00983701	-0.0261722	0	0	0	0	-0.787395	0	0	0	0	0	0	0	0	0	0	0	0	0	0	0	0	0	0	0	0	0	0
0	0	0	0	0	0	0	0	0	0	0	0	0	0	0	0	0	0	0	0	0	0	0	0	-0.772295	0	0	-0.00888571	0	0	0	0	0	0.376205	0	0	0	0	0	0	0	0	0	0	0	0	0	0	0	0
0	0	0	0	0	0	0	0	0	0	0	0	0.153131	0	0	0	0	0	0	0	0	0	0	0	-0.598298	0	0	0	0	0	0	0	0	0	0	0	0.239133	0	0	0	0	0.220447	0	0	0	0	0	0	0	0
0	0	0	0	0	0	0	0	0	0	0	0	0.000126957	0	0	0	0	0	0	0	0	0	0	0	0	0	0	0	0	0	0	0	0	0	0	0	0	0	0	0	0	0	0	0	0	0	0	0	0	0
0	0	0	0	0	0	0	0	0	0	0	0	-0.465392	0	0	0	0	0	0	0	0	0	0	0	0	0	0	0	0	0	0	0	0	0	0	0	-0.000492932	0	0	0	0	0.0147518	0	0	0	0	0	0	0	0
0	0	0	0	0	0	0	0	0	0	0	0	0	0	0	0	0	0	0	0	0	0	0	0	0	0	0	0	0	0	0	0	0	0	0	0	0	0	0	0	0	0	0	0	0	0	0	0	0	0
0	0	0	0	0	0	0	0	0	0	0	0	-0.689909	0	0	0	0	0	0	0	0	0	0	0	0	0	0	0	0	0	0	0	0	0	0	0	0	0	0	0	0	0	0	0	0	0.0109886	0	-0.845159	0	0
0	0	0	0	0	0	0	0	-0.00156322	0	0	0	0	0	0	0	0	0	0	0	0	0	0	0	0	0	0	0	0	0	0	0	0	0	0	0	0	0	0	0	0	0.00156554	0	0	0	0	0	0	0	0
0	0	0	0	0	0	0	0	0	0	0	0	0	0	0	0	0	0	-0.604232	-0.563577	0.0333027	-0.392266	-0.392325	0	0	0	0	0	0	0	0	0.502698	0	0	0	0	0	0	0	0	0	0	0	0	0	0	0	0	0	0
0	0	0	0	0	0	0	0	0	0	0	0	0	0	0	0	0	0	0	0	0.000169859	4.80374e-19	-0.0147981	0	0	-0.0951414	-0.699365	-0.140108	0	0	0	0	0	0	0	0	0	0	0	0	0	0	0	0	0	0	0	0	0	0
0	0	0	0	0	0	0	0	0	0	0	0	0	0	0	0	0	0	0	0	0	0	0	0	0	0	0	0	0	0	0	0	0	0	0	0	0	0	0	0	0	0	0	0	0	0	0	-0.245726	0	0
0	0	0	0	0	0	0	0	0	0	0	0	0	0	0	0	0	0	0	0	0	0	0	0	0	0	0	0	0	0	0	0	0	0	0	0	0	0	0	0	0	0	0	0	0	0	0	0	0	0
0	0	0	0	0	0	0	0	0	0	0	0	0	0	0	0	0	0	0	0	0	0	0	0	0	0	0	0	0	0	0	0	0	0	0	0	0	0	0	0	0	0	0	0	0	0	0	0	0	0
0	0	0	0	0	0	0	-2.43798e-05	0	0	0	0	0	0	0	0	0	0	0	0	0	0	0	0	0	0	0	0	0	0	0	0	0	0	0	0	0	0	0	0	0	0	0	0	0	0	0	7.26038e-10	0	0
0	0	0	0	0	0	0	0	0	0	0	0	0	0	0	0	0	0	0	0	0	0	0	0	0	0	0	0	0	0	0	0	0	0	0	0	0	0	0	0	0	0	0	0	0	0	0		0	0
0	0	0	0	0	-0.00169572	0	0	0	0	0	0	0	0	0	-0.0281603	0	0	0	0	0.00146264	0.327231	-0.00563834	0	0	0	0	0	0	0	0	0	0	0	0	0	0	0	0	0	0	0	0	0	0	0	0	0.0660598	0	0
0	0	0	0	0	0	0	0	0	0	0	0	0	0	0	0	0	0	0	0	0	0	0	0	0	0	0	0	0	0	0	0	0	0	0	0	0	0	0	0	0	0	0	0	0	0	0	0.0637456	0	0
0	0	0	0	0	0	0	0	0	0	0	0	0	0	0	0	0	0	0	0	0	0	0	0	0	0	0	-0.0023661	0	0	0	0	0	0	0	0	0	0	0	0	0	0	0	0	0	1.7379e-16	0	0	0	0
0	0	0	0	0	0	0	0	0	0.899267	0	0	0	0	0	0	0	0	0	0	0	0	0	0	0	0	0	0	0	0	0	0	0	0	0	0	0	0	0	0	-0.000549002	0	0	0	0	0.465496	0	0.00120744	0	0
0	0	0	0	0	0	0	0	0	0	0	0	0	0	0	0	0	0	0	0	0	0	0	0	0	0	0	0	0	0	0	0	0	0	0	0	-4.5173e-08	0	0	0	0	4.55763e-08	0	0	0	0	0	0	0	0
0	0	0	0	0	0	0	0	0	0	0	0	-0.0321672	0	0	0	0	0	0	0	0	0	0	0	0	0	0	0	0	0	0	0	0	0	0	0	0	0	0	0	0	4.24665e-19	0	0	0	0	0	0	0	0
0	0	0	0	0	0	0	0	0	0	0	0	0	0	0	0	0	0	0	0	0	0	0	0	0	0	0	0	0	0	0	0	0	0	0	0	0	0	0	0	0	0	0	0	0	0	0	0	0	0
0	0	0	0	0	0	0	0	0	0	0	0	0	0	0	0	0	0	0	0	0	0	0	0	0	0	0	0	0	0	0	0	-0.0925336	0	0	0	0	0	0	0	0	0	-0.344313	0	0	0	0	0.375836	0	0
0	0	0	0	0	0	0	0	0	-0.960291	0	0	-0.870027	0	0	0	0	-0.0405554	0	0	0.216039	0.706006	-0.0870953	0	-0.0461406	0	0	0	0	0	0	0	0	0	0	0	0.49465	0	0	0.704299	0	0	0	0	0	-0.0265054	0	0.549008	0	0.0310297
0	0	0	0	0	0	0	0	0	0	0	0	0	0	0	0	0	0	1.22253e-06	-0.0804735	0	0	0	0	0	0	0	0	0	0	0	0	0	0	0	0	0	0	0	0	0	0	0	0	0	0	0	0	0	0
0	0	0	0	0	0	0	0	0	0	0	0	0	0	0	0	0	0	0	0	0	0	0	0	0	0	0	0	0	0	0	0	0	0	0	0	0	0	0	0	0	0	0	0	0	0	0	-0.608195	0	0
0	0	0	0	0	0	0	0	0	0.00138474	0	0	-0.582245	0	0	0	0	0	0	0	0	0	0	0	0	0	0	0	0	0	0	0	0	-0.00798011	0	0	0	0	0	0	0	0	0	0	0	0	0	0	0	0
0	0	0	0	0	0	0	0	0	0	0	0	0	0	0	0	0	0	0	0	0.00835643	0.0150078	-0.014876	0	-0.00126711	0	0	0	0	0	0	0	0	0	0	0	0	0	0	0	0	0	0	0	0	0	0	0	0	0
0	0	0	0	0	0	0	0	0	0	0	0	0	0	0	0	0	0	0	0	0	0	0	0	0	0	0	0	0	0	0	0	0	0	0	0	0	0	0	0	0	0	0	0	0	0	0	0	0	0
0	0	0	0	0	0	0	0	0	0	0	0	0	0	0	0	0	0	0	0	0	0	0	0	0	0	0	0	0	0	0	0	0	0	0	0	0	0	0	0	0	0	0	0	0	0	0		0	0
0	0	0	0	0	0	0	0	0	0	0	0	0.485336	0	0	0	0	0	0	0	0	0	0	0	0	0	0	0	0	0	0	0	0	0	0	0.011187	0	0	0	0	0	0	0	0	0	0	0	0	0	0
0	0	0	0	0	0	0	0	0	0	0	0	0	0	0	0	0	0	0	0	0.0236245	0.041853	-0.0141004	0	-0.495801	0	0	-0.105912	0	0	0	0	0	0	0	0	0	0	0	0	0	0	0	0	0	0	0	0	0	0
0	0	0	0	0	0	0	0	0	0	0	0	0	0	0	0	0	0	0	0	0.540589	8.97206e-07	-0.000219077	0	0	0	0	0	0	0	0	0	0	0	0	0	0	0	0	0	0	0	0	0	0	0.000529787	0	-6.0749e-08	0	0
0	0	0	0	0	0	0	0	0	0	0	0	0	0	0	0	0	0	-0.403691	-0.754211	0.0529475	-0.542791	-0.813861	0	0	0	0	0	0	0	0	0	0	0	0	0	0	0	0	0	0	0	-0.0331666	0	0	0	0	0	0	0
0	0	0	0	0	0	0	0	0	0	0	0	0	0	0	0	0	0	0	0	0	0	0	0	-7.49611e-07	0	0	-8.62679e-05	0	0	0	0	0	0	0	0	0	0	0	0	0	0	0	0	0	0	0	0	0	0
0	0	0	0	0	0	0	0	0	-0.85071	0	0	0	0	0	0	0	0	0	0	0	0	0	0	0	0	0	0	0	0	0	0	-0.0103244	0	0	0.000357932	0	0	0	0	0	0	0	-0.397915	0	0	0	0	0	0
0	0	0	0	0	0	0	0	0	0	0	0	0	0	0	0	0	0	0	0	0	0	0	0	0	0	0	0	0	0	0	0	0	0	0	0	0	0	0	0	0	0.934836	-0.934836	0	0	0	0	0	0	0
0	0	0	0	0	0	0	0	0	0	0	0	0	0	0	0	0	-0.0188443	0	0	5.44685e-05	7.20176e-11	-0.00857476	0	-0.353611	0	0	0	0	0	0	0	0	0	0	0	0	0	0	0	0	0	0	0	0	0	0	0.20456	0	0
0	0	0	0	0	0	0	0	0.322361	0	0	0	-0.749423	0	0	0	0	0	0.0634481	0.158141	0	0	0	0	-0.209528	0	0	0	0	0	0	0	0	0	0	0	0	0	0	0	-0.0344382	-0.350885	0.157103	0	0	0	0	0	0	0
0	0	0	0	0	0	0	0	-0.56294	0	0	0	0	0	0	0	0	0	0.0200484	0.00372539	0	0	0	0	-0.003335	0	0	0	0	0	0	0	0	0	0	0	0	0	0	0	0	0	-0.00234572	0	0	-0.367616	0	0.00147823	0	0
0	0	0	0	0	0	0	0	0	0	0	0	0	0	0	0	0	0	0	0	0	0	0	0	0.145608	0	0	0	0	0	0	0	0	0	0	0	0	0	0	0	0	0	0	0	0	0	0	0	0	0
0	0	0	0	0	0	0	0	0	0	0	0	0	0	0	0	0	0	0	0	-0.386521	-0.0954325	0.390134	0	0	0	0	0	0	0	0	0	0	0	0	0	0	0	0	0	0	0	0	0	0	0	0	0	0	-0.907793
0	0	0	0	0	0	0	0	0	0	0	0	0	0	0	0	0	0	0	0	0	0	0	0	0	0	0	0	0	0	0	0	0	0	0	0	0	0	0	0	0	0	0	0	0	7.98842e-06	0	-7.9933e-06	0	0
0	0	0	0	0	0	0	0	0	0	0	0	-5.9276e-05	0	0	0	0	0	0	0	0	0	0	0	0	0	0	0	0	0	0	0	0	0	0	0	0	0	0	0	0	0	0	0	0	0	0	0	0	0
0	0	0	0	0	0	-0.213109	0	0	0	0	0	0.27436	0	0	0	0	0	0	0	0	0	0	0	0	0	0	0	0	0	-0.124201	0	-0.0502917	0	0	0	0	0	0	-0.0200396	0	0	0	0	0	0	0.0051147	0	0	0
0	0	0	0	0	0	0	0	0	-0.299631	0	0	0	0	0	0	0	0	0	0	0	0	0	0	0	0	0	0	0	0	0	0	0	0	0	0	0	0	0	0	0	0	0	0	0	0	0	0	0	0
0	0	0	0	0	0	0	0	0	0	0	0	-0.231657	0	0	0	0	0	0	0	0	0	0	0	0	0	0	0	0	0	0	0	0	0	0	0	0	0	0	0	0	0	0	0	0	0.399618	0	-0.651812	0	0
0	0	0	0	0	0	0	0	0	0	0	0	0	0	0	0	0	0	0	0	0	0	0	0	0	0	0	0	0	0	0	0	0	0	0	0	0	0	0	0	0	0	0	0	0	0	0	0	0	0
0	0	0	0	0	0	0	0	0	0	0	0	0	0	0	0	0	0	0	0	4.46447e-12	0.663367	-0.822837	0	-7.71337e-05	0	0	0	0	0	0	0	0	0	0	0	0	0	0	0	0	0	0	0	0	0	0	0	0	0
0	0	0	0	0	0	0	0	0	0	0	0	0	0	0	0	0	0	0	0	0	0	0	0	0	0	0	0	0	0	0	0	0	0	0	0	0	0	0	0	0	0	0	0	-0.0368924	0	0	0	0	0
0	0	0	0	0	0	0	0	0	0	0	0	0	0	0	0	0	0	0	0	0	0	0	0	0	0	0	0	0	0	0	0	0	0	0	0	0	0	0	0	0	0	0	0	0	8.63659e-13	0	0.501371	0	0
0	0	0	0	0	0	0	0	0	0	0	0	0	0	0	0	0	0	0	0	0	0	0	0	0	0	0	0	0	0	0	0	0	0	0	0	0	0	0	0	0	0	0	0	0	0.000112988	0	-0.000113156	0	0
0	0	0	0	0	0	0	0	0	0	0	0	0	0	0	0	0	0	1.99483e-19	-4.93e-05	0	0	0	0	0	0	0	0	0	0	0	0	0	0	0	0	0	0	0	0	0	0	0	0	0	0	0	0	0	0
0	0	0	0	0	0	0	0	0	0	0	0	0	0	0	0	0	0	0	0	0	0	0	0	-0.352672	0	0	0	0	0	0	0	0	0	0	0	0	0	0	0	0	0	0	0	0	0	0	0	0	0
0	0	0	0	0	0	0	0	0	0	0	0	-0.0575543	0	0	0	0	0	0.000624081	-0.0398599	0	0	0	0	0	0	0	0	0	0	0	0	0	0	0	0	0	0	0	0	0	0	0	0	0	4.51675e-05	0	-0.131518	0	0
0	0	0	0	0	0	0	0	0	0	0	0	0	0	0	0	0	0	0	0	0	0	0	0	0	0	0	0	0	0	0	0	0	0	0	0	0	0	0	0	0	0	0	0	0	0	0	0	0	0
0	0	0	0	0	0	0	0	0	0	0	0	-0.739534	0	0	0	0	0	0	0	0.581037	0.00597508	-0.00952506	0	0	0	0	0	0	0	0	0	0	-0.0114986	0	0	0	0	0	-0.0097774	0	6.23968e-05	0	0	0	0	0	0	0	0
0	0	0	0	0	0	0	0	0	0	0	0	-0.814976	0	-4.12299e-07	0	0	0	0	0	0	0	0	0	0	0	0	0	0	-0.000142615	0	0	0	0	0	0	0	0	0	0	0	0	0	0	0	8.13093e-14	0	0.109678	0	0
0	0	0	0	0	0	0	0	0	-0.537258	0	0	0	0	0	0	0	0	0	0	0.438775	0.203851	-0.146844	0	0	0	0	0	0	0	0	0	0	0	0	0	0	0	0	0	0	0	0	0	0	0	0	0	0	0
0	0	0	0	0	0	0	0	0	0	0	0	0	0	0	0	0	0	0	0	0	0	0	0	0.207248	0	0	0	0	0	0	0	0	0	0	0	0	0	0	0	0	0	0	0	0	0	0	0	0	0
0	0	0	0	0	0	0	-1.20379e-06	0	0	0	0	7.97026e-09	0	0	0	0	0	0	0	0	0	0	0	0	0	0	0	0	0	0	0	0	0	0	0	0	0	0	0	-0.112129	0	0	0	0	0	0	0	0	0
0	0	0	0	0	0	-0.0851835	0	0	0	0	0	0	0	0	0	-0.000483327	0	0	0	0	0	0	0	0	0	0	0	0	0	-0.0723061	0	0	0	0	0	0	0	0	0	0	0	0	0	0	9.80676e-07	0	0.0432095	0	0
0	0	0	0	0	0	0	0	0	0	0	0	0	0	0	0	0	0	0	0	0.450685	0.00071805	-3.07378e-05	0	0	0	0	0	0	0	0	0	0	0	0	0	0	0	0	0	0	0	0	0	0	0	0	0	0	0
0	0	0	0	-0.513912	0	0	0	0	0	0	0	0	0	-0.483311	0	0	0	0	0	0	0	0	0	0	0	0	0	0	0	0	0	0	0	0	0	0	0	0	0	0	0	0	0	0	0	0	0.739456	0	0
0	0	0	0	0	-0.926158	0	0	0	0	0	0	0	0	0	0	0	0	0	0	0	0	0	0	0	0	0	0	0	0	0	0	0	0	0	0	0	0	0	0	0	0	0	0	0	0	0	0	0	0
0	0	0	0	0	0	0	0	0	0	0	0	0	0	0	0	0	0	0	0	0	0	0	0	0	0	0	0	0	0	0	0	0	0	0	0.0841147	0	0	0	0	-0.243308	0	0	0	0	0	0	0	0	0
0	0	0	0	0	0	0	0	0	0	0	0	-0.00715306	0	0	0	0	0	0	0	1.12964e-06	-0.187502	-0.024692	0	0	0	0	0	0	0	0	0	0	0	0	0.221625	0	0	0	0	0	0.92736	0	0	0	0	0	0	0	0
0	0	0	0	0	0	0	0	0	0	0	0	0	0	0	0	0	0	0	0	0	0	0	0	0	0	0	0	0	0	0	0	0	0	0	0	0	0	0	0	0	0	0	0	0	0	0	0	0	0
0	0	0	0	0	0	0	0	0	0	0	0	0	0	0	0	0	0	0	0	0	0	0	0	0	0	0	0	0	0	0	0	0	0	-2.27626e-10	0	0	0	0	0	0	0	0	0	0	0	0	0	0	0
0	0	0	0	0	-0.0152008	0	0	0	0	0	0	0.0151362	0	0	0	0	0	0	0	0	0	0	0	0	0	0	0	0	0	0	0	0	0	0	0	0	0	0	0	0	0	0	0	0	0	0	0	0	0
0	0	4.22722e-10	0	0	0	-0.000270178	0	0	-0.578307	0	0	0	0	0	0	0	0	0	0	0	0	0	5.24429e-05	-0.0943465	0	0	0	0	0	-0.017404	0	0	0	0	0	0	0	0	0	0	0	0	0	0	0	0	0	0	0
0	0	0	0	0	0	0	0	0.00624986	-0.179979	0	0	-0.72399	0	0	0	0	0	0	0	0	0	0	0	-0.356697	0	0	0	0	0	0	0	0	0	0.356243	0	-0.777528	0	0	-0.0141242	-0.00163751	0.00133232	0.000753262	0	0	0	0	0	0	0
0	0	0	0	0	0	0	0	0	-0.564217	0	0	-0.552986	0	0	0	0	0	4.49939e-15	-0.00991331	0	0	0	0	0	0	0	0	0	0	0	0	0	0	0	0	0	0	0	0	0	0	0	0	0	0	0	0	0	0
0	0	0	0	0	0	0	0	0	0	0	0	0	0	0	0	0	0	0	0	0	0	0	0	0	0	0	0	0	0	0	0	0	0	0	0	0	0	0	0	0	0	0	0	0	0.00333508	0	0.505955	0	0
0	0	0	0	0	0	-0.895492	0	0	0	0	0	0	0	0	-0.000986496	0	0	0	0	0	0	0	0	0	0	0	0	0	0	0.00157992	0	0	0	0	0	0	0	0	0	0	0	0	0	0	0	0	0	0	0
0	0	0	0	0	0	0	0	0	0	0	0	0	0	0	0	0	0	0	0	0	0	0	0	0	0	0	0	0	0	0	0	0	0	0	0	0	0	0	0	0	0	0	0	0	1.7615e-07	0	-1.72526e-07	0	0
0	0	0	0	0	0	0	0	0	0	0	0	0	0	0	0	0	0	0	0	0	0	0	0	0	0	0	0	0	0	0	0	0	0	0	0	0	0	0	0	0	0	0	0	0	2.15701e-05	0	-0.385458	0	0
0	0	0	0	0	0	0	0	0	0	0	0	0	0	0	0	0	0	0	0	0	0	0	0	0	0.61763	-0.608668	-0.212047	0	0	0	0	0	0	0	0	0	0	0	0	0	0	0	0	0	0	0	0	0	0
0	0	0	0	0	0	0	0	0	0	0	0	0	0	0	0	0	0	0	0	0	0	0	0	0	0	0	0	0	0	0	0	0	0	0	0	0	0	0	0	0	0	0	0	0	2.16149e-06	0	0.207945	0	0
0	0	0	0	0	0	0	0	0	0	0	0	0	0	0	0	0	0	0	0	0	0	0	0	0	0	0	0	0	0	0	0	0	0	0	0	0	0	0	0	0	0	0	0	0	0	0	0	0	0
0	0	0	0	0	0	0	0	0	-0.201207	0	0	0	0	-0.190073	0	-0.0108889	0	0.000494035	-0.649189	0	0	0	0	-0.371001	0	0	0	0	0	0	0	0	0	0	0	0	0	0	0	0	0	0.116077	0	0	0	0	0.135371	0	0
0	0	0	0	0	0	-0.915019	0	0	0	0	0	0	0	0	0	0	0	0	0	0	0	0	0	0	0	0	0	0	0	0.467719	0	0	0	0	0	0	0	0	0	0	0	-0.534586	0	0	0	0	0	0	0
0	0	0	0	0	0.727273	0	0	0	0	0	0	0	0	0	0	0	0	0	0	0	0	0	0	0	0.363636	-1	0.909091	0	0	0	0	0	0	0.181818	0	0	0	0	0	0	0	0	0	0	0	0	0	0	0
0	0	0	0	0	0	0	0	0	0	0	0	0	0	0	0	0	0	0	0	0	0	0	0	0.192707	0	0	0	0	0	0	0	0	0	0	0	0	0	0	0	0	0	0	0	0	-0.525063	0	0.577436	0	0
0	0	0	0	0	0	0	0	0	0.735698	0	0	0	0	0	0	0	0	0	0	0	0	0	0	0	0	0	0	0	0	0	0	0	0	0	0	0	0	0	0	0	0	0	0	0	0	0	0	0	0
0	0	0	0	0	0	0	0	0	0	0	0	0	0	0	-1.30854e-11	0	0	0	0	0	0	0	0	0	0	0	0	0	0	0	0	0	0	0	0	0	0	0	0	0	0	0	0	0	0	0	0.10775	0	0
0	0	0	0	0	0	0	0	0	0	0	0	0	0	0	0	0	0	0	0	0	0	0	0	0	0	0	0	0	0	0	0	0	0	0	0	0	0	0	0	0	0	0	0	0	-0.25404	0	-0.0682967	0	0
0	0	0	0	0	0	0	0	0	0	0	0	0	0	0	0	0	0	0	0	0	0	0	0	-0.605185	0	0	0	0	0	0	0	0	0	0	0	0	0	0	0	0	0	0	0	0	0	0	0	0	0
0	0	0	0	0	0	0	0	0	0	0	0	0	0	0	0	0	0	0	0	0	0	0	0	-0.884394	-0.333956	-0.664531	-0.444961	0	0	0	0	0	0	0	0	0	0	0	0	0	0	0	0	0	7.40365e-05	0	0.0838078	0	0
0	0	0	0	0	-0.0292437	0	0	0	0	0	0	0.0857475	0	0	0	0	0	0	0	0	0	0	0	0	0	0	0	0	0	0	0	0	0	0	0.00945621	0	0	0	0	0	0	0	0	0	0	0	0	0	0
0	0	0	0	0	0	-0.0959112	0	0	-0.699296	0	0	0	0	0	0	0	0	0	0	0	0	0	0	0	0	0	0	0	0	-0.005284	0	0	0	-0.0258838	0	0	0	0	0	0	0	0	0	0	0	0	0	0	0
0	0	0	0	0	0	0	0	0	-0.000886547	0	0	0	0	0	0	0	0	0	0	0	0	0	0	-0.000639548	0	0	0	0	0	0	0	0	0	0	0	0	0	0	0	0	0	0	0	0	0	0	0	0	0
0	0	0	0	0	0	0	0	0	0	0	0	0	0	0	0	0	0	0	0	0	0	0	0	0	0	0	0	0	0	0	0	0	0	0	0	0	0	0	0	0	0	0	0	0	0.000164579	0	-0.000163602	0	0
0	0	0	0	0	0	0	0	0	-0.305696	0	0	0	0	0	0	0	0	0	0	0	0	0	0	0	0	0	0	0	0	0	0	-1.95408e-05	0	0	1.89798e-07	0	0	0	0	0	0	0	0	0	0.221466	0	-0.246385	0	0
0	0	0	0	0	0	0	0	0	0	0	0	-1	0	0	0	0	0	0	0	0	0	0	0	0	0	0	0	0	0	0	0	0	0	0	0	0	0	0	0	0	0	0	0	0	0	0	0	0	0
0	0	-0.76768	0	0	0	0	0	0	0	0	0	-0.907624	0	0	0	0	0	0	0	0	0	0	0	0	0	0	0.242329	0	-0.615383	0	0	-0.935528	0	0	0	0	0	0	0	0	0.988557	0	0	0	-0.0542872	0	0.504776	0	0
0	0	0	0	0	0	0	0	0	0	0	0	0.453974	0	0	0	0	0	0.0225579	-0.334572	0	0	0	0	0	0	0	0	0	0	0	0	0	0	0	0	0	0	0	-0.316925	0	0	0	0	0	-0.370699	0	0	0	0
0	0	0	0	0	0	0	0	0	0	0	0	-0.41756	0	0	0	0	0	0	0	0	0	0	0	0	0	0	0	0	0	0	0	0	0	0	0	0	0	0	0	0	0	0	0	0	0	0	0.352779	0	0
0	0	0	0	0	0	0	0	0	0	0	0	-0.47445	0	0	0	-5.61533e-07	0	1.36838e-10	-0.0135545	0.0664678	0.0045603	-0.00491983	0	0	0	0	0	0	0	0	0	0	0	0	0	0	0	0	0	0	0	0	0	0	1.81203e-10	0	-0.65711	0	0
0	0	0	0	0	0	0	0	0	-0.000176231	0	0	0	0	0	0	0	0	0	0	0	0	0	0	0	0	0	0	0	0	0	0	0	0	0	0	0	0	0	0	0	0	0	0	0	0	0.00017867	0	0	0
0	0	0	0	0	0	0	0	0	0	0	0	0	0	0	0	0	0	0	0	0	0	0	0	-0.00795565	0	0	0	0	0	0	0	0	0	0	0	0	0	0	0	-0.00271979	0	0	0	0	0	0	0	0	0
0	0	0	0	0	0	0	0	0	0	0	0	0.0796679	0	0	0	0	0	0	0	0	0	0	0	0	0	0	0	0	0	0	0	0	0	-0.194069	0	0	0	0	0	0	0	1.4515e-11	0	-0.0518842	0	0	0	0	0
0	0	0	0	0	0	0	0	0	0	0	0	0	0	0	0	0	0	0	0	0	0	0	0	-1.71268e-07	0	0	0	0	0	0	0	0	0	0	0	0	0	0	0	0	0	0	0	0	0	0	0	0	0
0	0	0	0	0	-0.00767977	0	-1.42917e-07	0	0	0	0	0	0	0	0	0	0	0	0	0	0	0	0	0	0	0	0	0	0	0	0	0	0	0	0	0	0	0	0	0	2.67475e-15	0	0	0	0	0	0	0	0
0	0	0	0	0	0	0	0	0	0	0	0	0	0	0	0	0	0	0	0	0	0	0	0	0	0	0	0	0	0	0	0	0	0	0	0	0	0	0	0	0	0	0	0	0	0	0	0	0	0
0	0	0	0	0	0	0	0	0	-0.0334196	0	0	0	0	0	0	0	0	0	0	0	0	0	0	0	0	0	0	0	0	0	0	0	0	0	0	0	0	0	0	0	0.0333791	0	0	0	0	0	0	0	0
0	0	0	0	0	0	0	0	0	0	0	0	0	0	0	0	0	0	0	0	0	0	0	0	0	0	0	0	0	0	0	0	0	0	0	0	0	0	0	0	0	0	0	0	0	0	0	0	0	0
0	0	0	0	0	-0.0665552	0	0	0	0	0	0	0	0	0	0	0	0	0	0	0.374545	6.48212e-06	-2.03459e-06	0	0	0	0	0	0	0	0	0	0	0	0	0	0	0	0	0	0	0	0	0	0	1.96004e-13	0	-0.877729	0	0
0	0	0	0	0	0	0	0	0	0	0	0	0	0	0	0	0	0	0	0	0	0	0	0	0	0	0	0	0	0	0	0	0	0	0	0	-0.912415	0	0	0	0	1.02525e-14	0	0	0	0	0	0	0	0
0	0	0	0	0	0	0	0	0	0	0	0	0	0	0	0	0	0	0	0	-0.610252	-0.699764	-0.00644257	0	0	0	0	0	0	0	0	-0.22936	0	0	0	3.3989e-05	-0.734716	0	0	0	0	0.123954	0	0	0	0.8709	0	-0.459981	0	0
0	0	0	0	0	0	0	0	0	0	0	0	0	0	0	0	0	0	-0.983385	-9.65681e-13	0	0	0	0	0	0	0	0	0	0	0	0	0	0	0	1.3285e-12	0	0	0	0	0	0	0	0	0	0	0	0	0	0
0	0	0	0	0	0	0	0	0	0	0	0	0	0	0	0	0	0	0	0	0	0	0	0	0	0	0	0	0	0	0	0	0	0	0	0	-2.08719e-05	0	0	0	0	2.07323e-05	0	0	0	0	0	0	0	0
0	0	0	0	0	0	0	0	0	0	0	0	-0.720422	0	0	0	0	0	0.232832	-0.000293934	0	0	0	0	0	0	0	0	0	0	0	0	0	0	0	0	0	0	0	0	0	0.00569576	0	0	0	0	0	0	0	0
0	0	0	0	0	0	0	0	0	-0.227685	0	0	0	0	0	0	0	0	0	0	0	0	0	0	0	0	0	0	0	0	0	0	0	0	0	0	0	0	0	0	0	0.226008	0	0	0	0	0	0	0	0
0	0	0	0	0	-0.229391	0	0	0	0	0	0	0	0	0	0	0	0	0	0	0	0	0	0	0	0	0	0	0	0	0	0	0	0	0	0	0	0	0	0	0	0	0	0	0	0	0	2.67512e-17	0	0
0	0	0	0	0	0	0	0	0	0	0	0	0	0	0	0	0	0	0	0	0	0	0	0	0	0	0	0	0	0	0	0	0	0	0	0	0	0	0	0	0	0	0	0	0	0	0	0	0	0
0	0	0	0	0	0	0	0	0	0	0	0	0	0	0	0	0	0	0	0	0	0	0	0	0	0	0	0	0	0	0	0	0	0	0	0	0	0	0	0	0	0	0	0	0	0	0	0	0	0
0	0	0	0	0	0	0	0	0	-0.602594	0	0	-0.163271	0	0	0	0	0	0	0	0.984932	0.494458	-0.112706	0	0	0	0	0	0	0	0	0	0	0	0	0	0	0	0	0	0	0	0.000250427	0	0	0.429909	0	0.786173	0	0
0	0	0	0	0	0	0	0	0	0	0	0	0	0	0	0	0	0	0	0	0	0	0	0	0	0	0	0	0	0	0	0	0	0	0	0	0	0	0	0	0	9.04369e-07	0	0	0	0	0	0	0	-7.41427e-07
0	0	0	0	0	0	0	0	0	0	0	0	0	0	0	0	0	0	0	0	0	0	0	0	0	-0.383111	1.33829e-07	-0.818609	0	0	0	0	0	0	0	0	0	0	0	0	0	0	0	0	0	0	0	0	0	0
0	0	0	0	0	0	0	0	0	0	0	0	0	0	0	0	0	0	2.54769e-07	-9.62974e-05	0	0	0	0	0	0	0	0	0	0	0	0	0	0	0	0	0	0	0	0	0	0	0	0	0	0	0	0	0	0
0	0	0	0	0	0	0	0	0	0	0	0	0	0	0	0	0	0	0	0	0	0	0	0	0	0	0	0	0	0	0	0	0	0	0	0	0	0	0	0	0	-0.545817	0	0	0	0	0	0	0	0
0	0	0	0	0	0	0	0	0	0	0	0	0.000407744	0	0	0	0	0	0	0	0	0	0	0	0	0	0	0.0263389	0	0	0	0	0	0	0	0	0	0	0	0	0	0	0	0	0	0	0	0	0	0
0	0	0	0	0	0	0	0	0	0	0	0	0	0	0	0	0	0	0	0	4.39732e-05	-0.0672462	0.00254178	0	0.91514	0	0	0	0	0	0	0	0	0	0	0	0	0	0	0	0	0	0	0	0	-0.199268	0	-0.533512	0	0
0	0	0	0	0	0	0	0	0	0	0	0	0	0	0	0	0	0	0	0	0	0	0	0	0.686132	0	0	0	0	0	0	0	0	0	0	0	0	0	0	0	0	0	0	0	0	0	0	0	0	0
0	0	0	0	-0.511639	0	-0.0175053	0	0.00845641	0	0	0	0	0	0.647372	0	0	0	0	0	0.440015	0.820529	-0.965185	0	0.196281	0	0	0	0	0	-0.314167	0	0	0	0	0	0	0	0	0	0	0	0	0	0	0	0	0	0	0
0	0	0	0	0	0	0	0	0	0	0	0	0	0	0	0	0	0	0	0	0	0	0	0	0	0	0	0	0	0	0	0	0	0	0	0	0	0	0	0	0	0	0	0	0	0	0	0.993744	0	0
0	0	0	0	0	0	0	0	0	0	0	0	0	0	0	0	-7.83672e-12	0	0	0	0	0	0	0	0	0	0	0	0	0	0	0	0	0	0	0	-0.00323483	0	0	0	0	0	0	0	0	2.15539e-22	0	0	0	0
0	0	0	0	0	-0.591617	0	0	0	0	0	0	0	0	0	0	0	0	0	0	0	0	0	0	0	0	0	0	0	0	0	0	0	0.24192	0	0	0	0	0	0	0	0	0	0	0	0	0	0	0	0
0	0	0	0	0	0	-0.00176583	0	0	0	0	0	0	0	0	0	0	0	0	0	0	0	0	0	0	0	0	0	0	0	-0.00962668	0	0	0	-0.0299428	0	0	0	0	0	0	0	0	0	0	0	0	0.00439234	0	0
0	0	0	0	0	-0.355562	0	0	0	0	0	0	0	0	0	0	0	-7.47279e-06	0	0	0	0	0	0	0	0	0	-0.0417448	0	0	0	0	0	0	0	0	0	0	0	0	0	2.0924e-13	0	0	0	0	0	0	0	0
0	0	0	0	0	0	0	0	0	0	0	0	0.174136	0	0	0	0	0	0.105454	-0.481519	0	0	0	0	-0.737638	0	0	0	0	0	0	0	0	0	0	0	-0.366405	0	0	0	0	0.0741417	0	0	0	0	0	0	0	0
0	0	0	0	0	-0.00145222	0	0	0.236217	-0.00371876	0	0	0	0	0	0	0	0	0	0	0	0	0	0.00242619	0	0	0	-0.000124321	0	0	0	0	0	0	0	0	0	0	0	0	0	1.69317e-05	0	0	0	1.60911e-07	0	0.181278	0	0
0	0	0	0	0	0	0	0	0	0.840117	0	0	-0.02071	0	0	0	0	0	0	0	5.55892e-05	0.613626	-0.168038	0	-0.118009	0	0	0	0	0	0	0	0	0	0	0	0	0	0	0	0	1.76994e-05	0	0	0	-0.724167	0	-0.203577	0	0
0	0	0	0	0	-0.846724	-0.00850089	0	0	0	0	0	0	0	0	0	0	0	0	0	0	0	0	7.07075e-06	0	0	0	0	0	0	-0.00708848	0	0	0	0	0	0	0	0	0	0	0	0	0	-0.195795	1.9777e-13	0	3.73148e-05	0	0
0	0	0	0	0	0	0	0	0	0	0	0	-0.982756	0	0	0	-0.000119651	0	0	0	0.108321	0.00344286	-2.96115e-05	0	0	0	0	0	0	0	0	0	0	0	0	0	-0.0321357	0	0	0	0	2.0814e-08	0	0	0	0	0	0	0	0
0	0	0	0	0	0	0	0	0	0	0	0	0.117594	0	0	0	0	0	0	0	0	0	0	0	0	0	0	-0.427919	0	0	0	0	0	0	0	0	0	0	0	0	0	-0.492514	0	0	0	0	0	0	0	0
0	0	0	0	0	0	0	0	0	0.870419	0	0	0	0	0	0	0	0	0	0	0	0	0	0	0	0	0	0	0	0	0	0	0	0	0	0	0	0	0	0	0	0	0	0	0	0	0	0	0	0
0	0	0	0	0	0	0	0	0	0	0	0	0	0	0	0	0	0	0	0	0	0	0	0	0	0	0	0	0	0	0	0	0	0	0	0	0	0	0	0	0		0	0	0	0	0	0	0	0
0	0	0	0	0	0	0	0	0	0	0	0	0.203442	0	0	0	0	0	0	0	0	0	0	0	0	0	0	0	0	0	0	0	0	0	0	0	0	0	0	0	0	0	0	0	0	0	0	0	0	0
0	0	0	0	0	-0.124224	0	0	0	-0.153081	0	0	0	0	0	0	0	0	0	0	0	0	0	0	0	0	0	0	0	0	0	0	0	0	0	0	0	0	0	0	-5.97435e-05	0	1.4346e-05	0	0	0.0276322	0	-0.893839	0	0
0	0	0	0	0	0	0	0	0	0	0	0	0.802963	0	-0.89767	-0.315137	0	0	0	0	0.0530347	-0.253627	-0.00586393	0	0	0	0	0	0	0	0	0	0	0	0	0	0	0	0	0	0	0	0	0	0	0	0	0	0	0
0	0	0	0	0	0	0	0	0	0	0	0	0	0	0	0	0	0	0	0	0	0	0	0	0	0	0	0	0	0	0	0	0	0	0	0	0	0	0	0	0	0	0	0	0		0	0	0	0
0	0	0	0	0	-0.804514	0	0	0	0	0	0	0.305604	0	0	0	0	0	0	0	0.103373	0.517479	-0.0472016	0	0	0	0	-0.0194818	0	0	0	0	0	0	0.376417	0	0.107704	0	0	0	0	0	0	0	0	0	0	0	0	0
0	0	0	0	0	0	0	-0.630772	0	-0.120534	0	0	-0.873756	0	0	0	-5.46256e-06	0	0	0	0.000195655	2.31633e-09	-0.00677578	0.0168449	0.207142	0	0	-0.100453	0	0	0	0	0	-0.00104207	0	0	0	0	0	0	0	0	0	0	0	0	0	0	0	0
0	0	0	0	0	-3.76188e-05	0	0	0	0	0	0	0	0	0	0	0	0	0	0	0	0	0	0	0	0	0	0	0	0	0	0	0	0	0	0	0	0	0	0	0	2.11221e-20	0	0	0	0	0	0	0	0
0	0	0	0	0	-0.0108256	0	0	0	-0.0896447	0	0	0	0	0	0	0	0	0	0	0	0	0	0	-0.00391155	0	0	0	0	0	0	0	0	-0.824817	0	0	0	0	0	0	0	0	0	0	0	0.0116746	0	1.74273e-07	0	0.374473
0	0	0	0	0	0	0	0	0	0	0	0	0	0	0	0	0	0	0	0	0	0	0	0	0	0	0	0	0	0	0	0	0	0	0	0	0	0	0	0	0	0	0	0	0	0	0	0	0	0
0	0	0	0	0	0	0	0	0	0	0	0	0	0	0	0	0	0	0	0	0	0	0	0	0	0	0	0	0.0172042	-0.770144	0	0	0	0	0	0	0	0	0	-0.0458937	0	0	-0.190217	0	0	0.155243	0	-0.80071	0	0
0	0	0	0	0	0	0	0	0	0	0	0	0	0	0	0	0	0	0	0	0	0	0	0	0.40772	0	0	-0.822623	0	0	0	0	0	-0.263201	0	0	0	0	0	0	0	0	0	0	0	0	0	0	0	-0.52179
0	0	0	0	0	0	0	0	0	0	0	0	0	0	0	0	0	0	0	0	0	0	0	0	-4.85352e-07	0	0	0	0	0	0	0	0	0	0	0	0	0	0	0	0	0	0	0	0	0	0	0	0	0
0	0	0	0	0	0	0	0	0	0	0	0	0.0592589	0	0	0	0	0	0	0	0	0	0	0	0	0	0	0	0	0	0	0	0	0	0	0	0	0	0	-0.0595483	0	0	0	0	0	0	0	0	0	0
0	0	0	0	0	0	0	0	0	0	0	0	0	0	0	-0.599195	0	0	0	0	0	0	0	0	0	0	0	0	0	0	0	0	0	0	0.0347068	0	0	0	0	0	0	-0.810946	-0.0880095	0	0	0	0	0	0	0
0	0	0	0	0	0	0	0	0	0	0	0	0	0	-0.0202682	0	0	0	0	0	0	0	0	0	0	0	0	0	0	0	0	0	0	0	0	0	0	0	0	0	0	0	0	0	0	-0.738162	0	5.63492e-05	0	0
0	0	0	0	0	0	0	0	0	0	0	0	0	0	0	0	0	0	0	0	0	0	0	0	0	0	0	0	0	0	0	0	-0.000421599	0	0	0	0	0	0	0	0	0	0	0	0	1.28044e-11	0	-0.940175	0	0
0	0	0	0	0	0	-0.271783	0	0	0	0	0	0.22085	0	0	0	0	0	0	0	0	0	0	0	0	0	0	0	0	0	-0.249564	0	0	0	0	0	0	0	0	0	0	0.0114158	0	0	0	0	0	0	0	0.0715185
0	0	0	0	0	0	0	0	0	0	0	0	1.96073e-05	0	0	0	0	0	0	0	0	0	0	0	0	0	0	0	0	0	0	0	0	0	0	0	0	0	0	0	-0.0332698	0	0	0	0	0	0	0	0	0
0	0	0	0	0	0	0	0	0	0	0	0	0	0	0	0	0	0	0.987854	0.277163	0	0	0	0	0.0360683	0	0	0	0	0	0	0	0	0	0	0	0	0	0	0	0	0	0	0	0	0	0	-0.0983927	0	0
0	0	0	0	0	0	-0.00084148	0	0	0	0	0	-0.202904	0	0	0	0	0	0	0	0	0	0	0	0	0	0	-0.00229177	0	0	-0.0184395	0	0	0	0	1.35629e-09	0	0	0	0	0	0.0338005	0	0	0	0	0	-0.488816	0	0
0	0	0	0	0	0	0	0	0	0	0	0	0.333333	0	0	0	0	0	-1	-1	0	0	0	0	0	0	0	0	0	0	0	0	0	0	0	0	0	0	0	0	0	0	0	0	0	0	0	0	0	0
0	0	0	0	0	0	0	0	0	0	0	0	0	0	0	0	0	0	0	0	0	0	0	0	0	0	0	0	0	0	0	0	0	0	0	0	0	0	0	0	0	0	0	0	0	0	0	0	0	0
0	0	0	0	0	0	0	0	0	0	0	0	0.86372	0	0	0	0	0	4.45946e-20	-6.40934e-07	0	0	0	0	0	0	0	-0.354374	0	0	0	0	0	0	0	0	0	0	0	0	0	0	0	0	0	0	0.0742911	0	0	0
0	0	0	0	0	0	0	0	0	-0.524257	0	0	0	0	0	0	0	0	0	0	0	0	0	0	0	-0.170904	0.564208	-0.0508172	0	0	0	0	0	0	0	0	0	0	0	0	0	0	0	0	0	0	0	0.000821993	0	0
0	0	0	0	0	0	0	0	0	0.933333	0	0	0	0	0	0	0	0	0	0	0	0	0	0	0	0	0	0	0	0	0	0	0	0	0	0	0	0	0	0	0	0	0	0	0	0	0	0	0	0
0	0	0	0	0	0	0	0	0	0	0	0	0.595868	0	0	0	0	0	0	0	0.676227	2.62242e-08	-0.0324279	-0.723451	0	0	0	0	0	0	0	0	0	0	0	0	0	0	0	0	0	0	0	0	0	0	0.783448	0.000100824	0	0
0	0	0	0	0	0	0	0	0	0.832901	0	0	0	0	0	0	0	0	0	0	0	0	0	0	0	0	0	0	0	0	0	0	0	0	0	0	0	0	0	0	0	0	0	0	0	0	0	0	0	0
0	0	0	0	0	0	0	0	0	0	0	0	-0.586412	0	0	0	0	0	0	0	0	0	0	0	0	0	0	0	0	0	0	0	0	0	0	0	0	0	0	0	0	0	0	0	0	0	0	0	0	0
0	0	0	0	0	0	0	0	0	0	0	0	-7.99448e-08	0	0	0	0	0	0	0	0	0	0	0	0	0	0	0	0	0	0	0	0	0	0	0	0	0	0	0	0	0	8.03318e-08	0	0	0	0	0	0	0
0	0	0	0	0	-0.208176	0	0	0	0	0	0	0	0	0	0	0	0	0	0	0	0	0	0	0	0	0	0	0	0	0	0	0	0	0	0	0	0	0	0	0	0	0	0	0	0	0	0	0	0
0	0	0	0	0	0	0	0	0	0	0	0	0.611556	0	0	0	0	0	0	0	0	0	0	0	0	0	0	0	0	0	0	0	0	0	0	0	0	0	0	0	0	0	-0.0840903	0	0	0	0	0	0	0
0	0	0	0	0	0	0.127535	0	0	0.666187	-0.492087	0	-0.92923	0	0	0	0	0	0	0	-0.454241	0	-0.587874	-0.137639	0	0	0	0	0	0	-0.859014	0	0.660882	0	0	-0.868991	-0.770427	0	0	0	0	0	0	0	0	0	0	0	0	0
0	0	0	0	-0.0142626	0	0	-0.155517	0	0	0	0	0	0	0	0	0	0	0	0	0	0	0	0	-0.83174	0	0	0	0	0	0	0	-0.366585	0	-0.632497	0	0	0	0	-0.000280226	0	0	1.87166e-15	0	0	0	0	0.000272777	0	0
0	0	0	0	0	0	0	0	0	0	0	0	0	0	0	0	0	0	0	0	0.317641	0.0372623	-0.00188631	0	0	0	0	0	0	0	0	0	0	0	0	0	0	0	0	0	0	0	0	0	0	0	0	0	0	0
0	0	0	0	0	0	0	0	0	0	0	0	-0.563028	0	0	0	0	0	0	0	0.121767	0.8113	-0.0963906	0	0.190811	0	0	0	0	-0.0722696	0	0	0	0	0	0	0	0	0	-0.0317086	0	0	0.000559936	0	0	0.6616	0	0.822728	0	0
0	0	0	0	0	0	0	0	0	0	0	0	0	0	0	-0.0244885	0	-0.274666	0	0	0	0	0	0.126071	0	0	0	0	0	0	0	0	0	0	0	0	0	0	0	0	0	0	0	0	0	0	0	0	0	0
0	0	0	0	0	0	0	0	0	0	0	0	0	0	-0.00505271	-0.000756228	0	0	0	0	7.9825e-06	1.21102e-14	-0.115617	0	0	0	0	0	0	0	0	0	0	0	0	0	0	0	0	0	0	0	0	0	0	0	0	0	0	0
0	0	0	0	0	0	-2.90729e-06	0	0	0	0	0	0	0	0	0	0	0	0	0	0	0	0	0	0	0	0	0	0	0	-0.00132177	0	0	0	0	0	0	0	0	0	0	3.94362e-15	0	0	0	0	0	0	0	0
0	0	0	0	0	0	0	0	0	0	0	0	0	0	0	0	0	0	-0.623726	0.798841	0	0	0	0	0	0	0	0	0	0	0	0	0	0	0	0	0	0	0	0	0	0	0	0	0	0.132087	0	-0.192864	0	0
0	0	0	0	0	0	0	0	0	0	0	0	0	0	0	0	0	0	0	0	0	0	0	0	0	0	0	-0.570086	0	0	0	0	0	0	0	0.567206	0	0	0	0	0	0	0	0	0	0	0	0	0	0
0	0	0	0	0	0	0	0	-0.31028	0	0	0	-0.143075	0	0	0	0	0	0	0	0	0	0	0	0	0	0	0	0	0	0	0	0	0	0	0	0	0	0	0	0	0.0147612	0	0	0	0	0	0	0	0
0	0	0	0	0	-0.0310904	0	0	0	0	0	0	-0.717412	0	0	0	0	0	0	0	0.000131428	0.00125655	-0.0708626	0	0	0	0	0	0	0	0	0	0	0	0	0	0	0	0	0	0	0	0	0	0	0	0	0	0	0
0	0	0	0	0.067462	0	-0.0916973	0	0	0	0	0	0.642708	0	0	-0.405733	0	0	0	0	0.43701	0.724115	-0.836375	0	0	0.409581	0.0475005	-0.0995477	0	0	-0.902908	0	0	0	0	0	0.132365	0	0	-0.797885	0	0	0	0	0	-0.169618	0	0.0192461	0	0
0	0	0	0	0	0	0	0	0	0	0	0	0	0	0	0	0	-0.806565	0	0	0	0	0	0	-6.86804e-06	0	0	0	0	0	0	0	0	0	0	0	0	0	0	0	0	0	0	0	0	0	0	0	0	0
0	0	0	0	0	0	0	0	-0.0917635	0	0	0	-0.446145	0	0	0	0	0	0	0	0	0	0	0	0	0	0	0	0	0	0	0	0	0	0	0	0	0	0	0	0	0	0	0	0	0.00303982	0	0.239031	0	0
0	0	0	0	0	0	0	0	0	-0.520348	0	0	0	0	0	0	0	0	0	0	0	0	0	0	0	0	0	0	0	0	0	0	0	0	0	0	0	0	0	0	0	0	0	0	0	0	0	0	0	0
0	0	0	0	0	0	0	0	0	0	0	0	0	0	0	0	0	0	0	0	0	0	0	0	0	0	0	0	0	0	0	0	0	0	0	0	0	0	0	0	0	0	-0.00224699	0	0	0	0	0	0	0
0	0	0.878674	0	0	0	0	0	0	0	0	0	0	0	0	0	0	0	0.00237972	-3.4577e-07	0	0	0	0	0	0	0	0	0	0	0	0	0	0	0	0.000747305	0	0	0	0	0	0	0	0	0	0	0	0	0	0
0	0	0	0	0	0	0	0	0	0	0	0	0	0	0	0	0	0	0	0	0	0	0	0	0	0	0	0	0	0	0	-0.922659	0	0	0	0	0	0	0	0	0	0	0	0	0	4.27014e-23	0	0	0	0
0	0	0	0	0	0	0	0	0	0	0	0	0	0	0	0	0	0	0	0	0	0	0	0	-0.162561	0	0	0	0	0	0	0	0	0	0	0	0	0	0	0	0	0	0	0	0	0	0	0	0	0
0	0	0	0	0	0	0	0	0	0	0	0	-0.381684	0	0	0	0	0	0	0	0	0	0	0	0	0	0	0	0	0	0	0	0	0	0	0	0	0	0	0	-0.000393766	0	0	0	0	0.000165463	0	0	0	0
0	0	0	0	0	0	0	0	0	0	0	0	0	0	0	0	0	0	0	0	0	0	0	0	0	0	0	0	0	0	0	0	0	0	0	0	0	0	0	0	0	0	0	0	0	0.14131	0	-0.680791	0	0
0	0	0	0	0	0	0	0	0	0	0	0	-7.88301e-05	0	0	0	0	0	0	0	0	0	0	0	0	0	0	0	0	0	0	0	0	0	0	0	0	0	0	0	0	0	0	0	0	4.98695e-06	0	-0.534607	0	0
0	0	0	0	0	0	0	0	0	0	0	0	0	0	0	0	0	0	0	0	0	0	0	0	0	0	0	0	0	0	0	0	0	0	0	0	0	0	0	0	0	0	0	0	0	0	0	0	0	0
0	0	0	0	0	0	0	0	0	0	0	0	0	0	0	0	0	0	0	0	0	0	0	0	0	0	0	0	0	0	0	0	0	0	0	0	0	0	0	0	0	0	0	0	0	0	0	0	0	0
0	0	0	0	0	-0.028539	0	0	0	0	0	0	0	0	0	0	0	0	0	0	0	0	0	0	0	0	0	0	0	0	0	0	0	0	0.0284793	0	0	0	0	0	0	0	0	0	0	0	0	0	0	0
0	0	0	0	0	0	0	-2.89592e-05	0	0	0	0	-0.0641932	0	0	0	0	0	0	0	0	0	0	0	0	0	0	-0.00303613	0	0	0	0	0	0	0	0	0	0	0	0	0	0	0	0	0	3.77115e-05	0	1.43973e-06	0	0
0	0	0	0	0	0	0	0	0	0	0	0	0	0	0	0	0	0	0	0	0	0	0	0	-0.0928801	0	0	0	0	0	0	0	0	0	0	0	0	0	0	0	0	0	0	0	0	0	0	0.00141108	0	0
0	0	0	0	0	0	0	0	0	0	0	0	0	0	0	0	0	0	0	0	0	0	0	0	0	0	0	0	0	0	0	0	0	0	0	0	0	0	0	0	0	0	0	0	0	0	0	0	0	0
0	0	0	0	0	0	0	0	0	0	0	0	0	0	0	0	0	0	0	0	0	0	0	0	0	0	0	0	0	0	0	0	0	0	0	0	0	0	0	0	0	0	0	0	0	0	0	0	0	0
0	0	0	0	0	0	0	0	0	0	0	0	0	0	0	0	0	0	0	0	0	0	0	0	-0.0423536	0	0	0	0	0	0	0.688401	0	0	0	0	0	0	0	0	0	0	0	-0.16071	0	0.00145066	0	0.30931	0	0
0	0	0	0	0	0	0	0	0	0	0	0	0	0	0	0	0	0	0	0	0	0	0	0	0	0	0	0	0	0	0	0	0	0	0	0	0	0	0	0	0	0	0	0	0	0	0	0	0	0
0	0	0	0	0	0	0	0	0	0	0	0	0	0	0	0	0	0	0	0	0	0	0	0	0	-0.0276813	-0.737689	-1.00379e-06	0	0	0	0	0	0	0	0	0	0	0	0	0	0	0	0	0	0.000185362	0	0.00450614	0	0
0	0	0	0	0	0.692109	0	0	0	0	0	0	0	0	0	0	0	0	0	0	0	0	0	0	0	0	0	0	0	0	0	0	0	0	0	0	0	0	0	0	0	0	0	0	0	0	0	0	0	0.238649
0	0	0	0	0	0	0	0	0	0	0	0	0	0	0	0	0	0	0	0	0	0	0	0	0	0	0	0	0	0	0	0	0	0	0	0	0	0	0	0	0	0	0	0	0	0	0	0	0	0
0	0	0	0	0	0	0	0	0	0	0	0	-0.962932	0	-0.031253	0	0	0	0	0	0	0	0	0	0	0	0	0	0	0	0	-0.433594	0	0	0	1.65824e-14	0	0	0	0	-0.000182365	0	1.24825e-05	0	0	0	0	0	0	0
0	0	0	0	0	0	0	0	0	0	0	0	0	0	0	0	0	0	0	0	0	0	0	0	0	0	0	0	0	0	0	0	0	0	0	0	0	0	0	0	-1.32606e-08	0	0	0	0	0.0594894	0	0.290816	0	0
0	0	0	0	0	0	0	0	0	0	0	0	0	0	0	0	0	0	0	0	0	0	0	0	0	0	0	0	0	0	0	0	0	0	0	0	0	0	0	0	0	0	0	0	0	0	0	0	0	0
0	0	0	0	0	0	0	0	0	0	0	0	0.0570457	0	0	0	0	0	0	0	0	0	0	0	0	0	0	-0.264146	0	0	0	0	0	0	0	0	0	0	0	0	-0.000658149	2.12588e-11	0	0	0	0	0	0	0	0
0	0	0	0	0	0	0	0	0	0	0	0	0	0	0	0	0	0	0	0	-0.687405	0.670727	-0.379024	0	0	0	0	0	0	0	0	0	0	0	0	0	0	0	0	0	0	0.129862	0	0	0	0	0	0	0	0
0	0	0	0	0	0	0	0	0	0	0	0	0	0	0	0	0	0	0	0	0	0	0	0	0	0	0	0	0	0	0	0	0	0	0	0	0	0	0	-0.000969012	0	0	0	0	0	0	0	0	0	0
0	0	0	0	0	0	0	0	0	0	0	0	0	0	0	0	0	0	0	0	0	0	0	0	0	0	0	0	0	0	0	0	0	0	0	0	0	0	0	0	0	0	0	0	0	0	0	0	0	0
0	0	0	0	0	0	0	0	0	0	0	0	0	0	0	0	0	0	0	0	0	0	0	0	0	0	0	0	0	0	0	0	0	0	0	0	0	0	0	0	0	0	0	0	0	0	0	0	0	0
0	0	0	0	0	0	0	0	0	-0.0194616	0	0	0	0	0	0	0	0	0	0	0	0	0	0	0	0	0	0	0	0	0	0	0	0	0	0	0	0	0	0	0	0	0.00014517	0	0	0.0148978	0	0.3714	0	0
0	0	0	0	-0.00329199	0	0	0	0	-0.0266552	0	0	0.260623	0	0	0	0	0	0	0	0.148166	1.50119e-06	-0.0225253	0	-0.0399186	0	0	0	0	0	0	0	0	0	0	0	0	0	0	0	0	0	0	0	0	0	0	0.0281852	0	0
0	0	0	0	-0.989808	0	0	0	0	0.00931774	0	0	0	0	0	0	0	0	0	0	0	0	0	0	0	0	0	0	0	0	0	0	0	0	0	0	0	0	0	0	-0.0266255	0	0	0	0	0	0	0	0	0
0	0	0	0	0	0	0	0	0	0	0	0	0	0	0	0	0	0	0	0	0	0	0	0	-0.00223111	0	0	0	0	0	0	0	0	0	0	0	0	0	0	0	0	0	0	0	0	0	0	0	0	0
0	0	0	0	0	0	0	0	0	0	0	0	0	0	0	0	0	0	0	0	0	0	0	0	0	0	0	0	0	0	0	0	0	0	0	0	0	0	0	0	0	0	0	0	0	4.16518e-09	0	-4.13605e-09	0	0
0	0	0	0	0	0	0	0	0	-0.817579	0	0	0.0399772	0	0	0	0	0	0.924406	0.72004	0	0	0	0	-0.999583	0	0	0	0	0	0	0	0	0	0	0	0	0	0	0	0	0	0	0	0	-0.061208	0	-0.846204	0	0
0	0	0	0	0	-0.757933	0	0	0	-0.608531	0	0	0.0491789	0	0	0	0	0	-0.24131	0.00219081	0	0	0	0	0	0	0	0	0	0	0	0	0	-0.0674762	0	0	0	0	0	0	-0.189613	0	0	0	0	-0.0587256	0	-0.24131	0	0
0	0	0	0	0	0	0	0	0	0	0	0	0	0	0	0	0	0	0	0	0	0	0	0	0	0	0	0	0	0	0	0	0	0	0	0	0	0	0	0	0	0	0	0	0	0.206231	0	0	0	0
0	0	0	0	0	0	0	0	0	0	0	0	0	0	0	0	0	0	0	0	0	0	0	0	0.590523	0	0	0	0	0	0	0	0	0	0	0	0	0	0	0	0	0	0	0	0	0	0	0	0	0
0	0	0	0	0	0	0	0	0	0	0	0	0	0	0.647159	0	0	0	0	0	0	0	0	0	0	0	0	0	0	0	0	0	0	0	0	0	0	0	0	0	0	0	0	0	0	0.762984	0	0	0	0
0	0	0	0	0	0	0	0	0	0	0	0	0	0	0	0	0	-0.00495028	0	0	0	0	0	0	0	0	0	0	0	0	0	0	0	0	0	0	0	0	0	0	0	0.000410093	0	0	-0.212435	0	0	-0.303089	0	0
0	0	0	0	0	0	0	0	0	0.00906871	0	0	-0.572081	0	0	0	0	0	0.000471991	-0.568435	0	0	0	0	-0.0134884	0	0	0	0	0	0	0	0	0	0	0	0	0	0	0	0	0	-0.384116	0	0	0	0	0	0	0
0	0	0.00614243	0	0	0	0	0	0	0	0	0	0.882285	0	0	0	0	-0.0575988	0	0	0	0	0	0	0	0	0	0	0	0	0	-0.724346	-0.23521	0	0	0	0	0	0	0	0	0	0	0	-0.026384	0.037037	0	0.00101903	0	-0.609301
0	0	0	0	0	0	0	0	0	0	0	0	0	0	0	0	0	0	0.0274346	-0.00766741	0	0	0	0	0	0	0	0	0	0	0	0	0	0	0	0	0	0	0	0	0	0	0	0	0	0	0	0	0	0
0	0	0	0	0	0	0	0	0	0	0	0	-0.312282	0	0	0	0	0	0	0	0	0	0	0	0	0	0	0	0	0	0	0	0	0	0	0	0	0	0	0	0	0	-0.193049	0	0	0.0926092	0	0	0	0
0	0	0	0	0	0	0	0	-1	0	0	0	0	0	0	0	0	0	0	0	0	0	0	0	0	0	0	0	0	0	0	0	0	0	0	-0.259269	0	0	0	0	-0.782848	0	0	0	0	-0.0362739	0	0.485791	0	0
0	0	0	0	0	0	0	0	0	0	0	0	0	0	0	0	0	0	0	0	0	0	0	0	0	0	0	0	0	0	0	0	0	0	0	0	0	0	0	0	0	0	0	0	0	0	0	0	0	0
0	0	0	0	0	-0.454468	0	0	0	0	0	0	0	0	0	0	0	0	0	0	0.244426	0.0482177	-0.491391	0	0	0	0	0	0	0	0	0	0	0	0	0	0	0	0	0	0	0	0	0	0	0	0	0	0	0
0	0	0	0	0	0	0	0	0	0	0	0	0	0	0	0	0	0	0	0	0	0	0	0	0	0	0	0	0	0	0	0	0	0	0	0	-2.4938e-07	0	0	0	0	2.25533e-07	0	0	0	0	0	0	0	0
0	0	0	0	0	0	0	0	0	0	0	0	0	0	0	0	0	0	0	0	0	0	0	0	0	0	0	0	0	0	0	0	0	0	0	0	-0.00943032	0	0	0	0	0.00939189	0	0	0	0	0	0	0	0
0	0	0	0	0	0.175819	0	0	0	0.125026	0	0	0	0	0	-0.047663	0	0	0	0	0.279806	0.671122	-0.0495382	0	0.318655	0.312898	-0.621213	0.675901	0	0	0	-0.381954	0	-0.719722	0.714591	0	0	0	0	0	0	0	0	0	0	-0.0528362	0	0.212544	0	0
0	0	0	0	0	0	0	0	0	0	0	0	0	0	0	0	0	0	0	0	0	0	0	0	-0.0638478	0.29264	0.304108	-0.263887	0	0	0	0	0	-0.925501	0	0	0	0	0	0	0	0	0	0	0	0.267204	0	0.00185129	0	0
0	0	0	0	0	0	0	0	0	0	0	0	0	0	0	0	0	0	0	0	0	0	0	0	0	0	0	0	0	0	0	0	0	0	0	0	0	0	0	0	0	0	0	0	0	0	0	0	0	0
0	0	0	0	0	-1	0	0	0	0	0	0	0	0	0	0	0	0	0	0	0	0	0	0	0	0	0	0	0	0	0	0	0	0	0	0	0	0	0	0	0	0	0	0	0	0	0	1	0	0
0	0	0	0	0	0	0	0	0	0	0	0	0	0	0	-8.21671e-05	0	0	0	0	4.58349e-05	9.05457e-10	-0.00573246	0	0	0	0	0	0	0	0	0	0	-0.000343565	0	0	0	0	0	0	0	0	0	0	0	0	0	0	0	0
0	0	0	0	0	0	0	0	-0.986813	0	0	0	0	0	0	0	0	0	1.39689e-06	-0.0287334	0	0	0	0	0	-0.294862	0.753563	-0.00147214	0	0	0	0	0	0	0	0	0	0	0	0	-0.0034469	0	2.05946e-07	0	0	0.000145153	0	0	0	0
0	0	0	0	0	0	0	0	0	0.953045	0	0	-0.972968	0	0	0	0	0	0.0036158	-0.127181	0	0	0	0	-0.382675	0	0	0	0	0	0	0	0	0	0	0	0	0	0	0	0	0	0	0	0	0	0	0	0	0
0	0	0	0	0	0	0	0	0	0	0	0	0	0	0	0	0	0	0	0	0	0	0	0	0.145369	0	0	0	0	0	0	0	0	0	0	0	0	0	0	0	0	0	0	0	0	0	0	0	0	0
0	0	0	0	0	0	0	0	0	0	0	0	0	0	0	0	0	0	0	0	0	0	0	0	0	0	0	-0.205891	0	0	0	0	0	0	0	0	0	0	0	0	0	0	0	0	0	0	0	0	0	0
0	0	0	0	0	0	0	0	0	0.038934	0	0	0	0	0	0	0	0	0	0	0	0	0	0	0	0	0	0	0	0	0	0	0	0	0	0	0	0	0	0	0	0	0	0	0	0	0	0	0	0
0	0	0	0	0	0	0	0	0	0	0	0	-0.656834	0	0	0	0	0	0	0	0	0	0	0	0	0	0	0	0	0	0	0	0	0	0	0	0	0	0	0	0	0	0	0	0	0.0096155	0	-0.029304	0	0
0	0	0	0	0	0	0	0	0	0	0	0	0	0	0	0	0	0	4.80265e-11	-0.0123644	0	0	0	0	0	0	0	0	0	0	0	0	0	0	0	0	0	0	0	0	0	0	0	0	0	0	0	0	0	0
0	0	0	0	0	0	0	0	0	0	0	0	0	0	0	0	0	0	0	0	0	0	0	0	0	0	0	0	0	0	0	0	0	0	0	0	0	0	0	0	0	0	0	0	0	0	0	0	0	0
0	0	0	0	0	0	0	0	0	0	0	0	-0.0619939	0	0	0	0	0	0	0	0.201802	1.23806e-06	-1.66065e-05	0	0	0	0	0	0	0	0	0	0	0	0	0	0	0	0	0	0	0	0	0	0	0	0	0	0	0
0	0	0	0	0	0	0	0	0	0	0	0	0	0	0	0	0	0	0	0	0	0	0	0	0	0	0	0	0	0	0	0	0	0	0	0	0	0	0	0	0	0	0	0	0	0	0	0	0	0
0	0	0	0	0	0	0	0	0	0	0	0	0	0	0	0	0	0	0	0	0	0	0	0	0	0	0	0	0	0	0	0	0	0	0	0	0	0	0	0	0	0	0	0	0	0.0734801	0	-0.0731681	0	0
0	0	0	0	0	0	0	0	0	0	0	0	0	0	0	0	0	0	0	0	0	0	0	0	0	0	0	0	0	0	0	0	0	0	0	0	0	0	0	0	0	0	0	0	0	0	0	0	0	0
0	0	0	0	0	0	0	0	0	0	0	0	0	0	0	0	0	0	0	0	0	0	0	0	0	0	0	0	0	0	0	-0.00652785	0	0	0	0	0	0	0	0	0	0	0	0	0	0	0	0	0	0
0	0	0	0	0	0	0	0	0	0	0	0	0	0	0	0	0	0	0	0	0	0	0	0	0	0	0	0	0	0	0	0	0	0	0	0	0	0	0	0	0	0	0	0	0	0	0	0	0	0
0	0	0	0	0	-0.134588	0	0	0	0	0	0	0	0	0	0	0	0	0	0	0	0	0	9.20421e-21	0	0	0	0	0	0	0	0	0	0	0	0	0	0	0	0	0	0	0	0	0	0	0	0	0	0
0	0	0	0	0	0	0	0	0	0	0	0	0	0	0	0	0	0	0	0	0	0	0	0	0	0	0	0	0	0	0	0	0	0	0	0	0	0	0	0	0	0	0	0	0	0	0	0	0	0
0	0	0	0	0	0	0	0	0	0	0	0	0	0	0	0	0	0	0	0	0	0	0	0	-0.0612153	0	0	0	0	0	0	0	0	0	0	0	0	0	0	-0.00079792	0	0	0	0	0.457707	0	0	0	0	0
0	0	0	0	0	0	0	0	0	0	0	0	0	0	0	0	0	0	0	0	0	0	0	0	0.726296	0	0	0	0	0	0	0	0	0	0	0	0	0	0	0	0	0	0	0	0	0	0	0	0	0
0	0	0	0	0	-0.939394	0	0	0	0	0	0	0.939394	0	0	0	0	0	0	0	0	0	0	0	0	0	0	0	0	0	0	0	0	0	0	0	0	0	0	0	0	0	-0.848485	0	0	0	0	0	0	0
0	0	0	0	0	0	0	0	0	0.433443	0	0	0	0	0	0	0	0	0	0	0	0	0	0	0	0	0	0	0	0	0	0	0	0	0	0	0	0	0	0	0	0	0	0	0	0	0	0	0	0
0	0	0	0	0	0	0	0	0	0	0	0	0	0	0	0	0	0	0	0	0	0	0	0	0	0	0	0	0	0	0	0	0	0	0	0	0	0	0	0	0	0	0	0	0	0	0	0	0	0
0	0	0	0	0	0	0	0	0	0.732975	0	0	0.172997	0	0	0	0	0	0	0	0	0	0	0	-0.232095	0	0	-0.802821	0	0	0	0	0	0	0	0	0	0	0	0	0	0	0	0	0	0	0	0	0	0
0	0	0	0	0	0	0	-0.202362	0	0.307711	0	0	0	0	0	-0.117861	0	0	0	0	0	0	0	0	0	0	0	0	0	0	0	0	-0.0142517	0	0	0	-0.090364	0	0	0	0	1.29442e-05	0.00467917	0	0	0	0	0	0	0
0	0	0	0	0	0	0	0	0	0	0	0	0	0	0	0	0	0	0	0	0	0	0	0	0	0	0	0	0	0	0	0	0	0	0	0	0	0	0	0	0	0	0	0	0	0	0	0	0	0
0	0	0	0	0	-0.729552	0	0	0	-0.142793	0	0	0	0	0	0	0	0	1.122e-05	0.31962	0	0	0	0.242406	-0.000737793	0	0	0	0	0	0	0	0	0	0	0	0	0	0	0	0	0.779739	0.643571	0	0	0	0	0	0	0
0	0	0	0	0	0	0	0	0	-7.27942e-05	0	0	0	0	0	0	0	0	0	0	0	0	0	0	0	0	0	0	0	0	0	0	0	0	0	0	0	0	0	0	0	0	0	0	0	0	0	0	0	0
0	0	0	0	0	0	0	0	0	0	0	0	0	0	0	0	0	0	0	0	0	0	0	0	0	0	0	0	0	0	0	0	0	0	0	0	0	0	0	0	0	0	0	0	0	0	0	3.83331e-06	0	0
0	0	0	0	0	0	0	0	0	0	0	0	-0.542378	0	0	0	0	0	0	0	0	0	0	0	0	0	0	0	0.544024	0	0	0	0	0	0	0	0	0	0	0	0	0	0	0	0	0	0	0	0	0
0	0	0	0	0	0	0	0	0	0	0	0	0.0164691	0	0	0	0	0	0	0	0	0	0	0	0	0	0	0	0	0	0	0	0	0	0	0	0	0	0	0	0	0	0	0	0	0	0	0	0	0
0	0	0	0	0	0	0	0	0	0.756148	0	0	0	0	0	0	0	0	0	0	0	0	0	0	-0.000399375	0	0	0	0	0	0	0	0	0	0	0	0	0	0	0	0	0	0	0	0	0	0	0	0	0
0	0	0	0	0	-0.0658329	0	0	0	0	0	0	0	0	0	0	0	0	0	0	0	0	0	0	0	0	0	0	0	0	0	0	0	0	0	0	0	0	0	0	0	8.75892e-08	0	0	0	0	0	0	0	0
0	0	0	0	0	0	0	0	0	-0.514018	0	0	0	0	0	0	0	0	0	0	0	0	0	0	0	0.953487	-0.962488	-0.0133393	0	0	0	0	0	0	0	0.00096415	0	0	0	0	0	0	0	0	0	0	0	0.123977	0	0
0	0	0	0	0	0	0	0	0	0	0	0	0	0	0	0	0	0	0	0	0	0	0	0	0	0	0	0	0	0	0	0	0	0	0	0	0	0	0	0	0	0	0	0	0	0.0534168	0	0	0	0
0	0	0	0	-0.00120461	0	0	0	0	0	0	0	0.00120672	0	0	0	0	0	0	0	0	0	0	0	0	0	0	0	0	0	0	0	0	0	0	0	0	0	0	0	0	0	0	0	0	0	0	0	0	0
0	0	0	0	0	0	0	0	0	0	0	0	0	0	0	0	0	0	0	0	0	0	0	0	0	0	0	0	0	0	0	0	0	0	0	0	0	0	0	0	0	-0.914209	0	0	0	0.596784	-0.0946666	0.212088	0	0
0	0	0	0	0	0	0	0	0	0	0	0	0.540949	0	0	0	0	0	0	0	0	0	0	0	0	-1.04818e-07	0.0720069	-0.0655443	0	0	0	0	0	0	0	0	0	0	0	0	0	1.83781e-08	0	0	0	0	0	0	0	0
0	0	0	0	0	0	0	0	0	0	0	0	0.992916	0	0	0	0	0	0	0	0	0	0	0	0	0	0	0	0	0	0	0	0	0	0	0	0	0	0	0	0	0	0	0	0	0	0	0	0	0
0	0	0	0	0	-0.0139542	0	0	0	0	0	0	-0.829342	0	0	0	0	0	0	0	0	0	0	0	0	0	0	0	0	0	0	0	0	0	0	0	0	0	0	0	0	0	0	0	0	0	0	0	0	0
0	0	0	0	0	-0.670813	0	0	0	0	0	0	0.643741	0	0	0	0	0	1.83891e-21	-0.00444065	0	0	0	0	0	0	0	0	0	0	0	0	0	0	0	0	0	0	0	0	0	0	0	0	0	0	0	0	0	0
0	0	0	0	0	0	-0.0713574	0	0	0	0	0	0	0	0	0	0	0	0	0	0	0	0	0	0	0	0	0	0	0	0.0714318	0	0	0	0	0	0	0	0	0	0	0	0	0	0	0	0	0	0	0
0	0	0	0	0	-5.89347e-05	0	0	0	0	0	0	0	0	0	0	0	0	0	0	0.450132	0.000730325	-4.51153e-06	0	0	0	0	0	0	0	0	0	0	0	0	0	0	0	0	0	0	0	0	0	0	0	0	0	0	0
0	0	0	0	0	0	0	0	0	0	0	0	0	0	0	0	0	0	0	0	0.510615	0.3809	-0.7183	0	0	0	0	0	0	0	0	0	0	0	0	0	0	0	0	0	0	0	0.672737	0	0	-0.219786	0	-0.466619	0	0
0	0	0	0	0	0	-0.00361877	0	0.00418528	-0.000843163	0	0	0.939098	0	0	0	0	0	0	0	0	0	0	0	-0.571837	0	0	-0.000201151	0	0	-0.973038	0	0	0	0	0	-0.221087	0	0	-0.00015917	0	0	0	0	0	0.0270932	0	1.09737e-06	0	0
0	0	0	0	0	0	0	0	0	0	0	0	-0.5827	0	0	0	0	-0.0229342	0	0	0	0	0	0	0	0	0	0	0	0	0	0	0	0	0	0	0	0	0	0	-3.27959e-05	0.0136932	0	0	0	0	0	0	0	0
0	0	0	0	0	0	0	0	0	0	0	0	0	0	0	0	0	0	0	0	0	0	0	0	-1	0	0	0	0	0	0	0	0	0	0	0	0	0	0	0	0	-1	0	0	0	0	0	0	0	0
0	0	0	0	0	0	0	0	0	0	0	0	0	0	0	0	0	0	0	0	0.0336019	0.0868328	-0.00797563	0	0	0	0	0	0	0	0	0	0	0	0	0	0	0	0	0	-1.4103e-06	0.000130708	1.06571e-07	0	0	0	0	0	0	0
0	0	0	0	0	0	0	0	0	0	0	0	0	0	0	0	0	0	0	0	0	0	0	0	0	0	0	0	0	0	0	0	0	0	0	0	0	0	0	0	0	0	0	0	0	0	0	0.00306002	0	0
0	0	0	0	0	0	0	0	0	0	0	0	0	0	0	0	0	0	0	0	0	0	0	0	0	0	0	0	0	0	0	0	0	0	0	0	0	0	0	0	0	0	0	0	0	0	0	0	0	0
0	0	0	0	0	-0.0151911	0	0	0	0	0	0	0	0	0	0	0	0	2.47781e-12	-3.06918e-07	0	0	0	0	0	0	0	0	0	0	0	0	0	0	0	0	0	0	0	0	0	0	0	0.605964	0	0	0	0	0	0
0	0	0	0	0	0	0	0	0	0	0	0	0	0	0	0	0	0	0	0	0	0	0	0	-0.0224296	0	0	0	0	0	0	0	0	0	0	0	0	0	0	0	0	0	0	0	0	-0.523477	0	9.37573e-10	0	0
0	0	0	0	0	0	0	0	0	0	0	0	-0.0230335	0	0	0	0	0	0.416751	-0.7628	0.210322	0.15496	-0.841872	0	0	0	0	0	0	0	0	0	0	0	0	0	0	0	0	0	0	0	0	0	0	-0.252892	0	0.00846844	0	0
0	0	0	0	0	0	0	0	0	0	0	0	0	0	0	0	0	0	0	0	0	0	0	0	0	0	0	0	0	0	0	0	0	0	0	0	0	0	0	0	0	0	0	0	0	0	0	0	0	0
0	0	0	0	0	0	0	0	0	0	0	0	0	0	0	0	0	0	0	0	-0.874139	0.0042451	-1.2258e-05	0	0	0	0	0	0	0	0	0	0	0	0	0	0	0	0	0	0	0.0983953	0	0	0	0	0	0	0	0
0	0	0	0	0	0	0	-0.968154	0	0	0	0	0	0	0	0	0	0	0	0	8.93429e-07	-0.560624	-0.313046	0	0.696625	0	0	0	0	0	0	0	0	0	0	0	0	0	0	0	0	0	0	-0.606962	0	-0.00900918	0	0	0	0
0	0	0	0	0	0	0	0	0	-0.148084	0	0	0	0	0	0	0	0	0	0	0	0	0	0	0	0	0	0	0	0	0	0	0	0	0	0	0	0	0	0	0	0	0	0	0	0	8.3053e-06	0	0	0
0	0	0	0	0	0	0	-0.859154	0	-0.778745	0	0	0	0	0	0	0	0	0	0	0	0	0	0	0	0	0	0	0	0	0	0	0	0	0	0	0	0	0	0	0	0	0	0	0	0	0	0	0	0
0	0	0	0	0	0	-1.56397e-06	0	0	0	0	0	-0.909786	0	0	0	0	0	1.95105e-05	-0.00109397	0	0	0	0	0	0	0	0	0	0	-0.0213841	0	-0.346876	0	0	0	0	0	0	0	0	0	0	0	0	7.06304e-12	0	-0.828383	0	0
0	0	0	0	0	0	0	0	0	0	0	0	0	0	0	0	0	0	4.42139e-12	-0.0648833	0	0	0	0	-0.000849072	0	0	0	0	0	0	0	0	0	0	0	0	0	0	0	0	0	0	0	0	0	0	0	0	0
0	0	0	0	0	0	0	0	-0.0310127	0	0	0	0	0	0	0	0	0	0	0	0.0132763	1.97173e-06	-0.00114847	0	0	0	0	0	0	0	0	0	-0.00831462	0	0	0	0	0	0	0	0	0	0	0.433237	0	0	0	0	0	0
0	0	0	0	0	0	0	0	0	0	0	0	-0.305899	0	0	0	0	0	0	0	0	0	0	0	0	0	0	0	0	0	0	0	0	0	0	0	0	0	0	0	0	-0.626748	0	0	0	-0.262493	0	0.00907799	0	0
0	0	0	0	0	0	0	0	0	0	0	0	0	0	0	0	0	0	0	0	0	0	0	0	0	0	0	0	0	0	0	0	0	0	0	0	0	0	0	0	0	0	0	0	0	0	0	0	0	0
0	0	0	0	0	0	0	0	0	0	0	0	-0.97589	0	0	0	0	0	0	0	0	0	0	0	0	0	0	0	0	0	0	0	0	0	0	0	0	0	0	0	0	0	0	0	0	0	0	0	0	0
0	0	0	0	0	0	0	0	-0.820844	0	0	0	0	0	0	0	0	0	1.52615e-11	-0.0467034	0	0	0	0	-0.153284	0	0	0	0	0	0	0	0	0	0	0	0	0	0	0	0	0	0	0	0	0	0	0.118378	0	0
0	0	0	0	0	0	0	0	0	0	0	0	0	0	0	0	0	0	0	0	0	0	0	0	0	0	0	0	0	0	0	0	0	0	0	0	0	0	0	0	0	0	0	0	0	0	0	0.00233842	0	0
0	0	0	0	0	0	0	0	-0.280959	0	0	0	-0.828866	0	0	0	0	0	0	0	0	0	0	0	0	0	0	0	0	0	0	0	0	0	0	0	0	0	0	0	0	0	0	0	0	0	0	0	0	0
0	0	0	0	0	0	0	0	0	0	0	0	0	0	0	0	0	0	0	0	0	0	0	0	0	0	0	0	0	0	0	0	0	0	0	0	0	0	0	0	0	0	0.0681136	0	0	0	0	0	0	0
0	0	0	0	0	0	0	0	0	0	0	0	0	0	0	0	0	0	0	0	0.00339229	0.0565364	-1.17449e-06	0	0	0	0	0	0	0	0	0	0	0	0	0	0	0	0	0	0	0	0	0	0	0	0	0	0	0
0	0	0	0	0	0	0	0	0	0	0	0	0	0	0	0	0	0	0	0	0	0	0	0	0	0	0	0	0	0	0	0	0	0	0	0	0	0	0	0	-2.58771e-05	0	0	0	0	0	0	0	0	0
0	0	0	0	-7.79427e-05	0	0	0	0	0	0	0	0.307836	0	0	0	0	0	0	0	0	0	0	0	0	0	0	0	0	0	0	0	0	0	0	0	-0.176235	0	0	0	0	9.91544e-09	0	0	0	0	0	0	0	0
0	0	0	0	0	0	0	0	0	0	0	0	0	0	0	0	0	0	0	0	0.145841	0.136768	-0.0188711	0	0	0	0	0	0	0	0	0	0	0	0	0	0	0	0	0	0	0	0	0	0	0	0	0.38275	0	0
0	0	0	0	0	0	0	0	0	0	0	0	0	0	0	0	0	0	0	0	0	0	0	0	0	0	0	-8.35015e-09	0	0	0	0	0	0	0	0	0	0	0	0	0	0	0	0	0	1.98249e-08	0	-0.885625	0	0
0	0	0	0	0	0	0	0	0	0	0	0	0	0	0	0	0	0	0	0	0	0	0	0	0	0	0	-0.00873738	0	0	0	0	0	0	0	0	0	0	0	0	0	0	0	0	0	3.08443e-13	0	6.84449e-05	0	0
0	0	0	0	0	0	0	0	0	0	0	0	0	0	0	0	0	0	0	0	0	0	0	0	0	0	0	-0.000187096	0	0	0	0	0	0	0	0	0	0	0	0	0	0	0	0.140978	0	0	0	0	0	0
0	0	0	0	0	0	-0.942681	0	0	-0.00485773	0	0	0	0	0	0	0	0	0	0	0	0	0	0	0.875667	0	0	-0.12071	0	0	-0.749934	0	0	0	0	0	0	0	0	0	0	0	0	0	0	0	0	0	0	0
0	0	0	0	0	0	0	0	0	-0.276475	0	0	0.195875	0	0	0	0	0	0	0	0	0	0	0	0	0	0	0	0	0	0	0	0	-9.66341e-05	0	0	0	0	0	0	-7.15507e-09	9.13637e-16	0	0	0	0	0	0	0	0
0	0	0	0	0	0	0	0	0	0	0	0	0	0	0	0	0	0	0	0	0	0	0	0	0	0	0	0	0	0	0	0	0	0	0	0	0	0	0	-0.034208	0	0.0341741	0	0	0	0	0	0	0	0
0	0	0	0	0	0	0	0	0	0	0	0	0	0	0	0	0	0	0	0	0	0	0	0	0	0	0	0	0	0	0	0	0	0	0	0	0	0	0	0	0	0	0	0	0	0	0	0	0	0
0	0	0	0	0	0	0	0	0	0	0	0	0	0	0	0	0	0	0	0	0	0	0	0	0	0	0	0	0	0	0	0	0	0	0	0	0	0	0	0	0	0	0	0	0	0	0	0	0	0
0	0	0	0	0	0	0	0	0	0	0	0	0	0	0	0	0	0	0	0	0	0	0	0	0	0	0	0	0	0	0	0	0	0	0	0	0	0	0	0	0	0	0	0	0	0	0	0	0	0
0	0	0	0	0	0	0	0	0	0	0	0	0	0	0	0	0	0	0	0	0	0	0	0	0	0	0	0	0	0	0	0	0	0	0	0	0	0	0	0	-0.00642203	0	0	0	0	0	0	0	0	0
0	0	0	0	0	0	0	0	0	0	0	0	0	0	0	0	0	0	0	0	0	0	0	0	0.696212	0	0	0	0	0	0	0	0	0	0	0	0	0	0	0	0	0	0	0	0	0	0	0	0	0
0	0	0	0	0	0	0	0	0	0	0	0	0	0	0	0	0	0.0796332	0	0	0	0	0	0	0	0	0	0	0	0	0	0	0	0.389105	0	-0.2783	0	0	0	0	0	0	0	0	0	0	0	-0.56062	0	0
0	0	0	0	0	0	0	0	0	0	0	0	0	0	0	0	0	-0.138291	0	0	0	0	0	0	0	0	0	0	0	0	0	0	0	0	0	0	0	0	0	0	0	1.26229e-08	0	0	0	0	0	0	0	0
0	0	0	0	0	0	0	0	0	0.482077	0	0	0	0	0	0	0	0	0	0	0	0	0	0	0	0	0	0	0	0	0	0	0	0	0	0	0	0	0	0	0	0	0	0	0	0	0	0	0	0
0	0	0	0	0	0	0	0	0	0	0	0	0	0	0	0	0	0	0	0	0.989785	0.807706	-0.488525	0	0	-0.761329	0.0956183	-0.297475	0	0	0	0	0	0	0	0	0	0	0	0	0	0	0	0	0	0	0	0	0	0
0	0	0	0	0	0	0	0	0	0	0	0	0	0	0	0	0	0	0	0	0	0	0	0	0	0	0	0	0	0	0	0	0	0	0	0	0	0	0	0	0	0	0	0	0	0.000144843	0	-0.00390027	0	0
0	0	0	0	0	0	-0.402637	0	0	0.00516981	0	0	0	0	0	0	0	0	0	0	0	0	0	0	0	0	0	0	0	0	-0.0503298	0	0	0	0	0	0	0	0	0	0	0	0	0	0	0	0	0	0	0
0	0	0	0	0	0	0	0	0	0	0	0	0	0	0	0	0	0	0	0	0	0	0	0	0	0	0	-1.8635e-07	0	0	0	0	0	0	0	0	0	0	0	0	0	0	0	0	0	0	0	0	0	0
0	0	0	0	0	0	0	0	0	0	0	0	0	0	0	0	0	0	0.0283105	-6.88797e-07	0	0	0	0	0	0	0	0	0	0	0	0	0	0	0	0	0	0	0	0	0	0	0	0	0	1.34606e-05	0	-0.110337	0	0
0	0	0	0	0	0	0	0	0	0	0	0	0.0517355	0	0	0	0	0	0	0	0	0	0	0	0	0	0	0	0	0	0	0	0	0	0	0	0	0	0	0	-0.0518565	0	0	0	0	0	0	0	0	0
0	0	0	0	0	0	0	0	0	0	0	0	0	0	0	0	0	0	0	0	0	0	0	0	0	0	0	0	0	0	0	0	0	0	0	0	0	0	0	0	0	0.449501	0	0	0	0.000108839	0	-3.38127e-06	0	0
0	0	0	0	0	0	0	0	0	0	0	0	-0.00809554	0	0	0	0	0	0	0	0	0	0	0	0	0	0	0	0	0	0	0	0	0	0	0	0	0	0	0	0	0.00828189	0	0	0	0	0	0	0	0
0	0	0	0	0	0	0	0	0	0	0	0	0	0	0	0	0	0	0	0	0	0	0	0	0	0	0	0	0	0	0	0	0	0	0	0	0	0	0	0	0	0	0	0	0	2.03458e-05	0	-2.04032e-05	0	0
0	0	0	0	0	0	0	0	0	0	0	0	0	0	0	0	0	0	0	0	0	0	0	0	0	0	0	0	0	0	0	0	0	0	0	0	0	0	0	0	0	0.63037	0	0	0	0	0	0	0	0
0	0	0	0	0	0	0	0	0	0	0	0	0	0	0	0	0	-0.000527993	0	0	0	0	0	0	0	0	0	0	0	0	0	0	0	0	0	0	0	0	0	0	0	0	0	0	0	1.01188e-06	0	0.0635275	0	0
0	0	0	0	0	0	0	0	0	0	0	0	0	0	0	0	0	0	0	0	0	0	0	0	0	0	0	0	0	0	0	0	0	0	0	0	0	0	0	0	0	0	0	0	0	2.71425e-05	0	-0.000859811	0	0
0	0	0	0	0	0	0	0	0	0	0	0	0	0	0	0	0	0	0	0	0	0	0	0	0	0	0	0	0	0	0	0	0	0	0	0	0	0	0	0	-0.290449	0	0	0	0	0	0	0	0	0
0	0	0	0	0	0	0	0	0	0	0	0	0	0	0	0	0	0	0	0	0	0	0	0	0	0	0	0	0	0	0	0	0	0	0	0	0	0	0	0	0	-0.996789	0	0	0	0	0	0	0	0
0	0	0	0	0	0	0	0	0	0	0	0	0.186214	0	0	0	0	0	0	0	-0.0240575	0.995995	-0.902261	0	0	0	0	0	0	0	0	0	0	0	0	0	0	0	0	0	0	0	0	0	0	0.781434	0	0.17719	0	0
0	0	0	0	0	0	0	0	0	0.619015	0	0	0	0	0	0	0	0	0	0	0	0	0	0	0	0	0	0	0	0	0	0	0	0	0	0	0	0	0	0	0	0	0	0	0	0	0	0	0	0
0	0	0	0	0	0	0	0	0	0	0	0	-0.00507552	0	0	0	0	0	0	0	0	0	0	0	0	0	0	0	0	0	0	0	0	0	0	0	0	0	0	0	0	0	0	0	0	0	0	0.00508994	0	0
0	0	0	0	0	0	0	0	0	0	0	0	0	0	0	0	0	0	0	0	0	0	0	0	0	0	0	0	0	0	0	0	0	0	0	0	0	0	0	0	0	0.29354	-0.293131	0	0	0	0	0	0	0
0	0	0	0	0	0	0	0	0	0	0	0	0	0	0	0	0	0	0	0	0	0	0	0	0	0	0	0	0	0	0	0	0	0	0	0	0	0	0	-0.00818846	0	2.49638e-06	0	0	0	0	0	0	0	0
0	0	0	0	0	0	0	0	0	0.199969	0	0	0	0	0	0	0	0	0	0	0	0	0	0	-0.000888241	0	0	0	0	0	0	0	0	0	0	0	0	0	0	0	0	0	0	0	0	0	0	0.109272	0	0
0	0	0	0	0	0	0	0	0	0	0	0	0	0	0	0	0	0	0	0	0	0	0	0	0	-0.0350514	0.00900041	-4.06146e-05	0	0	0	0	0	0	0	0	0	0	0	0	0	0	0	0	0	0	0	0	0	0
0	0	0	0	0	0	0	0	0	0	0	0	0	0	0	0	0	0	0	0	0	0	0	0	0	0	0	0	0	0	0	0	0	0	0	0	0	0	0	0	0	0	0	0	0	0	0	0	0	0
0	0	0	0	0	0	0	0	0	0	0	0	0	0	0	0	0	0	0	0	0	0	0	0	0	0	0	0	0	0	0	0	0	0	0	0	0	0	0	0	0.908334	0	0	0	0	-0.00966264	0	0.0190873	0	0
0	0	0	0	-0.00297979	0	0	0	0	-0.0144261	0	0	-0.112927	0	0	0	0	0	6.61262e-12	-0.257603	0.885611	0.033806	-0.0212885	0.0789316	0	0	0	0	0	0	0	0	0	0	0	0	0	0	0	0	0	0.00857451	0	0	0	0	0	0.0524454	0	0
0	0	0	0	0	0	0	0	0	-0.730087	0	0	0	0	0	0	0	0	6.98273e-15	-4.846e-05	0	0	0	0	-0.000102791	0	0	0	0	0	0	0	0	0	0	0	0	0	0	0	0	0	0	0	0	0	0	0	0	0
0	0	0	0	0	0	-0.54482	0	0	-0.0810449	0	0	-0.498085	0	0	0	0	-0.0195653	0	0	0	0	0	0	-0.00959703	0	0	0	0	0	-0.745928	0	0	0	0	0	0	0	0	0	0	7.86859e-09	0	0	-0.18085	0.0529172	0	-0.970816	0	0
0	0	0	0	0	0	0	0	0	0	0	0	0	0	0	0	0	0	0	0	0	0	0	0	0	0	0	0	0	0	0	0	0	0	0	0	0	0	0	0	0	0	0	0	0	0	0	0	0	0
0	0	0	0	0	0	0	0	0	0	0	0	0	0	0	0	0	0	0	0	0	0	0	0	-9.44946e-05	0	0	0	0	0	0	0	0	0	0	0	0	0	0	0	0	2.30626e-13	0	0	0	0	0	0	0	0
0	0	0	0	0	0	0	0	0	0	0	0	0	0	0	0	0	0	0	0	0	0	0	0	0	0	0	0	0	0	0	0	0	0	0	0	0	0	0	0	0	0	0	0	0	4.38831e-09	0	-4.20999e-09	0	0
0	0	0	0	0	0	-3.0065e-05	0	0	0	0	0	0	0	0	0	0	0	0	0	0	0	0	0	0	0	0	0	0	0	-0.01491	0	0	0	0	0	0	0	0	0	0	7.93396e-08	0	0	0	1.38424e-15	0	-0.932694	0	0
0	0	0	0	0	0	0	0	0	0	0	0	0	0	0	0	0	0	0.000102687	-0.346895	0	0	0	0	-0.19919	-0.379509	0.257222	-0.352582	0	0	0	0	0	0	0	0	0	0	0	-0.0840794	-0.0143726	0	0.07374	0	0.210834	0.401588	0	-0.143414	0	0
0	0	0	0	0	-0.00119292	0	0	0	0	0	0	0	0	0	0	0	0	0	0	0	0	0	0	0	0	0	0	0	0	0	0	0	0	0	0	0	0	0	0	0	1.31377e-05	0	0	0	1.71001e-08	0	-0.0414369	0	0
0	0	0	0	0	0	0	0	0	0	0	0	-9.48757e-08	0	0	0	0	0	0	0	0	0	0	0	0	0	0	0	0	0	0	0	0	0	0	0	0	0	0	0	0	9.53943e-08	0	0	0	0	0	0	0	0
0	0	0	0	0	0	0	-0.440301	0	0	0	0	0	0	0	0	0	0	0	0	0	0	0	0	0	0	0	0	0	0	0	0	0	0	0	0	0	0	0	0.440314	0	0	0	0	0	0	0	0	0	0
0	0	0	0	0	0	0	0	0	0	0	0	0.579032	0	0	0	0	0	0	0	0	0	0	0	0	-0.042935	0.130079	0.219534	0	0	0	0	0	0	0	0	0	0	0	0	0	0	0	0	0	0	0	0	0	0
0	0	0	0	0	0	0	0	0	0	0	0	0	0	0	0	0	0	0	0	0	0	0	0	0	0	0	0	0	0	0	0	0	0	0	0	0	0	0	0	0	0	0	0	0	0	0	0	0	0
0	0	0	0	0	0	0	0	0	0	0	0	0	0	0	0	0	0	0	0	0	0	0	0	0	0	0	0	0	0	0	0	0	-0.00212274	0	0	0	0	0	0	0	0	0	0	0	0.0021315	0	0	0	0
0	0	0	0	0	0	0	0	-0.724065	0	0	0	-0.484544	0	0	0	0	0	0	0	0	0	0	0	-0.127341	0	0	0	0	0	0	0.0349755	0	0	-0.0998193	0	0	0	0	0	0	1.38386e-12	0	0	0	0	0	0	0	0
0	0	0	0	0	0	0	0	0	0	0	0	0.2768	0	0	0	0	0	0	0	0	0	0	0	-0.931883	0	0	0	0	0	0	0	0	0	0.173576	0	0	0	0	0	0	0	0	0	0	0	0	0	0	0
0	0	0	0	0	0	0	0	-0.76834	0	0	0	0.768704	0	0	0	0	0	0	0	0	0	0	0	0	0	0	0	0	0	0	0	0	0	0	0	0	0	0	0	0	0	0	0	0	0	0	0	0	0
0	0	0	0	0	0	0	0	-0.392312	0	0	0	0	0	0	0	0	0	0	0	0	0	0	0	0	0	0	0	0	0	0	-0.506405	0	0	0	0	0	0	0	0	0	0	0	0	0	0	0	0	0	0
0	0	0	0	0	0	0	-0.215362	0	0	0	0	0	0	0	0	0	0	0	0	0	0	0	0	0	0	0	0	0	0	0	0	0	0	0	0	0	0	0	0	0	0	0	0	-0.0820807	0.676251	0	0.000151937	0	0
0	0	0	0	0	0	0	0	0	0.760415	0	0	0.369608	0	0	0	0	0	0	0	0.000314914	-0.293305	-0.000691581	0	0	0	0	0	0	0	0	0	0	0	0	0	0	0	0	0	0	0.5857	0	0	0	-0.225127	0	-0.429282	0	0
0	0	0	0	0	-0.000224197	0	0	0	0	0	0	0	0	0	0	0	0	0	0	0	0	0	0	0	0	0	0	0	0	0	0	0	0	0	0	0	0	0	0	0	1.69637e-16	0	0	0	0	0	0	0	0
0	0	0	0	0	0	0	0	0	0	0	0	-0.000266186	0	0	0	0	0	0	0	0	0	0	0	0	0	0	0	0	0	0	0	0	0	-4.31625e-05	0	0	0	0	0	0	0	0	0	0	0	0	0	0	0
0	0	0	0	0	0	0	0	0	0	0	0	0	0	0	0	0	0	0	0	0	0	0	0	0	0	0	0	0	0	0	0	0	0	0	0	0	0	0	0	0	0	0	0	0	0.015914	0	-0.0159574	0	0
0	0	0	0	0	0	0	0	0	0	0	0	0.673588	0	0	0	0	0	0	0	0	0	0	0	0	0	0	0	0	0	0	-0.865832	0	0	0	0	-0.054659	0	0	0	0	1.92937e-05	0	0	0	0	0	-0.601618	0	0
0	0	0	0	0	0	0	0	0	0	0	0	0	0	0	0	0	0	0	0	0	0	0	0	0	0	0	0	0	0	0	0	0	0	0	0	0	0	0	0	0	0	0	0	0	0	0	0	0	0
0	0	0	0	0	0	0	0	0	0	0	0	0	0	0	0	0	0	0	0	0	0	0	0	0	0	0	0	0	0	0	0	0	0	0	0	0	0	0	0	-0.150045	0.00193812	0	0	0	0	0	0	0	0
0	0	0	0	0	0	-0.0639517	0	0	0	0	0	0.00845772	0	0	0	0	0	0	0	0	0	0	0	0	0	0	0	0	0	-0.109028	0	0	-0.0546132	0	0	0	0	0	0	-2.73067e-05	0	0	0.0418293	0	0	0	0	0	0
0	0	0	0	0	0	-0.000403209	0	0	0	0	0	0	0	0	0	0	0	0	0	0	0	0	0	0	0	0	0	0	0	-0.0957913	0	0	0	0	0	0	0	0	0	0	0	0	0	0	0	0	5.68575e-07	0	0.474472
0	0	0	0	0	0.70058	0	0	0	0	0	0	-0.651375	0	0	0	0	0	0.430487	0.777223	0	0	0	0.214541	0	0	0	0	0	0	0	0	0	0	0	0	0	0	0	0	-0.336401	0	0	0	0	0.884671	0	0.148787	0	0
0	0	0	0	0	0	0	0	0	0	0	0	0	0	0	0	0	0	0	0	0	0	0	0	0	0	0	0	0	0	0	0	0	0	0	0	0	0	0	0	0	0	0	0	0	0	6.98099e-07	0	0	0
0	0	0	0	0	0	0	0	0	0	0	0	0	0	0	0	0	0	0	0	0	0	0	0	0	0	0	0	0	0	0	0	0	0	0	0	0	0	0	0	0	0	0	0	0	-0.361644	0	0.921527	0	0
0	0	0	0	0	0	0	0	0	0	0	0	0	0	0	0	0	0	0	0	0	0	0	0	0	0	0	0	0	0	0	0	0	0	0	0	0	0	0	0	0	0	0	0	0	0	0	0	0	0
0	0	0	0	0	0	0	0	0	-0.835191	0	0	0	0	0	0	0	0	0	0	0	0	0	0	0	0	0	0	0	0	0	0	0	0	0	0	0	0	0	0	0	0	0	0	0	0	0	1.9503e-07	0	0
0	0	0	0	0	0	0	0	0	0	0	0	0	0	0	0	0	0	0	0	0	0	0	0	0	0	0	0	0	0	0	0	0	0	0	0	0	0	0	0	0	0	0	0	0	0	0	0	0	0
0	0	0	0	0	0	0	0	0	0	0	0	0	0	-0.000672997	0	0	0	0	0	0	0	0	0	0	0	0	0	0	0	0	0	0	-8.282e-06	0	0	0	0	0	0	0	0	0	0	0	0	0	1.55307e-07	0	0
0	0	0	0	0	0	-0.318544	0	0	-0.00639849	0	0	-0.494527	0	0	0	0	0	0.0784917	-0.735018	0	0	0	0	0	0	0	0	0	0	0.270361	0	0	0	0	0.19302	0	0	0	0	-0.0149318	0.974832	0	0	0	0	0	0.0169332	0	0
0	0	0	0	0	0	0	0	0	0	0	0	0	0	0	0	0	0	0	0	-0.0168631	-0.0476887	-0.165966	0	0	0	0	0	0	0	0	0	0	0	0	1.77482e-08	0	0	0	0	0	0	0	0	0	0	0	0	0	0
0	0	0	0	0	0	0	0	0	0	0	0	0.000269892	0	0	-0.000270575	0	0	0	0	0	0	0	0	0	0	0	0	0	0	0	0	0	0	0	0	0	0	0	0	0	0	0	0	0	0	0	0	0	0
0	0	0	0	0	0.369337	-0.000483769	0	0	0	0	0	0	0	0	0	0	0	0	0	0	0	0	0	0	0	0	0	0	0	0.0095948	0	0	0	0	0	0	0	0	0	0	0	0	0	0	0	0	0	0	0
0	0	0	0	0	-0.134019	0	0	0	0	0	0	0	0	0	0	0	0	0	0	0	0	0	0	0	0	0	0	0	0	0	0	0	0	0	0	0	0	0	0	0	0	0	0	0	0	0	0	0	0
0	0	0	0	0	0	0	0	0	0	0	0	0	0	0	0	0	0	0	0	0	0	0	0	0.803901	0	0	0	0	0	0	0	0	0	0	0	0	0	0	0	0	0	0	0	0	0	0	0	0	0
0	0	0	0	0	0	0	0	0	0	0	0	0	0	0	0	0	0	0	0	0	0	0	0	0.215079	0	0	0	0	0	0	0	0	0	0	0	0	0	0	0	0	0	0	0	0	0	0	0	0	0
0	0	0	0	0	-0.575378	0	0	0	0	0	0	0	0	0	0	0	0	-0.363006	0.637732	0	0	0	0	-0.58473	-0.321891	-0.470879	-0.0976811	0	0	0	0	0	0	0.446868	0.138865	0	0	0	0	-0.106977	-0.760315	-0.514495	0	0	0.947477	0	0.521845	0	0
0	0	0	0	0	0	0	0	0	0	0	0	0	0	0	0	0	0	0	0	0	0	0	0	0	0	0	0	0	0	0	0	0	0	0	0	0	0	0	0	-0.0467425	0.0324276	0	0	0	0.00316939	0	0.181597	0	0
0	0	0	0	0	0	0	0	0	0	0	0	0	0	0	0	0	0	1.34036e-08	-0.220217	0	0	0	0	-0.00493451	0	0	0	0	0	0	0	0	0	0	0	0	0	0	0	0	2.56071e-09	0	0	0	0	0	0	0	0
0	0	0	0	0	0	0	-0.931849	0	0	0	0	0	0	0	0	0	0	0	0	0.139006	-0.527482	0.301743	0	0	0	0	0	0	0	0	0	0	0	0	0	0	0	0	0	0	0	0	0	0	-0.455818	0	-0.113504	0	0
0	0	0	0	0	0	0	0	0	0	0	0	0.861538	0	0	0	0	0	0	0	0	0	0	0	0	0	0	0	0	0	0	0	0	0	0	0	0	0	0	0	0	-0.369231	0	0	0	0	0	0	0	0
0	0	0	0	0	0	0	0.36142	0	0	0	0	0	0	0	0	0	0	0	0	0	0	0	0	0.356404	0	0	0	0	0	0	0	0	0	0	0	0	0	0	0	0	0	0	0	0	0	0	0	0	0
0	0	0	0	0	0	-1	0	0	0	0	0	0	0	0	0	0	0	0	0	0	0	0	0	-1	0	0	0	0	0	-1	0	0	0	-0.6	0	0	0	0	0	0	0	0	0	0	-1	0	0	0	0
0	0	0	0	0	-0.855739	0	0	0	2.23833e-05	0	0	0	0	0	0	0	0	0	0	0	0	0	0	-0.00522343	0	0	0	0	0	0	0	0	0	0	0	0	0	0	0	0	0	0	0	0	0	0	0	0	0
0	0	0	0	0	0	0	0	0	0.472072	0	0	-0.777049	0	0	0	0	0	0	0	0.141733	-0.366683	-0.950608	0	0	0	0	0	0	0	0	0	0	0	0.154527	0	0	0	0	0	0	0	0	0	0	-0.0342299	0	0	0	0
0	0	0	0	0	0	0	0	0	-0.454019	0	0	-0.914459	0	0	0	0	0	0	0	0	0	0	0	-0.11542	0	0	0	0	0	0	0	0	-0.00220774	0	0	0	0	0	0	0	0	0	0	0	0	0	0.0212619	0	-0.97615
0	0	0	0	0	0	0	0	0	0	0	0	0	0	0	0	0	0	0	0	0	0	0	0	0	-0.898657	6.35402e-06	-3.01979e-06	0	0	0	0	0	0	0	0	0	0	0	0	0	0	0	0	0	0	0	0	0	0
0	0	-0.29402	0	0	0	0	0	0	0.29402	0	0	0	0	0	0	0	0	0	0	0	0	0	0	0	0	0	0	0	0	0	0	0	0	0	0	0	0	0	0	0	0	0	0	0	0	0	0	0	0
0	0	0	0	-0.115615	0	0	0	0	-1.71078e-05	0	0	0.731043	0	0	0	0	0	4.05307e-13	-0.142256	0.00983249	0.0160208	-0.0810709	0	0	0	0	0	0	0	0	-0.925594	0	0	0	0	0	0	0	-0.000127605	0	0	0	0	0	2.74047e-05	0	0	0	0
0	0	0	0	0	0	0	0	0	0	0	0	0	0	0	0	0	0	0	0	0	0	0	0	0	0	0	0	0	0	0	0	0	0	0	0	0	0	0	0	0	0	0	0	0	0	0	0	0	0
0	0	0	0	0	0	0	0	0	0	0	0	0.0290609	0	-0.487041	0	0	0	0	0	0	0	0	0	0	0	0	0	0	0	0	0	0	0	0	0	0	0	0	0	0	0	0	0	0	0	0	0	0	0
0	0	0	0	0	0	0	0	0	0	0	0	-0.00363683	0	0	0	0	0	0	0	0	0	0	0	0	0	0	0	0	0	0	0	0	0	0	0	-0.011197	0	0	0	0	5.84269e-08	0	0	0	0	0	0	0	0
0	0	0	0	0	0	0	0	0	0	0	0	-0.000891383	0	0	0	0	0	3.19661e-12	-2.54064e-08	0	0	0	0	0	0	0	0	0	0	0	0	0	0	0	0	0	0	0	0	0	0	0	0	0	0	0	0	0	0
0	0	0	0	0	0	-0.03143	0	0	0	0	0	0	0	0	0	0	0	0	0	0	0	0	0	0	0	0	0	0	0	0.0314152	0	0	0	0	0	0	0	0	0	0	0	0	0	0	0	0	0	0	0
0	0	0	0	0	0	0	0	0	0	0	0	0	0	0	0	0	0	0	0	0	0	0	0	0	0	0	0	0	0	0	0	0	0	0	0	0	0	0	0	0	0	0	0	0	0	0	0.0173989	0	0
0	0	0	0	0	0	0	0	0	0	0	0	-0.282169	0	0	0	0	0	0	0	0	0	0	0	-0.00997206	0	0	0	0	0	0	0	0	0	0	0	0	0	0	0	0	0	0.000247276	0	0	0	0	0	0	0
0	0	0	0	0	0	0	0	0	0	0	0	0.188385	0	0	0	-0.000387158	0	0	0	0	0	0	0	0.0967523	0	0	0	0	0	0	0	0	0	0	0	0	0	0	0	-0.0239	0	0	0	0	0	0	0	0	0
0	0	0	0	0	0	0	0	0	0	0	0	0	0	0	0	0	0	0	0	0	0	0	0	0	0	0	0	0	0	0	0	0	0	0	0	0	0	0	0	0	0	0	0	0	0	0	0	0	0
0	0	0	0	0	0	0	0	0	0	0	0	0	0	0	0	0	0	0	0	0	0	0	0	-0.388739	0	0	0	0	0	0	0	0	0	0.772265	0	0	0	0	0	0	0	0	0	0	0	0	0	0	0
0	0	0	0	0	0	0	0	0	0	0	0	0	0	0	0	0	0	0	0	0	0	0	0	0	0	0	0	0	0	0	0	0	0	0	0	0	0	0	0	0	0	0	0	0	0	0	0	0	0
0	0	0	0	0	0	0	0	0	0	0	0	6.78337e-05	0	0	0	0	0	0	0	0	0	0	0	0	0	0	0	0	0	0	0	0	0	0	0	0	0	0	-6.80449e-05	0	0	0	0	0	0	0	0	0	0
0	0	0	0	0	0	0	0	0	0	0	0	0	0	0	0	0	0	0	0	0	0	0	0	0	0	0	0	0	0	0	0	0	0	0	0	0	0	0	0	0	0.0332182	0	0	0	0.0385534	0	-2.64534e-05	0	0
0	0	0	0	0	0	0	0	0	0	0	0	0	0	0	0	0	0	0	0	0	0	0	0	0	0	0	0	0	0	0	0	0	0	0	0	0	0	0	0	0	0	0	0	0	0	0	0	0	0
0	0	0	0	0	0	0	0	0	0	0	0	0	0	0	0	0	0	0	0	0	0	0	0	0	0	0	0	0	0	0	0	-0.0323875	0	0	0	0	0	0	0	0	0	0	0	0	0	0	0	0	0
0	0	0	0	0	0	0	0	0	0	0	0	-1.41539e-06	0	0	0	0	0	0	0	0	0	0	0	0	0	0	0	0	0	0	0	0	0	0	0	0	0	0	0	0	0	0	0	0	0	0	0	0	0
0	0	0	0	0	-0.215115	0	0	0	0	0	0	0.492549	0	0	0	0	0	0	0	0	0	0	0	0	0	0	0.585461	0	0	0	0	0	0	0	0	0	0	0	0	0	0	0	0	0	0	0	0	0	0
0	0	0	0	0	-0.620144	0	0	0	0	0	0	0.408674	0	0	0	0	0	0	0	0	0	0	0	0	0	0	0	0	0	0	0	0	0	0	0	0	0	0	0	0	0	0	0	0	0	0	0	0	0
0	0	0	0	0	0	0	0	0	0	0	0	0	0	0	0	0	0	0	0	0	0	0	0	0	0	0	0	0	0	0	0	0	0	0	0	0	0	0	0	0	0	0	0	0	0	0	0	0	0
0	0	0	0	0	0	0	0	0	0	0	0	0	0	0	0	0	0	1.25415e-10	-1.23506e-10	0	0	0	0	0	0	0	0	0	0	0	0	0	0	0	0	0	0	0	0	0	0	0	0	0	0	0	0	0	0
0	0	0	0	0	0	0	0	0	-0.111744	0	0	-0.324093	0	0	0	0	0	0	0	0	0	0	0	-0.0459821	0	0	0	0	-0.108549	0	0	0	0	0	0	0	0	0	0	0	0	0	0	0	0.163582	0.446574	0.684893	0	0
0	0	0	0	0	0	0	0	0	-0.480051	0	0	-1	0	0	0	0	0	0	0	0	0	0	0	-0.460171	0	0	0	0	0	0	0	0	-0.057832	0	0	0	0	0	0	-0.0737944	0	-0.925865	0	0	0	0	0	0	-0.561053
0	0	0	0	0	0	0	0	0	0	0	0	-0.379327	0	0	0	0	0	0	0	0.415715	0.211286	-0.682467	0	0	0	0	0	0	0	0	0	0	-0.0961868	0	0	0	0	0	0	0	0	0.0383578	0	0	0	0	0	0	0
0	0	0	0	0	0	0	0	0	0	0	0	0	0	0	0	0	0	0	0	0	0	0	0	0	0	0	0	0	0	0	0	0	0	0	0	0	0	0	0	0	0	0	0	0	0	0	0	0	0
0	0	0	0	0	0	0	0	0	0	0	0	0	0	0	0	0	0	0	0	0	0	0	0	0	0	0	0	0	0	0	0	0	0	0	0	0	0	0	0	0	0	0	0	0	0	0	0	0	0
0	0	0	0	0	0	0	0	0	-0.373286	0	0	-0.298149	0	0	0	0	0	0	0	0.00776087	1.04787e-06	-0.000197891	0	0	0	0	0	0	0	0	0	0	0	0	0	0	0	0	0	0	0	0	0	0	0	0	0	0	-0.0542553
0	0	0	0	0	0	0	0	0	0	0	0	0	0	0	0	0	0	0	0	0	0	0	0	0	0	0	0	0	0	0	0	0	0	0	0	0	0	0	0	0	0	0	0	0	0	0	0	0	0
0	0	0	0	0	0	0	0	0	0	0	0	0	0	0	0	0	0	0	0	0	0	0	0	0	0	0	0	0	0	0	0	0	0	0	0	0	0	0	0	0	0	0	0	0	0	0	0	0	0
0	0	0	0	0	0	0	0	0	-0.931589	0	0	0	0	0	0	0	0	0	0	0	0	0	0	0	0	0	0	0	0	0	0	0	0	0	0	0	0	0	0	0	0	0	0	0	0	0	0	0	0
0	0	0	0	0	0	0	0	-0.00867555	0	0	0	0	0	0	0	0	0	0	0	0	0	0	0	0	0	0	0	0	0	0	0.0086741	0	0	0	0	0	0	0	0	0	0	0	0	0	0	0	0	0	0
0	0	0	0	0	0	0	0	0	0.376969	0	0	-0.00863232	0	0	0	0	0	0.00437704	-0.0041057	0	0	0	0	0	0	0	0	0	0	0	0	0	0	0	0	0	0	0	0	0	0	0	0	0	0	0	0	0	0
0	0	0	0	0	0	0	0	0	0	0	0	0.0180567	0	0	-3.24323e-08	0	0	0	0	0	0	0	0	0	0	0	0	0	0	0	0	-0.165973	0	0	0	0	0	0	0	0	1.15366e-07	0	0	0	0	0	0.063291	0	0
0	0	0	0	-0.0370022	-0.628842	-0.0118909	0	0	0	0	0	-0.982486	0	0	0	0	0	6.23846e-14	-0.328192	0	0	0	0	0.811846	-0.0024195	0.140101	-0.718005	0	0	-0.0119323	0	0	0	-0.250299	0	0	0	0	0	0	0	0	0.120183	0	0	0	0	0	0
0	0	0	0	0	0	0	0	0	0	0	0	0	0	0	0	0	0	0	0	0	0	0	0	0	0	0	0	0	0	0	0	0	0	0	0	0	0	0	0	0	0	0	0	0	0	0	0	0	0
0	0	0	0	0	0	0	0	0.453652	0	0	0	0	0	0	0	0	0	0	0	0	0	0	0	-0.772219	0	0	0	0	0	0	0	0	0	0	0	0	0	0	0	0	0	0	0	0	0	0	0	0	0.440414
0	0	0	0	0	0	0	0	0	0	0	0	0	0	0	0	0	0	0	0	0	0	0	0	0	0	0	0	0	0	0	0	0	0	0	0	0	0	0	0	0	0	0	0	0	0	0	-1.68213e-07	0	0
0	0	0	0	0	0	0	0	0	0	0	0	0	0	0	0	0	0	0	0	0	0	0	0	0	0	0	0	0	0	0	0	0	0	0	0	0	0	0	0	0	0	0	0	0	0	0	0	0	0
0	0	0	0	0	0	0	0	0	0	0	0	0	0	0	0	0	0	0	0	0	0	0	0	-0.3561	0	0	0	0	0	0	0	0	0	0	0	0	0	0	0	0	0	0	0	0	0	0	0	0	0
0	0	0	0	0	0	0	0	0	0	0	0	0	0	0	0	0	0	0	0	-0.389252	0.0148231	-0.0378227	0	0	0	0	0	0	0	0	0	0	0	0	0	0	0	0	-0.00014485	0	0	0	0	0	3.11111e-05	0	0	0	0
0	0	0	0	-2.99108e-09	0	0	0	0	0	0	0	0	0	0	0	0	0	0	0	0	0	0	0	0	0	0	0	0	0	0	0	0	0	0	0	0	0	0	0	0	0	0	0	0	0	0	0	0	0
0	0	0	0	0	0	0	0	0	0	0	0	0	0	0	0	0	0	0	0	0	0	0	0	0	0	0	0	0	0	0	0	0	0	0	0	0	0	0	0	-0.000603026	3.04572e-07	0	0	0	0	0	0.256454	0	0.267406
0	0	0	0	0	0	0	0	0	0	0	0	0	0	0	0	0	0	0	0	0	0	0	0	0	0	0	0	0	0	0	0	0	0	0	0	0	0	0	0	0	0	0	0	0	0	0	2.69097e-09	0	0
0	0	0	0	0	0	0	0	0	-0.0952568	0	0	0	0	0	0	0	0	0	0	4.09043e-05	2.26115e-07	-0.0788205	0	-0.775053	-0.114912	0.49089	-0.00943175	0	0	0	0	0	0	0	0	-0.779004	0	0	0	0	0	0	0	0	0	0	0.0112	0	0
0	0	0	0	0	0	0	0	0	-0.29378	0	0	0.0121535	0	0	0	0	0	0	0	0	0	0	0	0	0	0	0	0	0	0	0	0	0	0	0	0	0	0	0	-0.000110193	0	0	0	0	0	0	0	0	0
0	0	0	0	0	0	-0.296454	0	0	0	0	0	0	0	0	0	0	0	0	0	0	0	0	0	0	0	0	0	0	0	-0.350222	0	0	0	0.0482524	0	0	0	0	0	0	0	0	0	0	0	0	0	0	0
0	0	0	0	0	0	0	0	0	0.16766	0	0	0	0	0	0	0	0	0	0	0	0	0	0	0	0	0	0	0	0	0	0	0	0	0	0	0	0	0	0	0	0	0	0	0	0	0	0.0341671	0	0
0	0	0	0	0	0	0	0	0	0	0	0	-0.0220817	0	0	0	0	0	8.59871e-08	-0.0140379	0	0	0	0.28362	0	0	0	0	0	0	0	-0.00771698	0	0	0	0	0	0	0	0	0	0	0	0	0	0	0	0	0	0
0	0	0	0	0	0	0	0	0	0	0	0	-0.946789	0	0	0	0	0	-0.108431	-0.623296	0.0999997	-0.00439326	-0.284822	0	0	0	0	0	0	0	0	0	0	0	0	0	0.280421	0	0	0	0	0	0	0	0	0	0	0	0	0
0	0	0	0	0	0	0	0	0	0	0	0	0	0	-0.644081	0	0	0	0	0	0	0	0	0	0	0	0	0	0	0	0	0	0	0	0	0	0	0	0	0	0	0	0	0	0	0.964146	0	0.000810783	0	0
0	0	0	0	0	0	0	0	0	0.790291	0	0	-0.862304	0	0	0	0	0	0	0	0	0	0	0	0	0	0	0	0	0	0	0	0	0	0	0	0	0	0	0	0	0	0	0	0	0	0	0	0	0
0	0	0	0	0	0	0	0	0.773002	0	0	0	-0.130421	0	0	0	0	0	2.66105e-05	-0.0705811	0	0	0	0	0	0	0	0	0	0	0	0	0	0	0	0	0	0	0	0	0	0	0	0	0	0	0	0.0283676	0	0
0	0	0	0	0	0	0	0	0.0885555	0	0	0	0.92906	0	0	0	0	0	0	0	0	0	0	0	0	-0.000535738	0.00133268	-3.66709e-06	0	0	0	0	0	0	0	0	0	0	0	0	0	0	9.34154e-07	0	0	0.00360209	0	0	-0.126164	-0.767182
0	0	0	0	0	-0.0775834	0	0	0	0	0	0	0	0	0	0	0	0	0	0	0	0	0	0	0	0	0	0.0773964	0	0	0	0	0	0	0	0	0	0	0	0	0	0	0	0	0	0	0	0	0	0
0	0	0	0	0	0	0	0	0	-0.0187737	0	0	0.132935	0	0	0	-7.1624e-05	-3.52207e-06	0	0	1.06872e-12	2.61506e-07	-0.0713639	0	-0.955029	0	0	0	0	0	0	0	0	0	0	0	0	0	0	0	0	0	0	0	0	0	0	0	0	0
0	0	0	0	0	0	0	0	0	0	0	0	0	0	0	0	0	0	0	0	0	0	0	0	0	0	0	0	0	0	0	0	0	0	0	0	0	0	0	0	0	0	0	0	0	0	0	0	0	0
0	0	0	0	0	0	0	0	0	0	0	0	0	0	0	0	0	0	0	0	0	0	0	0	0	0	0	0	0	0	0	0	0	0	0	0	0	0	0	0	0	0	0	0	0	0	0	0	0	0
0	0	0	0	0	0	0	0	0	0	0	0	0	0	0	0	0	0	0	0	0	0	0	0	0	0	0	0	0	0	0	0	0	0	0	0	0	0	0	0	0	0	2.84288e-07	0	0	0	0	-0.22681	0	0
0	0	0	0	0	0	0	0	0	0	0	0	0	0	0	0	0	0	0	0	0	0	0	0	0	0	0	0	0	0	0	0	0	0	0	0	0	0	0	0	0	0	0	0	0	0	0	0	0	0
0	0	0	0	0	0	0	0	0	-0.139248	0	0	-0.718668	0	0	-1.22875e-07	0	0	0	0	0	0	0	0	0	0	0	0	0	0	0	0	0	0	0	0	0	0	0	0	0	0	0	0	0	0	0	0	0	0
0	0	0	0	0	0	0	0	0	0	0	0	0	0	0	0	0	0	0	0	0	0	0	0	0	0	0	0	0	0	0	0	0	0	0	0	0	0	0	0	0	0	-0.0206274	0	0	0.235645	0	0.269937	0	0
0	0	0	0	0	0	0	0	0	0	0	0	0	0	0	0	0	0	-0.0899758	0.121932	0.544966	0.9717	-0.746439	0	0	0.0603601	-0.582242	0.192005	0	0	0	0	0	0	0	0	0	0	0	0	0	0	0	0	0	0	0	0	0	0
0	0	0	0	0	0	0	0	0	0	0	0	-0.332906	0	0	0	0	0	0	0	0	0	0	0	-0.229834	0	0	-0.899909	0	0	0	0	0	0	0	0	-0.0440553	0	0	0	0	0	0	0	0	0	0	0	0	0
0	0	0	0	0	0	0	0	0	0	0	0	0	0	0	0	0	0	0	0	0	0	0	0	0	0	0	0	0	0	0	0	0	0	0	0	0	0	0	0	0	0	0	0	0	0	0	0	0	0
0	0	0	0	0	0	0	0	0	0	0	0	0	0	0	0	0	0	0.928944	-0.823785	0.314145	0.440319	-0.0821673	0	0	0	0	0	0	-0.713845	0	0	0	0	0	0	0	0	0	0	0	0	0	0	0	0	0	0	0	0
0	0	0	0	0	0	0	0	0	0	0	0	0	0	0	0	0	0	0	0	0	0	0	0	0	0	0	0	0	0	0	0	0	0	0	0	0	0	0	0	0	6.22824e-10	0	0	0	0	0	0	0	0
0	0	0	0	0	0	0	0	0	0	0	0	0	0	0	0	0	0	0	0	4.85999e-08	1.68581e-11	-0.00118891	0	0	0	0	0	0	0	0	0	0	0	0	0	0	0	0	0	-0.00365015	0	0	0	0	0	0	0	0	0
0	0	0	0	0	0	0	0	0	0	0	0	0	0	0	0	0	0	0	0	0	0	0	0	-0.0294809	0	0	0	0	0	0	0	0	0	0	0	0	0	0	0	0	0	0	0	0	0	0	0	0	0
0	0	0	0	0	0	0	0	0.445078	0	0	0	0	0	0	0	0	0	1.01795e-08	-0.0145549	0.0423205	0.000157711	-0.0574381	0	0	0	0	0	0	0	0	0	0	0	0	0	0	0	0	0	0	0	0	0	-0.0691622	0	0	0	0	0
0	0	0	0	0	0	-0.00862703	0	0	0	0	0	0	0	0	0	0	0	0	0	0	0	0	0	0.0397689	0	0	0.998622	0	0	-0.00710255	0	0	0	0	0	0	0	0	0	0	0	0	0	-0.371207	0	0	0	0	0
0	0	0.0705415	0	0	0	0	-0.000430803	0	0	0	0	-0.760163	0	0	0	0	0	0.000117843	-0.535739	0	0	0	0	-0.0185397	0	0	-0.0691097	0	0	0	0	0	0	0	3.2668e-06	0	0	0	-0.0162341	0	0	0	0	0	0	0	0	0	0
0	0	0	0	0	0	0	0	0	0	0	0	0	0	0	0	0	0	0	0	0	0	0	0	0	0	0	0	0	0	0	0	0	0	0	0	0	0	0	0	0	0	0	0	0	0	0.590284	0	0	-0.590284
0	0	0	0	0	0	0	0	0	0	0	0	-0.432269	0	0	0	0	0	0.343693	-0.669419	0.0021553	0.243673	-0.00520646	0	-0.178704	0	0	0	0	0	0	0	0	0	0	0	0	0	0	0	-0.0169984	0.00490297	0	0	0	0	0	0	0	0
0	0	0	0	0	0	0	0	0	0	0	0	0	0	0	0	0	0	0	0	0	0	0	0	0	0	0	0	0	0	0	0	0	0	0	0	0	0	0	0	0	0	0	0	0	0	0	0	0	0
0	0	0	0	0	0.294371	0	0	0	-0.202365	0	0	0	0	0	0	0	0	0	0	0	0	0	0	0	-0.0166591	0.0371646	0.527916	0	0	0	0	0	0	0	0	0	0	0	0	0	0	0	0	0	0	0	0	0	0
0	0	0	0	0	0	0	0	-0.00146707	0	0	0	0	0	0	0	0	0	0	0	0	0	0	0	0	-0.291006	0.27391	-0.0483933	0	0	0	0	0	0	0	0	0	0	0	0	0	0	0	0	0	0	0	0	0	0.128677
0	0	0	0	0	0	0	0	-0.538826	0	0	0	-0.592643	0	0	0	0	0	1.16683e-07	-0.140341	0	0	0	0	-0.0967988	0	0	0	0	0	0	0	0	0	0	0	0	0	0	0	-0.000872098	0	0	0	0	0.696404	0	0.00743627	0	0
0	0	0	0	0	0	0	0	0	0	0	0	0	0	0	0	0	0	0	0	0	0	0	0	0	0	0	0	0	0	0	0	0	0	0	0	0	0	0	0	0	0	0	0	-8.77349e-06	0	0	0	0	0
0	0	0	0	0	0	0	0	0	0	0	0	0	0	0	0	0	0	0	0	0	0	0	0	0	-0.0444516	0.383021	-0.000669367	0	-0.000230994	0	0	0	0	0	0	0	0	0	0	0	0	0	0	0	0	0	0	0	0
0	0	0	0	0	-0.169365	0	0	0.00809276	0	0	0	0	0	0	0	0	0	0	0	0	0	0	0	0	0	0	0.112334	0	0	0	0	-0.00417815	0	0	0	0	0	0	0	0	0	0	0	0	0	0	0	0	0
0	0	0	0	0	0	0	0	0	0	0	0	-0.69612	0	0	0	0	0	0	0	0	0	0	0	-8.42361e-05	0	0	0	0	0	0	0	0	0	0	0	0	0	0	0	0	0	0	0	0	0.0415283	0	-0.208186	0	-0.00350731
0	0	0	0	0	0	0	0	0	0	0	0	-0.610903	0	0	-0.00396866	0	0	0	0	0	0	0	0	-0.151668	0	0	0.0234418	0	0	0	0	0	0	0.0261014	0	0	0	0	0	0	0	-0.721099	0	0	0.91343	0	-0.732745	0	0
0	0	0	0	0	0	0	0	0	0	0	0	0	0	0	0	0	0	0	0	0	0	0	0	0	0	0	0	0	0	0	0	0	0	0	0	0	0	0	0	0	0	0	0	0	0	0	0	0	0
0	0	0	0	0	0	0	0	0	0	0	0	0	0	0	0	0	0	4.87792e-09	-0.213154	0	0	0	0	-0.559133	-0.0465625	-0.0836768	-0.411296	0	0	0	0	0	0	0	3.58429e-14	0	0	0	0	0	0	0	0	-0.327905	0	0	0	0	0
0	0	0	0	0	0	0	0	0	0	0	0	-0.817472	0	0	0	0	0	0	0	0	0	0	0	-0.00228526	0	0	0	0	0	0	0	0	0	0	0	0	0	0	0	0	0	0	0	0	0	0	2.68029e-06	0	0
0	0	0	0	0	0	0	0	0	0	0	0	0	0	0	0	0	0	0	0	0	0	0	0	0	0	0	0	0	0	0	0	0	0	0	0	0	0	0	0	0	0	0	0	0	0	0	0	0	0
0	0	2.07836e-06	0	0	-0.753108	0	0	0	0	0	0	0.599077	0	-0.0107364	0	0	0	0	0	0	0	0	0	0	0	0	0	0	0	0	0	0	-0.113078	0	0	-0.0775059	0	0	0	0	0	9.43998e-16	0	0	0	0	0	0	0
0	0	0	0	0	0	0	0	0	0	0	0	0	0	0	0	0	0	0.00373984	-0.673832	0	0	0	0	-0.0941708	0	0	-0.00503626	0	0	0	0	0	0	0	0	0	0	0	0	0	0.929442	0	0	0	0.0484096	0	-0.824755	0	0
0	0	0	0	0	0	0	0	0	0	0	0	0	0	0	0	0	0	0	0	0.0345517	0.129147	-0.0361231	0	0	0	0	0	0	0	0	0	0	0	0	0	0	0	0	0	0	0.990054	0	0	0	0	0	0	0	0
0	0	0	0	0	0	0	0	0	0	0	0	0	0	0	0	0	0	0	0	0	0	0	0	0	0	0	0	0	0	0	0	0	0	0	0	0	0	0	0	0	0	0	0	0	0	0	0	0	0
0	0	0	0	0	0	0	0	0	0	0	0	0	0	0	0	0	0	0	0	0	0	0	0	0	0	0	0	0	0	0	0	0	0	0	0	0	0	0	0	0	0	0	0	0	0	0	0	0	0
0	0	0	0	0	0	0	0	0	0	0	0	-6.19322e-05	0	0	0	0	0	0	0	0	0	0	0	0	0	0	0	0	0	0	0	0	0	0	0	0	0	0	0	0	0	0	0	0	0	0	0.0204964	0	0
0	0	0	0	0	0	0	0	0	0	0	0	0	0	0	0	0	0	0	0	0.673496	0.0398633	-3.62206e-06	0	0	0	0	0	0	0	0	0	0	0	0	0	0	0	0	0	0	0	0	0	0	0	0	0	0	0
0	0	0	0	0	0	-6.65243e-06	0	0	0	0	0	0	0	0	0	0	0	0	0	0	0	0	0	0	0	0	0	0	0	-0.0487532	0	0	0	0	0	0	0	0	0	0	0	0	0	0	0	0	1.04713e-10	0	0
0	0	0	0	0	0.373933	0	0	0	0	0	0	0.0412917	0	0	0	0	0	0	0	0	0	0	0	0	0	0	0	0	0	0	0	0	0	0	0	0	0	0	0	-0.0271396	0	0	0	0	0	0	0.00245544	0	0
0	0	0	0	-2.0582e-09	0	0	0	0	0	0	0	0	0	0	0	0	0	0	0	0	0	0	0	0	0	0	0	0	0	0	0	0	0	0	0	0	0	0	0	0	0	0	0	0	0	0	0	0	0
0	0	0	0	0	0	0	0	0	0	0	0	0	0	0	0	0	0	0	0	0	0	0	0	0	0	0	0	0	0	0	0	0	0	0	1.63971e-08	-0.0379395	0	0	0	0	0	0	0	0	0.000474134	0	0.0273558	0	0
0	0	0	0	0	0	0	0	-0.907136	-0.0529892	0	0	0	0	0	0	0	0	0	0	0	0	0	0	0	0	0	0	0	0	0	0	0	0	0	0	0	0	0	0	0	0	0	0	0	0.583605	0	0.208666	0	0
0	0	0	0	0	0	0	0	0	-0.0012624	0	0	0	0	0	0	0	0	0	0	-0.994693	0.000540824	-0.00766751	0	0	0	0	0	0	0	0	0	0	0	0	0	0	0	0	0	0	0.0172302	0	0	0	0	0	0	0	0
0	0	0	0	0	0	0	-1.80414e-09	0	0	0	0	0	0	0	0	0	-0.184506	0	0	0	0	0	0	0	0	0	0	0	0	0	0	0	0	0	0	0	0	0	0	0	0	0	0	0	0	0	0	0	0
0	0	0	0	0	0	0	0	0	0	0	0	-0.0714403	0	0	0	0	0	0	0	0	0	0	0	0	0	0	0	0	0	0	0	0	0	0	0	0	0	0	0	0	0	0	0	0	0	0	0	0	0
0	0	0	0	0	0	0	0	-0.405868	0	0	0	-0.288675	0	0	0	0	0	0	0	0	0	0	0	0	0	0	0	0	0	0	0	0	0	0	0	0	0	0	0	0	3.75795e-23	0	0	0	0	0	0	0	0
0	0	0	0	0	0	0	0	0	0	0	0	0	0	0	0	0	0	0	0	0	0	0	0	0	0	0	0	0	0	0	0	0	0	0	0	0	0	0	0	0	0	0	0	0	0	0	0	0	0
0	0	0	0	0	0	0	0	0	0	0	0	-0.617584	0	0	0	0	0	0	0	0	0	0	0	-0.992881	-0.177836	0.0070192	-0.000908104	0	0	0	0	0	0	0	0	0	0	0	0	0	0	0	0.235075	0	0	0	0	0	0
0	0	0	0	0	0	0	0	0	0	0	0	0	0	0	0	0	0	0	0	0	0	0	0	0	0	0	0	0	0	0	0	0	0	0	0	0	0	0	0	0	0	0	0	0	0	0	0	0	0
0	0	0	0	0	0	0	0	0	0	0	0	0	0	0	0	0	0	0	0	0	0	0	0	0	0	0	0	0	0	0	0	0	0	0	5.07801e-12	0	0	0	0	0	0	0	0	0	0	0	0	0	-0.000806275
0	0	0	0	0	0	0	0	0	0	0	0	0	0	0	0	0	0	0	0	0	0	0	0	-0.321326	0	0	0	0	0	0	0	0	0	0	0	0	0	0	0	0	0	0	0	0	0	0	0.772871	0	0
0	0	0	0	0	0	0	0	0	0	0	0	-1	0	0	0	0	0	0	0	0	0	0	0	0	0	0	0	0	0	0	0	0	0	0	0	0	0	0	0	0	0	0	0	0	-0.182907	0	0.22789	0	-0.935975
0	0	0	0	0	0	0	0	0	0	0	0	0	0	0	0	0	0	0	0	0	0	0	0	0	0	0	0	0	0	0	0	0	0	0	0	0	0	0	0	0	0.0786414	0	0	0	0.000614901	0	-2.09098e-07	0	0
0	0	0	0	0	0	0	0	0	0	0	0	0	0	0	0	0	0	0	0	0	0	0	0	0	0	0	0	0	0	0	0	0	0	0	0	0	0	0	0	0	0	0	0	0	0	0	0.0115617	0	0
0	0	0	0	0	0	0	0	0	-0.000779283	0	0	0	0	0	0	0	0	0	0	0	0	0	0	0	0	0	0	0	0	0	0	0	0	0	0	0	0	0	0	0	0	0	0	0	0	0	-0.000281266	0	0
0	0	0	0	0	0	0	0	0	0	0	0	0	0	0	0	0	0	0	0	0	0	0	0	0	0	0	0	0	0	0	0	0	0.760708	0	0	0	0	0	0	-0.00114828	0	0	0	0	0	0	0	0	0
0	0	0	0	0	-7.68745e-06	0	0	0	0	0	0	0	0	0	0	0	0	0	0	0	0	0	0	0	0	0	-1.33525e-07	0	0	0	0	0	0	0	0	0	0	0	0	0	0	0	0	0	0	0	0	0	0
0	0	0	0	0	0	0	0	0	-0.0117944	0	0	0	0	0	0	0	0	0	0	0	0	0	0	0	0	0	0	0	0	0	0	0	0	0	0	0	0	0	0	0	0	0	0	0	2.07671e-14	0	0	0	0
0	0	0	0	0	0	0	0	0	0	0	0	0	0	0	0	0	0	0	0	0	0	0	0	0	0	0	0	0	0	0	0	0	0	0	0	0	0	0	0	0		0	0	0	0	0	0	0	0
0	0	0	0	0	0	0	0	0	0	0	0	0	0	0	0	0	0	0	0	0	0	0	0	0	0	0	0	0	0	0	0	-0.203475	0	0	0	0	0	0	0	-0.171374	0	0	0	0	0	0	3.42801e-22	0	0
0	0	0	0	0	0	0	0	0	0	0	0	0	0	0	0	0	0	0	0	0	0	0	0	0	0	0	0	0	0	0	0	0	0	0	0	0	0	0	0	0	0	0	0	0	0	0	0	0	0
0	0	0	0	0	0	0	0	0	0	0	0	-1	0	0	0	0	0	0	0	0	-1	-1	0	0	0	0	0	0	0	0	0	-1	0	0	0	0	0	0	0	0	0	0	0	0	0	0	0	0	0
0	0	0	0	0	0	0	0	0	0	0	0	0	0	0	0	0	0	0	0	0	0	0	0	-0.252938	0	0	0	0	0	0	0	0	0	0	0	0	0	0	0	0	0	0	0	0	0	0	0	0	0
0	0	0	0	0	0	0	0	0	0	0	0	0.0726737	0	0	0	0	0	0	0	0	0	0	0	0	0	0	0	0	0	0	0	0	0	0	0	0	0	0	0	0	0	0	0	0	0	0	0	0	0
0	0	0	0	0	0	0	0	0	0	0	0	-8.03984e-10	0	0	0	0	0	0	0	0	0	0	0	0	0	0	0	0	0	0	0	0	0	0	0	0	0	0	0	0	0	0	0	0	8.12196e-10	0	0	0	0
0	0	0	0	0	0	0	0	0	0	0	0	0	0	0	0	0	0	0	0	0	0	0	0	0	0	0	0	0	0	0	0	0	0.127513	0	0	0	0	0	0	0	0	0	0	0	0	0	0	0	0
0	0	0	0	0	0	0	0	0	0	0	0	0	0	0	0	0	0	0	0	0	0	0	0	0	0	0	0	0	0	0	0	0	0	0	0	0	0	0	0	0	0	0	0	0	0	0	0.00389858	0	0
0	0	0	0	0	0	0	0	0	-0.300161	0	0	0.273615	0	0	0	0	0	0	0	0	0	0	0	0	0	0	0	0	0	0	0	0	0	0	0	0	0	0	0	0	0	0	0	0	0	0	0	0	0
0	0	0	0	0	-0.924347	0	0	0	0	0	0	0.408337	0	0	0	0	0	0	0	0.976758	0.994086	-0.297699	0	0	0	0	0	0	0	0	0	0	0	0	9.37679e-07	0	0	0	0	0	0	0	0	0	0	0	0.95782	0	0
0	0	0	0	0	0	0	0	0	0	0	0	0	0	0	0	0	0	0	0	0	0	0	0	0	0	0	0	0	0	0	0	0	0	0	0	0	0	0	0	0	0	0	0	0	0	0	0	0	0
0	0	0	0	0	0	0	0	-0.998959	0	0	0	0	0	0	0	0	0	0	0	8.85923e-07	2.97294e-09	-0.0128619	0	0	0	0	-4.75924e-05	0	0	0	0	0	-1.35817e-05	0	0	0	0	0	0	0	0	0	0	0	0	0	0	0	0
0	0	0	0	0	0	0	0	0	0	0	0	0	0	0	0	0	0	0	0	0	0	0	0	0	0	0	0	0	0	0	0	0	0	0	0	0	0	0	0	0	0	0	0	0	0	0	0	0	0
0	0	0	0	0	0	0	0	0	0	0	0	0	0	0	0	0	0	0	0	0	0	0	0	0	0	0	-0.669651	0	0	0	0	0	0	0	0.174593	0	0	0	0	0	0	0	0	-0.351125	0	0	0	0	0
0	0	0	0	0	0	0	0	0	0	0	0	0	0	0	0	0	0	0	0	0	0	0	0	0	0	0	0	0	0	0	0	0	0	0	0	0	0	0	0	0	0	0	0	0	0.00262829	0	-0.0026227	0	0
0	0	0	0	0	0	0	0	0	0	0	0	0	0	0	0	0	0	0	0	0	0	0	0	-0.0842627	0	0	0	0	0	0	0	0	0	0	0	0	0	0	0	0	0	0	0	0	0	0	0	0	0
0	0	0	0	0	0	0	0	0	0	0	0	0	0	0	0	0	0	0	0	0	0	0	0	0	0	0	0	0	0	0	0	0	0	0	0	0	0	0	0	0	0	0	0	0	0	0	0	0	0
0	0	0	0	0	0	0	0	0	0	0	0	0	0	0	0	0	0	0	0	0	0	0	0	0.884557	0	0	0	0	0	0	0	0	0	0	0	0	0	0	0	0	0	0	0	0	0	0	0.389009	0	0
0	0	0	0	0	-0.00209784	0	0	0	0.271156	0	0	0	0	0	0	0	0	0	0	0	0	0	1.1772e-11	-0.00374614	0	0	0	0	0	0	0	-4.64024e-05	0	0	0	0	0	0	0	0	0	8.68849e-10	0	0	0	0	0	0	0
0	0	0	0	0	0	0	0	0	0	0	0	0.4496	0	0	0	0	0	0	0	0	0	0	0	-0.0270377	0	0	0	0	0	0	0	0	0	0	0	0	0	0	0	0	0	0	0	0	0	0	0	0	0
0	0	0	0	0	0	0	-6.01579e-05	0	0	0	0	-0.471518	0	0	0	0	0	0	0	0	0	0	0	0	0	0	0	0	0	0	0	0	0	0	0	0	0	0	0	0	0	0	0	0	0	0	0	0	0
0	0	0	0	0	0	0	0	0	0	0	0	0	0	0	0	0	0	0	0	0	0	0	0	0	0	0	0	0	0	0	0	0	0	0	0	0	0	0	0	0	0	0	0	0	3.37767e-09	0	0.051106	0	0
0	0	0	0	0	0	0	0	0	-0.0856228	0	0	0	0	0	0	0	0	0	0	0.169293	0.442189	-0.640743	0	0	0	0	0	0	0	0	0	0	0	0	0	0	0	0	0	0	0	0	0	0	0	0	0	0	0
0	0	0	0	0	0	0	0	0	0	0	0	-0.0251384	0	0	0	0	0	0	0	0.0126385	0.807309	-0.576199	0	0	0	0	0	0	0	0	0	0	0	0	0	0	0	0	0	0	0	0	0	0	0	0	0	0	0
0	0	0	0	0	0	0	0	0	0	0	0	0	0	0	0	0	0	0	0	0	0	0	0	0	0	0	0	0	0	0	0	0	0	0	0	0	0	0	0	0	0	0	0	0	0	0	0	0	0
0	0	0	0	0	0	0	0	0	0	0	0	0	0	0	0	0	0	0	0	0	0	0	0	0	0	0	0	0	0	0	0	0	0	0	0	0	0	0	0	0	0	0	0	0	0	0	0	0	0
0	0	0	0	0	0	0	0	0	0	0	0	0	0	0	0	0	0	0	0	0	0	0	0	0	0	0	0	0	0	0	0	0	0	0	0	0	0	0	0	0	0.245415	0	0	0	0.0034464	0	-0.828901	0	0
0	0	0	0	0	0	0	0	0	0	0	0	-2.82139e-06	0	0	0	0	0	0	0	0	0	0	0	0	0	0	0	0	0	0	0	0	0	0	0	0	0	0	0	0	2.83875e-06	0	0	0	0	0	0	0	0
0	0	0	0	0	0	0	0	0	0	0	0	0	0	0	0	0	0	0	0	0	0	0	0	0	0	0	0	0	0	0	0	0	0	0	0	0	0	0	0	0	-0.997114	0	0	0	0	0	0	0	0
0	0	0	0	0	0	0	0	0	0	0	0	0	0	0	0	0	0	0	0	0	0	0	0	0.654279	0	0	0	0	0	0	0	0	0	0	0	0	0	0	0	0	0	0	0	0	0	0	0	0	0
0	0	0	0	0	0	0	0	0	0	0	0	0	0	0	0	0	0	0	0	0	0	0	0	0	0	0	0	0	0	0	0	0	0	0	0	0	0	0	0	0	0	0	0	0	0	0	0.00665184	0	0
0	0	0	0	0	0	0	0	0	0	0	0	0	0	0	0	0	0	0	0	0	0	0	0	0	0	0	0	0	0	0	0	0	0	0	0	0	0	0	0	0	0	0	0	0	0	0	-0.45019	0	0
0	0	0	0	0	0	0	0	0	0	0	0	0	0	0	0	0	0	0	0	0	0	0	0	-2.53978e-05	0	0	0	0	0	0	0	0	0	0	0	0	0	0	0	0	0	0	0	0	2.9978e-08	0	0.0188457	0	0
0	0	0	0	0.474577	0	0	0	0	-0.360897	0	0	-0.214642	0	-0.0106639	0	0	-0.966512	0.002166	-0.00174286	0	0	0	0.993802	0	0	0	0	0	0	0	0	0	0	0	0	0	0	0	0	0	0	0	0	0	0.17333	0	0.656164	0	0
0	0	0	0	0	0	0	0	-0.797158	-0.000903035	0	0	-0.977989	0	0	0	0	0	0	0	0	0	0	0	0	0	0	0	0	0	0	0	0	0	0	0	0	0	0	0	0	0	0	0	0	3.75063e-05	0	0.00180886	0	0
0	0	0	0	0	0	0	0	0	0.339599	0	0	0	0	0	0	0	0	0	0	0	0	0	0	0	0	0	0	0	0	0	0	0	-0.415568	0	0	0	0	0	0	0	0	0	0	0	0.00762096	0	0.00615254	0	0
0	0	0	0	0	0	0	0	0	0	0	0	0	0	0	0	0	0	0	0	0	0	0	0	0	0	0	0	0	0	0	0	0	0	0	0	0	0	0	0	0	0	0	0	0	0	0	0	0	0
0	0	0	0	0	-0.000388644	0	0	0	0	0	0	0.219234	0	0	0	0	0	0	0	0	0	0	0	0	0	0	0	0	0	0	0	0	0	0	0.0215719	0	0	0	0	0	0	0	0	0	0	0	0	0	0
0	0	0	0	0	0	0	0	0	0	0	0	0	0	0	0	0	0	0	0	0	0	0	0	0	0	0	0	0	0	0	0	0	0	0	0	0	0	0	0	0	0	0	0	0	0	0	0	0	0
0	0	0	0	0	0	0	0	0	6.27431e-07	0	0	0	0	0	0	0	0	0	0	0	0	0	0	0	0	0	0	0	0	0	0	-0.0642147	0	0	0	0	0	0	0	0	0	0	0	0	0	0	0	0	0
0	0	0	0	0	0	0	0	0	0	0	0	0	0	0	0	0	0	0	0	0	0	0	0	0	0	0	0	0	0	0	0	0	-0.0639192	0	0	0	0	0	0	0	0	0	0	0	0	0	0.0636762	0	0
0	0	0	0	0	0	0	0	0	0	0	0	0	0	0	0	0	0	0	0	0	0	0	0	0	0	0	0	0	0	0	0	0	0	0	1.59585e-07	0	0	0	0	0	0	0	0	0	0	0	0	0	0
0	0	0.0797545	0	0	0	0	0	0	0	0	0	-0.0347237	0	0	0	0	0	0.242813	-0.747652	0.160634	-0.0681362	-0.442918	0	0	0	0	0	0	0	0	0	0	0	0	0	0	0	0	0	0	0	0	0	0	-0.102695	0	0	0	0
0	0	0	0	0	0	0	0	0	0	0	0	0	0	0	0	0	0	0	0	0	0	0	0	-0.349971	0	0	0	0	0	0	0	0	0	0	0	0	0	0	0	0	0	0	0	0	0	0	0	0	0
0	0	0	0	0	0	0	0	0	0	0	0	0	0	0	0	0	0	0	0	0	0	0	0	-0.438379	0	0	0	0	0	0	0	0	0	0	0	0	0	0	0	0	0	0	0	0	0	0	0.218012	0	0
0	0	0	0	0	0	0	0	0	0	0	0	0	0	0	0	0	0	-0.231577	-0.753484	0.00168503	-0.00836468	-0.171795	0	0	0	0	0	0	0	0	0	0	0	0	0	0	0	0	0	0	0	0	0	0	0	0	0	0	0
0	0	0	0	0	0	0	0	0	0	0	0	0	0	0	0	0	0	0	0	0	0	0	0	0	0	0	0	0	0	0	0	0	0	0	0	0	0	0	0	0	0	0	0	0	0	0	0	0	0
0	0	0	0	0	0	0	0	0	0	0	0	0	0	0	0	0	0	0	0	0	0	0	0	0	0	0	0	0	0	0	0	0	0	0	0	0	0	0	0	0	0	0	0	0	0	0	0	0	0
0	0	0	0	0	0	0	0	0.00056973	0	0	0	0	0	0	0	0	-0.0421727	0	0	0	0	0	0.00848997	0	0	0	0	0	-0.557932	0	0	0	0	0	0	0	0	0	0	0	0	0	0.169312	0	0.00124277	0	0.681976	0	0
0	0	0	0	0	0	0	0	-0.666667	0	0	0	0.666667	0	0	0	0	0	0	0	0	0	0	0	0	0	0	0	0	0	0	0	0	0	0	0	0	0	0	0	0	0	0	0	0	0	0	0	0	0
0	0	0	0	0	0	0	0.445736	0	0	0	0	0	0	0	0	0	0	0	0	0	0	0	0	0	0.110079	-0.0915047	-0.324998	0	0	0	0	0	0	0	0	0	0	0	0	0	0	0	0	0	0	0	0	0	0
0	0	0	0	0	0	0	0	0	0	0	0	0	0	0	0	0	0	0	0	0	0	0	0	0	0	0	0	0	0	0	0	0	0	0	0	0	0	0	0	0	0	0	0	0	0	0	0.175962	0	0
0	0	0.0769036	0	0	0	0	0	0	0.333604	0	0	0	0	0	0	0	0	0	0	0.0280187	0.554156	-0.601614	0	0	0	0	0	0	0	0	0	0	0	0	-0.162175	0	0	0	0	0	0	-0.00850957	0	0	0	0	0	0	0
0	0	0	0	0	-0.529758	0	0	-0.521658	0	0	0	0.643108	0	0	0	0	0	0	0	0	0	0	0	-0.0576147	0	0	0	0	0	0	0	0	0	0	0	0	0	0	0	0	0	0.0264305	0	0	-0.0931455	0	0.365398	0	0
0	0	0	0	0	0	0	0	0	0	0	0	0	0	0	0	0	0	0	0	0	0	0	0	-0.0262592	0	0	0	0	0	0	0	0	0	0	0	0	0	0	0	0	0	0	0	0	0	0	0	0	0
0	0	0	0	0	0	0	-0.00914993	0	0	0	0	0	0	0	0	0	0	0	0	0	0	0	0	0	0	0	0	0	0	0	0	0	0	0	0	0	0	0	0	0	0	0	0	0	0.277435	0	0.00172484	0	0
0	0	0	0	0	0	0	0	0	0	0	0	0	0	0	0	0	0	0	0	0	0	0	0	-0.0766056	0	0	0	0	0	0	0	0	0	0	0	0	0	0	0	-0.692673	0	0	0	0	0	0	0	0	0
0	0	0	0	0	0	0	0	0	0	0	0	0	0	0	0	0	0	0.0201955	-0.0201955	0	0	0	0	0	0	0	0	0	0	0	0	0	0	0	0	0	0	0	0	0	0	0	0	0	0	0	0	0	0
0	0	0	0	0	0	0	0	0	0	0	0	0	0	0	0	0	0	0	0	0	0	0	0	0	0	0	0	0	0	0	0	0	0	0	0	0	0	0	0	0	0	0	0	0	0	0	0	0	0
0	0	0	0	0	0	0	0	0	0	0	0	0	0	0	0	0	0	0	0	0.412347	0.000462249	-0.00017067	0	0	0	0	0	0	-0.00630437	0	0	0	0	0	0	0	0	0	0	0	0	0	0	0	0	0	0.0346351	0	0
0	0	0	0	0	0	0	0	0	0	0	0	-0.350866	0	0	0	0	0	0	0	0	0	0	0	0	0	0	-0.000274574	0	0	0	0	0	0	0	0	0	0	0	0	0	0.0102011	0	0	0	0	0	0	0	0
0	0	0	0	0	0	-0.00169074	0	0	-0.116805	0	0	0	0	0	0	0	0	0	0	0.0009279	5.79009e-16	-0.0011086	0	0	0	0	0	0	0	-0.000511835	0	0	0	0	0	0	0	0	0	0	0	0	0	0	0	0	0	0	0
0	0	0	0	0	0	0	0	0	0	0	0	0	0	0	0	0	0	0	0	0	0	0	0	0	0	0	0	0	0	0	0	0	0	0	0	0	0	0	0	0	0	0	0	0	0	0	0	0	0
0	0	0	0	0	0	0	0	0	-1.14091e-06	0	0	0	0	0	0	0	0	0	0	0	0	0	0	0	0	0	0	0	0	0	0	0	0	0	0	0	0	0	0	0	1.13813e-06	0	0	0	0	0	0	0	0
0	0	0	0	0	0	0	0	0	0	0	0	0	0	0	-0.00102327	0	0	0	0	0	0	0	0	-0.00137595	0	0	0	0	0	0	0	0	0	0	0	0	0	0	0	0	0	0	0	0	0	0	0	0	0
0	0	0	0	0	0	0	0	0	0	0	0	0	0	0	0	0	0	0	0	0	0	0	0	0	0	0	0	0	0	0	0	0	0	0	0	0	0	0	0	0	0	0	0	0	0.528465	0	0	0	0
0	0	0	0	0	0	-0.0477938	0	0	0	0	0	0	0	0	0	0	0	0	0	0	0	0	0	-0.211245	0	0	-0.289169	0	0	-0.344531	0	0	0	0	0	0	0	0	0	0	0	0	0	0	0	0	0	0	0
0	0	0	0	0	0	0	0	0	0	0	0	0	0	0	0	0	0	0	0	0	0	0	0	0	0	0	0	0	0	0	0	0	0	0	0	0	0	0	0	0	0	0	0	0	0	0	0	0	0
0	0	0	0	0	0	0	-2.08989e-05	0	0	0	0	0.00130455	0	0	0	0	0	0	0	0	0	0	0	0	0	0	0	0	0	0	0	0	0	0	0	0	0	0	0	0	0	0	0	0	0	0	0	0	0
0	0	0	0	0	0	0	0	0	0	0	0	0	0	0	0	0	0	0	0	0	0	0	0	0	0	0	0	0	0	0	0	0	0	0	0	0	0	0	0	0	0	0	0	0	4.34032e-07	0	-4.31377e-07	0	0
0	0	0	0	0	0	0	0	0	0	0	0	0	0	0	0	0	0	0	0	0	0	0	0	0	0	0	0	0	0	0	0	0	0	0	0	0	0	0	0	0	0	0	0	0	0	0	0.000400066	0	0
0	0	0	0	0	0	0	0	0	0	0	0	0	0	0	0	0	0	0	0	0	0	0	0	0.12923	0	0	0	0	0	0	0	0	0	0	0	0	0	0	0	0	0	0	0	0	0	0	0	0	0
0	0	0	0	0	0	0	0	0	0	0	0	0	0	0	0	0	0	0	0	0	0	0	0	0	0	0	0	0	0	0	0	0	0	0	0	0	0	0	0	0	0	0	0	0	0	0	0	0	0
0	0	0	0	0	0	0	0	0	0	0	0	0.0859351	0	0	0	0	0	0	0	0	0	0	0	-0.0136168	0	0	0.241106	0	0	0	0	0	0	0	0	0	0	0	0	0	0	0	0	0	0	0	0	0	0
0	0	0	0	0	0	0	0	0	0	0	0	0	0	0	0	0	0	0	0	0	0	0	0	0	0	0	0	0	0	0	0	0	0	0	0	0	0	0	0	-0.830731	0	0	0	0	0	0	0	0	0
0	0	0	0	0	0.58779	0	0	0	0	0	0	0	0	0	-0.599488	0	0	0	0	0	0	0	0	0	0	0	0	0	0	0	0	0	0	0	0	0	0	0	0	0	0	0	0	0	0	0	0	0	0
0	0	0	0	0	0	0	0	0	0	0	0	0	0	0	0	0	0	7.38495e-08	-0.000675559	0.311272	0.000237172	-0.00338481	0	0	0	0	0	0	0	0	0	0	0	0	0	0	0	0	0	0	0	0	0	0	0	0	0	0	0
0	0	0	0	0	0	0	0	0	0	0	0	0	0	0	0	0	0	0	0	0.0116577	3.79815e-06	-0.0269701	0	0	-0.00610493	-0.284959	-0.00971073	0	0	0	0	0	0	0	0	0	0	0	0	0	0	0	0	0	0	0	0	0	0
0	0	0	0	0	0	0	0	0	0	0	0	-0.595705	0	-0.17338	-0.628917	0	-0.0118478	0	0	0	0	0	0	0	-0.0832883	0.100023	0.108712	0	0	0	0.119201	0	-0.270471	0	0	0	0	0	-0.441267	-0.0521306	0.00713951	0	0.00256313	0	0	0	0.00809458	0	0
0	0	0	0	0	0	0	0	0	0	0	0	0	0	0	0	0	0	0	0	0	0	0	0	0	0	0	0	0	0	0	0.000431189	0	0	0	0	0	0	0	0	0	0	0	0	0	0	0	0	0	0
0	0	0	0	0	0	0	0	0	0	0	0	0	0	0	0	0	0	-0.461013	-0.0797687	0	0	0	0	0	0	0	0	0	0	0	0	0	0	0	0	0	0	0	0	0	0	0	0	0	0	0	0	0	0
0	0	0	0	-0.482281	0	0	0	0	0	0	0	-0.421581	0	0	0	0	0	0	0	0	0	0	0	0	0	0	0	0	0	0	0	0	0	0	3.01379e-06	0	0	0	-0.246934	-0.0170492	0	0.00197911	0	0	0	0	0	0	0
0	0	0	0	0	0	0	0	0	-0.296748	0	0	-0.614836	0	0	0	0	0	0	0	0	0	0	0	0	-0.566891	2.17535e-07	-0.0626646	0	0	0	0	0	0	0	0	0	0	0	0	0	0	0	0	0	0	0	0	0	0
0	0	0	0	0	0	0	0	0	0	0	0	0	0	0	0	0	0	0	0	0	0	0	0	0	0	0	0	0	0	0	0	0	0	0	0	0	0	0	0	0	0	0	0	0	0	0	0	0	0
0	0	0	0	0	0	0	0	0	0	0	0	0	0	0	0	0	0	0	0	0	0	0	0	-0.0991593	0	0	0	0	0	0	0	0	0	0	0	0	0	0	0	0	0	0	0	0	0	0	0	0	0
0	0	0	0	0	0	0	0	0	0	0	0	0	0	0	0	0	0	0	0	0	0	0	0	0	0	0	0	0	0	0	0	0	0	0	0	0	0	0	0	0	0	0	0	0	0	0	0	0	0
0	0	0	0	0	0	0	0	0	-0.0897993	0	0	-0.582742	0	0	0	0	0	-0.346352	2.75624e-05	0	0	0	0	0	0	0	0	0	0	0	0	0	0	0	0	0	0	0	0	-0.12403	0	0	0	-0.119053	-0.00638892	0	0.248278	0	-0.238871
0	0	0	0	0	0	0	0	0	0.671129	0	0	-0.881321	0	0	0	0	0	0	0	0	0	0	0	0	0	0	0	0	0	0	0	0	0	0	0	0	0	0	0	0	0	0	0	0	0	0	0	0	0
0	0	0	0	0	0	0	0	0	0	0	0	0	0	0	0	0	0	0	0	0	0	0	0	0	0	0	0	0	0	0	0	0	0	0	0	0	0	0	-1	0	0	0	0	0	0	0	1	0	0
0	0	0	0	0	0	0	0	0	0	0	0	0	0	0	0	0	0	0	0	0	0	0	0	0	0	0	0	0	0	0	0	0	0	0	0	0	0	0	0	0.568767	0	0	0	0	-0.0659509	0	0.485219	0	0
0	0	0	0	0	-0.222963	-0.691152	0	0	0	0	0	-0.921097	0	0	0	0	0	0	0	0	0	0	0	0	0	0	0	0	0	-0.653827	0	0	0	0	0	0	0	0	0	0	0.667275	0	0	0	-0.0306324	0	0.000227983	0	0
0	0	0	0	0	-0.0235571	0	0	0	0.00969736	0	0	0	0	0	0	0	0	0	0	0	0	0	0	-0.208582	0	0	0	0	0	0	0	0	0	0	0	0	0	0	0	0	0.476533	0	0	0	-0.479992	0	0.0814841	0	0
0	0	0	0	0	0	0	0	0	0	0	0	-0.0468669	0	0	0	0	0	0	0	0	0	0	0	0	0	0	0	0	0	0	0	0	0	0	9.22181e-21	0	0	0	0	0	0	0	0	0	0	0	0	0	0
0	0	0	0	0	0	0	0	0	0	0	0	0	0	0	0	0	0	0	0	0	0	0	0	0.187474	0	0	0	0	0	0	0	0	0	0	0	0	0	0	0	0	0	0	0	0	0	0	0	0	0
0	0	0	0	0	0	0	0	0	0	0	0	0	0	0	0	0	0	0	0	0	0	0	0	0	0	0	0	0	0	0	0	0	0	0	0	0	0	0	0	0	0	0	0	0	0	0	0	0	0
0	0	0	0	0	-0.00315574	0	0	0	0	0	0	-0.959137	0	0	0	0	0	1.35987e-09	-0.0137567	0	0	0	0	0	0	0	0	0	0	0	0	0	-0.463066	0	0	0	0	0	0	0	0	0	0	0	0	0	0	0	0
0	0	0	0	0	0	0	0	0	0	0	0	0	0	0	0	0	0	0	0	0	0	0	0	-0.852467	0	0	0	0	0	0	0	0	0	0	0	0	0	0	0	0	0	0	0	0	0	0	0	0	0
0	0	0	0	0	0	0	0	0	0	0	0	0	0	0	0	0	0	0	0	0	0	0	0	0	0	0	0	0	0	0	0	0	0	0	0	0	0	0	0	0	0	0	0	0	0.000144498	0	-0.000144395	0	0
0	0	0	0	0	0	0	0	0	0	0	0	0	0	0	0	0	0	0	0	0	0	0	0	0	0	0	0	0	0	0	0	0	0	0	0	0	0	0	0	0	0	0	0	0	0	0	0	0	0
0	0	0	0	0	0	0	0	0	0	0	0	0	0	0	0	0	0	0	0	0	0	0	0	0	0	0	0	0	0	0	0	0	0	0	0	0	0	0	0	0	0	0	0	0	0	0	0	0	0
0	0	0	0	0	0	0	0	0	0	0	0	0	0	0	0	0	0	4.65883e-06	-2.40743e-06	0	0	0	0	0	0	0	0	0	0	0	0	0	0	0	0	0	0	0	0	0	0	0	0	0	0	0	0.599922	0	0
0	0	0	0	0	0	0	0	0	0	0	0	0	0	0	0	0	0	0	0	0	0	0	0	0	0	0	0	0	0	0	0	0	0	0	0	0	0	0	0	0	0	0	0	0	8.6703e-09	0	0	0	0
0	0	0	0	0	0	0	0	0	-3.6345e-07	0	0	0	0	0	0	0	0	0	0	0	0	0	0	0	0	0	0	0	0	0	0	0	0	0	0	0	0	0	0	0	0	0	0	0	0	0	0	0	0
0	0	0	0	0	0	0	0	0	0	0	0	0	0	0	0	0	0	0	0	0	0	0	0	0	0	0	0	0	0	0	0	0	0	0	0	0	0	0	0	0	0	0	0	0	0.535818	0	0.35438	0	0
0	0	0	0	0	0	0	0	0	0	0	0	0	0	0	0	0	0	0	0	0.0234517	-0.0527674	0.613683	0.103538	0	0	0	0	0	0	0	0	0	0	0	0	0	0	0	0	-0.193624	0	0	0	0	-0.0567241	-0.97522	0.0359283	0	0
0	0	0	0	0	0	0	0	0	0	0	0	0	0	0	0	0	0	0.0484297	-0.725864	0	0	0	0	0	0	0	0	0	0	0	0	0	0	0	0	0	0	0	0	0	0	0	0	0	0.00324958	0	-2.47348e-06	0	0
0	0	0	0	0	0	0	0	0	0	0	0	-2.08549e-06	0	0	0	0	0	0	0	0	0	0	0	0	0	0	0	0	0	0	0	0	0	0	0	0	0	0	0	0	0	0	0	0	1.62445e-09	0	-0.194384	0	0
0	0	0	0	0	0	0	0	0	-2.45061e-09	0	0	0	0	0	0	0	0	0	0	0	0	0	0	0	0	0	0	0	0	0	0	0	0	0	0	0	0	0	0	0	0	0	0	0	0.0117041	0	0.586133	0	0
0	0	0	0	0	0	0	0	0	-0.266192	0	0	-0.763337	0	0	0	0	-0.274674	0	0	0	0	0	0	0	0	0	0	0	0	0	0	0	0	0	0.887649	0	0	0	0	0.557938	0	0	0	-0.119603	-0.353041	0	0.0374621	0	0.0314114
0	0	0.229077	0	-0.878741	0	0	0	0	-0.0844646	0	0	-0.965457	0	0	0	-0.0999147	0	0	0	0	0	0	0	-0.0393051	0	0	0	0	0	0	0	0	0	0	0	0	0	0	0	0	0	0.0187179	0	0	0	0	0	0	0
0	0	0	0	0	0	0	0	0	0.358997	0	0	0	0	0	0	0	0	0	0	0	0	0	0	0	0	0	0	0	0	0	0	0	0	0	0	0	0	0	0	-0.121545	0	0	0	0	0.00620574	0.284021	0	0	0
0	0	0	0	0	0	0	0	0	0	0	0	0.105469	0	0	0	0	0	0	0	0	0	0	0	0	0	0	-0.529149	0	-0.0115637	0	0	0	0	0	0	0	0	0	0	0	0	0	0	0	0	0	0	0	0
0	0	0	0	0	-0.448571	-0.000668424	0	0	0	0	0	0	0	0	0	0	0	0	0	0	0	0	0	0	0	0	0	0	0	-0.00149518	0	0	0	0	0	0	0	0	0	0	9.64082e-16	0	0	0	0	0	0	0	0
0	0	0	0	0	0	0	0	0.00780175	0	0	0	-0.0197941	0	0	0	0	0	0	0	0.492715	0.0670183	-0.00391922	0	0	0	0	0	0	0	0	0	0	0	0	0	0	0	0	0	0	0	0	0	0	0	0	0	0	0
0	0	0.196599	0	0	0	0	0	0	0	0	0	-0.326444	0	0	0	0	0	4.7914e-06	-0.0381691	0	0	0	0	-0.0262728	0	0	0	0	0	0	0	0	-0.0412002	0	0	-0.0520614	0	0	0	0	0	0	0	0	0	0	0	0	0
0	0	0	0	0	0	0	0	0	-0.00739398	0	0	0	0	0	0	0	0	0	0	0	0	0	0	0	0	0	0	0	0	0	0.490398	0	0	0	0	0	0	0	0	-0.00302028	0	0	0	0	1.51708e-09	0	0.237193	0	0
0	0	0	0	0	0	0	0	0	0	0	0	0	0	0	0	0	0	0	0	-0.94946	0.302023	-1.0668e-10	0	0	0	0	0	0	0	0	0	0	0	0	0	0	0	0	0	0	0.201759	2.87262e-05	0	0	0	0	0	0	0
0	0	0	0	0	0	0	0	0	0	0	0	0	0	0	0	0	0	0	0	0	0	0	0	0	0	0	0	0	0	0	0	0	0	0	0	0	0	0	0	0	0	0	0	0	0	0	0	0	0
0	0	0	0	0	0	0	-1	0	0	0	0	0	0	0	0	0	0	0	0	0	0	0	0	0	0	0	0	0	0	0	0	0	0	0	0	0	0	0	0	0	0	0	0	0	0	0	0	0	0
0	0	0	0	0	-0.670085	0	0	0	0	0	0	0	0	0	0	0	0	0	0	0	0	0	0	-0.826612	0	0	0	0	0	0	0	0	0	0	0	0	0	0	-1.50777e-05	-0.000363953	0.000121209	0	0	0	6.85863e-05	0	0.327567	0	0
0	0	0	0	0	0	0	0	0	-0.573029	0	0	0	0	0	0	0	0	0	0	0	0	0	0	-0.000182812	0	0	0	0	0	0	0	0	0	0	0	0	0	0	0	0	0	0	0	0	6.40046e-09	0	0.00157451	0	0
0	0	0	0	0	0	0	0	0	0	0	0	0.137554	0	0	0	0	0	0.053924	0.00064348	0	0	0	0	-0.187409	0	0	0	0	0	0	0	0	0	0	0	0	0	0	0	0	0	0	0	0	-0.0032465	0	0.68172	0	0
0	0	0	0	0	0	0	0	0	0	0	0	0	0	0	0	0	0	0	0	0	0	0	0	0	0	0	0	0	0	0	0	0	0	0	0	0	0	0	0	0	0	0	0	0	0	0	0	0	0
0	0	0	0	0	0	-0.0290907	-0.549075	0	0	0	0	0.0369897	0	0	0	0	0	0	0	0	0	0	0.0296142	0	0	0	0	0	0	-0.135271	0	0	0	0	0	0	0	0	0	0	0	0	0	0	0	0	0	0	0
0	0	0	0	0	0	0	0	0	0	0	0	0	0	0	0	0	0	0	0	0	0	0	0	-0.11777	-0.125894	0.00270529	0.945649	0	0	0	0	0	0	0	0	0	0	0	0	0	0	0	0	0	0	0	0	0	0
0	0	0	0	0	0	0	0	0	0.990965	0	0	0	0	0	0	0	0	0	0	0	0	0	0	0	0	0	0	0	0	0	0	0	0	0	0	0	0	0	0	0	0	0	0	0	-0.49229	0	0.484197	0	0
0	0	0	0	0	0	0	0	0	0	0	0	0	0	-0.000256556	0	0	0	0	0	0	0	0	0	0	-9.08792e-05	0.222354	-0.000127915	0	0	0	0	0	0	0	0	0	0	0	0	0	0	0	0	-0.195802	0	0	0.130841	0	0
0	0	1.42982e-14	0	0	-0.282991	0	0	0	0	0	0	0	0	0	0	0	0	0	0	0	0	0	0	-0.000114209	0	0	0	0	0	0	0	0	0	0	0	0	0	0	0	0	0	0	0	0	0	0	0	0	0
0	0	0	0	0	-0.00996268	0	0	0	0	0.00604739	0	0	0	0	0	0	0	0	0	0	0	0	0.000130006	0	0	0	0	0	0	0	0	0	0	0	0	0	0	0	0	0	0	0	0	0	0	0	0	0	0
0	0	0	0	0	0	-0.148449	0	0	0	0	0	0.618561	0	0	0	0	0	0	0	0	0	0	0	0	0	0	0	0	0	-0.942241	0	0	0	0	0	0	0	0	0	0	0	0	0	0	0	0	0	0	0
0	0	0	0	0	0	0	0	0.941094	-0.0962321	0	0	0.80528	0	0	0	0	0	0	0	0	0	0	0	-0.651451	0	0	0	0	0	0	0	0	0	0	0	0	0	0	0	-0.0330145	0	0	0	0	0	0	0.0718278	0	0
0	0	0	0	0	0	0	0	0.395199	0	0	0	0	0	0	0	0	0	0	0	0	0	0	0	0	0	0	0	0	0	0	0	0	0	0	0	0	0	0	0	-0.682968	0	0	0	0	0	0	0	0	0
0	0	0	0	0	0	0	0	0	0	0	0	-2.73222e-09	0	0	0	0	0	0	0	0	0	0	0	0	0	0	0	0	0	0	0	0	0	0	0	0	0	0	0	0	0	0	0	0	0	0	0	0	0
0	0	0	0	0	0	0	-0.00370445	-0.543204	0	0	0	0.94787	0	-0.225515	-0.0549299	0	0	2.60921e-18	-0.00459827	0	0	0	6.77752e-05	0	-0.04681	0.00443725	-0.631016	0	0	0	0	0	0	0	0	0	0	0	0	0	0	0	0	0	0	0	0	0	0
0	0	0	0	0	0	0	0	0	0.14547	0	0	0	0	0	0	0	0	0.595709	-0.39413	0	0	0	0	0	0.0104134	0.612736	-0.288045	0	0	0	0	0	0	0	0.563535	0	0	0	0	0.690441	0	-0.246069	0	0	-0.0465198	0	-0.296988	0	0
0	0	0	0	0	0	0	0	0	0	0	0	0	0	0	0	0	2.64983e-07	0	0	0	0	0	0	0	0	0	0	0	0	0	0	-0.135428	0	0	0	0	0	0	-0.000240521	0	0	0	0	0	0	0	0	0	0
0	0	0	0	0	0	0	0	0	-0.733248	0	0	0	0	0	0	0	0	0	0	0	0	0	0	0	0	0	0	0	0	0	0	0	0	0	0	0	0	0	0	0	0	0	0	0	0.00383289	0	1.03571e-05	0	0
0	0	0	0	0	0	0	0	0	0	0	0	0	0	0	0	0	0	0	0	0	0	0	0	0	0	0	0	0	0	0	0	0	0	0	0	0	0	0	0	0	0	0	0	0	0.000854485	0	-0.000861292	0	0
0	0	0	0	0	0	0	0	0	0	0	0	0	0	0	0	0	0	0	0	0	0	0	0	0	0	0	0	0	0	0	0	0	0	0	0	0	0	0	0	-0.000120864	0	0	0	0	0	0	0	0	0
0	0	0	0	0	0	-0.125783	-0.232346	0	0	0	0	0.758965	0	0	0	0	0	0	0	0	0	0	0	0	0.129926	0.177283	-0.0376887	0	0	-0.0191207	0	0	0	0	0	0	0	0	0	0	0.13072	0.0128631	0	0	0	0	0.00446389	0	0
0	0	0	0	0	0	-0.000736296	0	0	0	0.000215749	0	-0.788541	0	0	0	0	0	0	0	0	0	0	0.29467	0	0	0	0	0	0	-0.00167808	0	0	-0.00326714	-0.0669973	0	0	0	0	0	0	0	2.33869e-15	0	-0.0929374	0	0	0	0	0
0	0	0	0	0	0	0	0	0	0	0	0	0	0	0	0	0	0	0	0	0	0	0	0	0	-0.418015	0.509794	-0.561321	0	0	0	0	0	0	0	0	0	0	0	0	0	0	0	0	0	-0.896681	0	0	0	0
0	0	0	0	0	-0.0973369	0	0	0	0	0	0	-0.0795494	0	0	0	0	0	0	0	0	0	0	0	0	0	0	0	0	-0.217105	0	0	-0.145823	0	0	0	0	0	0	0	0	0	0	0	0	0	0	1.37705e-09	0	0
0	0	0	0	0	0	0	0	0	0	0	0	0	0	0	0	0	0	0	0	0	0	0	0	-0.493557	0	0	0	0	0	0	0	0	0	0	0	0	0	0	0	0	0	0	0	0	0	0	0	0	0
0	0	0	0	0	0.00198673	0	0	0	0	0	0	-0.325312	0	0	0	0	0	0	0	0.000400269	-0.21943	-0.290968	0	0	0	0	0	0	0	0	0	0	0	0	-0.00111115	0	0	0	0	0	0	0	0	0	0	0	0	0	0
0	0	0	0	0	0	0	0	0	0	0	0	0	0	0	0	0	0	0	0	0	0	0	0	0	0	0	0	0	0	0	0	0	0	0	0	0	0	0	0	0	0	0	0	0	0	0	0	0	0
0	0	0	0	-0.679493	0	0	0	0	0.785301	0	0	-0.445773	0	0	0	0	0	0	0	0	0	0	0	0	0	0	0	0	0	0	0	0	0	0.736543	0	0	0	0	0	0	0.138769	0	0	0	0.063729	0	0	0	0
0	0	0	0	0	0	0	0	0	0	0	0	0	0	0	0	0	0	0	0	0	0	0	0	-0.0159263	0	0	0	0	0	0	0	0	0	0	0	0	0	0	0	0	0	0	0	0	0	0	0	0	0
0	0	0	0	0	-0.162194	-0.132375	0	0.00795304	-0.062605	0	0	0	0	0	0	0	0	0	0	0	0	0	0	0	0	0	0	0	0	-0.176919	0	0	0	0	0	0	0	0	0	0	3.30827e-06	0	0	0	0	0	0.000690828	0	0
0	0	0	0	0	0	0	-6.77045e-05	0	0	0	0	0	0	0	0	-0.000196196	0	0	0	0	0	0	0	-0.974067	0	0	0	0	0	0	0	0	0	0	0	0	0	0	0	0	6.37086e-12	0	0	0	0	0	0	0	0
0	0	0	0	0	0	0	0	0	0	0	0	0	0	0	0	0	0	0	0	0	0	0	0	0	0	0	0	0	0	0	0	0	0	0	0	0	0	0	0	0	0	0	0	0	0	0	0	0	0
0	0	0	0	0	0	0	0	0	0	0	0	0	0	0	0	0	0	0	0	0	0	0	0	0	0	0	0	0	0	0	0	0	0	0	0	0	0	0	0	0	0	0	0	0	0	0	0	0	0
0	0	0	0	0	0	0	0	0	0	0	0	0	0	0	0	0	0	0	0	0	0	0	0	0	0	0	0	0	0	0	0	0	0	0	0	0	0	0	0	0	0	0	0	0	0	0	0	0	0
0	0	0	0	0	0	0	0	0	0	0	0	0	0	0	0	-1.77716e-12	0	0	0	0	0	0	0	0	0	0	0	0	0	0	0	0	0	0	0	0	0	0	0	0	0	0	0	0	0	0	0	0	0
0	0	0	0	0	0	0	0	0	-0.0049844	0	0	0.00478614	0	0	0	0	-0.0117612	0	0	0	0	0	0	0	0	0	0	0	0	0	0	0	0	0	0	0	0	0	-0.0020438	-6.44256e-05	0	0	0	0	0	0	0	0	0
0	0	0	0	-0.0112461	0	0	-0.00196096	0	0	0	0	0.00771627	0	0	0	0	0	0	0	0.000791751	9.65567e-20	-0.0754702	0.00117111	0	0	0	0	0	0	0	0	0	0	0	0	0	0	0	0	-0.000866655	0	0	0	0	0	0	0	0	0
0	0	0	0	0	0	0	0	0	0	0	0	0	0	0	0	0	0	0	0	0	0	0	0	-0.525652	0	0	0	0	0	0	0	0	0	0	0	0	0	0	0	0	0	0	0	0	0	0	0	0	0
0	0	0	0	0	0	0	0	0	0.00607883	0	0	-0.00608444	0	0	0	0	0	0	0	0	0	0	0	0	0	0	0	0	0	0	0	0	0	0	0	0	0	0	0	0	0	0	0	0	0	0	0	0	0
0	0	0	0	0	0	0	0	0	0	0	0	0	0	0	0	0	0	0	0	0	0	0	0	0	0	0	0	0	0	0	0	0	0	0	0	-0.000287424	0	0	0	0	0.00524488	0	0	0	0	0	0	0	0
0	0	0	0	0	0	0	0	0	0	0	0	0	0	0	0	0	0	0	0	0	0	0	0	0	0	0	0	0	0	0	0	0	0	0	0	0	0	0	0	0	0	0	0	0	0	0	0	0	0
0	0	0	0	0	0	0	0	0	0	0	0	-0.216892	0	0	0	0	0	0	0	0	0	0	0	-0.995984	0	0	0	0	0	0	0	0	0	0	0	0	0	0	0.0119352	0	0.252446	0	0	0	0	0	0	0	0
0	0	0	0	0	0	0	0	0	0	0	0	0	0	0	0	0	0	0	0	0.313897	0.133764	-0.00348601	0	0	0	0	0	0	0	0	0	0	0	0	0	0	0	0	0	0	0	0	0	0	0	0	0	0	0
0	0	0	0	0	0	0	0	0	0	0	0	0	0	0	0	0	0	0	0	0	0	0	0	0	0	0	0	0	0	0	0	0	-0.911883	0	0	0	0	0	0	0	-0.30904	0	0	0	0	0	0	0	0
0	0	0	0	0	0	0	0	0	-0.102417	0	0	0	0	0	0	0	0	0	0	0	0	0	0	0	0	0	0	0	0	0	0	0	0	0	0	0	0	0	0	0	0	0	0	0	0	0	0	0	0
0	0	0	0	0	0	0	0	0	-0.111009	0	0	0	0	0	0	0	0	0	0	0	0	0	0	0	0	0	0	0	0	0	0	0	0	0	0	0	0	0	0	0	5.95162e-05	0	0	0	0	0	-0.0154366	0	0
0	0	0	0	0	0	0	0	0	0	0	0	-0.982624	0	-0.496261	0	0.855156	0	0	0	0.138858	-0.579185	-0.878831	0	-0.011628	0	0	-0.147183	0	0	0	0	0	0	0	0	0	0	0	0	0	0	0	0	0	-0.0414092	0	0.268718	0	0
0	0	0	0	0	0	0	0	0	0	0	0	0	0	0	0	0	0	0	0	0	0	0	0	0	0	0	0	0	0	0	0	0	0	0	0	0	0	0	0	0	0	0	0	0	0	0	0	0	0
0	0	0.102652	0	0	-0.00870156	0	0	0	0	0	0	0	0	0	0	0	0	0	0	0	0	0	0	0	0	0	0	0	0	0	0	0	0	0	0	-0.00280956	0	0	0	-5.88575e-06	4.29041e-06	0	0	0	1.7365e-08	0	-0.492234	0	0
0	0	0	0	0	0	0	0	0	0	0.475397	0	0	0	0	0	0	0	0.0188985	-0.0175193	0	0	0	0.176901	0	0	0	0	0	0	0	0	0	0	0	0	0	0	0	0	0	0	0	0	0	1.69321e-10	0	-0.665894	0	0
0	0	0	0	0	0	0	0	0	0	0	0	0	0	0	0	0	0	9.46532e-16	-0.559748	0	0	0	0	0	0	0	0	0	0	0	0	0	0	0	0	0	0	0	0	0	0	0	0	0	0	0	0	0	0
0	0	0	0	0	-0.00526641	0	0	0	0	0	0	0	0	0	0	0	0	0	0	0	0	0	0	0	0.984996	2.4266e-09	-0.0012374	0	0	0	0	0	0	0	0	0	0	0	0	0	0	0	0	0	0	0	0	0	0
0	0	0	0	0	0	0	0	0	0	0	0	0	0	0	0	0	0	0	0	0	0	0	0	0	0	0	0	0	0	0	0	0	0	0	0	-3.03814e-05	0	0	0	0	0	0	3.07903e-05	0	0	0	0	0	0
0	0	0	0	0	0	0	0	0	0	0	0	0	0	0	0	0	0	0.00112713	-2.12418e-06	0	0	0	0	0	0	0	0	0	0	0	0	0	0	0	0	0	0	0	0	0	0	0	0	0	0	0	0	0	0
0	0	0	0	0	0	0	0	0	0	0	0	0	0	0	0	0	-0.00317313	0	0	0	0	0	0	0	0	0	0	0	0	0	0	0	0	0	0	-0.815299	0	0	0	0	2.99564e-06	0	0	0	0	0	0	0	0
0	0	0	0	0	0	0	0	0	0	0	0	-0.0183199	0	0	0	0	0	0	0	0	0	0	0	0	0	0	0	0	0	0	0	0	0	0	0	0	0	0	0	0	0	0	0	0	0.00574025	0	-0.681057	0	0
0	0	0	0	0	0	0	0	0	0	0	0	0	0	0	0	0	0	0	0	0.000468494	1.04907e-15	-0.00805909	0	-0.228813	0	0	0	0	0	0	0	0	0	0	0	0	0	0	0	0	0	0	0	0	0	0	0	0	0
0	0	0	0	0	0	0	0	0	0	0	0	0	0	0	0	0	0	0	0	0	0	0	0	0	0	0	0	0	0	0	0	0	0	0	0.0307386	-0.110407	0	0	-0.00429084	0	0	0	0	0	0.0871986	0	0.0198667	0	0
0	0	0	0	0	-0.791586	0	0	0	0	0	0	0	0	0	0	0	0	0	0	0	0	0	0	-0.735922	0	0	0	0	0	0	0	0	0	0	0	0	0	0	-0.144215	0.573555	0	0	0	0	0	0	0	0	0
0	0	0	0	0	0	0	0	-0.0546548	0	0	0	0	0	0	0	0	0	0	0	0	0	0	0	0	0	0	0	0	0	0	0	0	0	0	0	0	0	0	0	0	0.00244422	0	0	0	0	0	0	0	0
0	0	0	0	0	0	0	0	0	0	0	0	0	0	0	0	0	0	0	0	0	0	0	0	0	0	0	0	0	0	0	0	0	0	0	0	0	0	0	0	0	0	0	0	0	0	0	0	0	0
0	0	0	0	0	0	0	0	0	0	0	0	0.249558	0	0	0	0	0	0	0	0	0	0	0	-0.444252	0	0	-0.0878898	0	0	0	0	0	0	0	0	0	0	0	0	0	0	0	0	0	0	0	0.25167	0	0
0	0	0	0	0	-0.0332314	0	0	0	0	0	0	0	0	0	0	0	0	0	0	0	0	0	0	0	0	0	0	0	0	0	0	0	0	0	0	0	0	0	0	0	0	0	0	0	0	0	0	0	0
0	0	0	0	0	0	0	0	0	0.0956143	0	0	0	0	0	0	0	0	0	0	0	0	0	0	0	0	0	0	0	0	0	0	0	0	0	0	0	0	0	-0.216371	0	0	0	0	0	-0.944576	0	-0.617302	0	0
0	0	0	0	0	0	0	0	0	0	0	0	0.0139658	0	0	0	0	0	0	0	0	0	0	0	0	-0.171482	0.0215947	-0.113435	0	0	0	0	0	0	0	0	0	0	0	0	0	0	0	0	0	0	0	0	0	0
0	0	0	0	0	0	0	0	0	0	0	0	0	0	0	0	0	0	0	0	0	0	0	0	0	0	0	0	0	0	0	0	0	0	0	0	-1.57921e-12	0	0	0	0	1.61259e-12	0	0	0	0	0	0	0	0
0	0	0	0	0	0	0	0	0	0	0	0	0	0	0	0	0	0	0	0	0	0	0	0	0	0	0	0	0	0	0	0	0	0	0	0	0	0	0	0	0	0	0	0	0	0	0	0	0	0
0	0	0	0	0	0	0	0	0	0	0	0	0	0	0	0	0	0	0	0	0	0	0	0	0	0	0	0	0	0	0	0	0	0	0	0	0	0	0	0	0	0	0	0	0	2.56824e-07	0	-2.56089e-07	0	0
0	0	0	0	0	0	0	0	0	0	0	0	0	0	0	0	0	0	0	0	0	0	0	0	0	0	0	0	0	0	0	0	0	0	0	0	0	0	0	0	0	0	0	0	0	0	0	0	0	0
0	0	0	0	0	0	0	0	0	0	0	0	0	0	0	0	0	0	0	0	0	0	0	0	0	0	0	0	0	0	0	0	0	0	0	0	0	0	0	0	0	0	0	0	0	0	0	0	0	0
0	0	0	0	0	0	0	0	0	0	0	0	0	0	0	0	0	0	0	0	0	0	0	0	-0.191459	0	0	0	0	0	0	0	0	0	0	0	0	0	0	0	0	0	0	0	0	0	0	0	0	0
0	0	0	0	0	0	0	0	0	0	0	0	0.458115	0	0	0	0	0	0	0	0	0	0	0	0	0	0	0	0	0	0	0	0	0	0	0	0	0	0	0	-1.88274e-05	0	0	0	0	0.0374361	0	0.137852	0	0
0	0	0	0	0	0	0	0	0	0	0	0	0	0	0	0	0	0	0	0	0	0	0	0	0	0	0	0	0	0	0	0	0	0	0	0	0	0	0	0	0	0	0	0	0	0	0	0	0	0
0	0	0	0	0	0	0	0	0	0	0	0	0	0	0	0	0	0	0	0	0.881257	0.242176	-0.108592	0	-0.254207	0	0	0	0	0	0	0	0	-0.000315182	0	0	-0.872472	0	0	0	0	0.786211	0	0	0	0	0	0	0	0
0	0	0	0	0	0	0	0	0	0	0	0	-0.677643	0	0	0	0	0	0	0	0	0	0	0	0	0	0	0	0	0	0	0	0	0.681066	0	0	0	0	0	0	0	0	0	0	0	0	0	0	0	0
0	0	0	0	0	0	0	0	0	0	0	0	0	0	0	0	0	0	0	0	0	0	0	0	-3.64433e-05	0	0	0	0	0	0	0	0	0	0	0	0	0	0	0	0	6.38942e-10	0	0	0	0	0	0	0	0
0	0	0	0	0	0	0	0	0.00017245	0	0	0	0	0	0	-0.0087179	0	0	0	0	0	0	0	0	0	0	0	-0.87387	0	0	0	0	0	-0.139248	0	0	0	0	0	0	0	0	0	0	0	0.387737	0	0.0161373	0	0
0	0	0	0	0	0	0	0	0	0	0	0	-0.0114145	0	0	0	0	0	0	0	0	0	0	0	0	0	0	0	0	0	0	0	0	0	0	0	0	0	0	0	0	9.85149e-05	0	-0.154993	0	0	0	0	0	0
0	0	0	0	0	0.454939	0	0	0	0	0	0	0	0	0	0	0	0	0	0	0	0	0	-0.448037	0.858267	-0.0469221	-0.142124	0.710273	0	0	0	0	0	0	0.922692	0	0	0	0	0	0	0	0	0.0497514	0	0	0	0	0	0
0	0	0	0	0	0	0	0	0	-0.346836	0	0	0	0	0	0	0	0	0	0	0	0	0	0	0	0	0	0	0	0	0	0	0	0	0	0	0	0	0	0	-0.00133781	0	0	0	0	2.49909e-06	0	0.00584094	0	0
0	0	0	0	0	-0.00151702	0	0	0	0	0	0	0	0	0	0	0	0	0	0	0	0	0	0	0	0	0	0	0	0	0	0	0	0	0	0	0	0	0	0	0	0	0	0	0	0	0	0	0	0
0	0	0	0	0	0	0	0	0	0	0	0	-0.939757	0	0	0	0	0	0	0	0	0	0	0	0	-0.00903969	9.2322e-05	-0.219639	0	0	0	0	0	0	0	0	0	0	0	0	0	0	0	0	0	0	0	0	0	0
0	0	0.615619	0	0	0	0	0	0	-4.62388e-05	0	0	0	0	0	0	0	0	0	0	0	0	0	0	0	0	0	0	0	0	0	0	0	0	0	4.92115e-09	0	0	0	0	0	-0.0361658	0	0	0	0	0	0	0	0
0	0	0	0	0	0	0	0	0	0	0	0	0	0	0	0	0	0	0	0	0	0	0	0	0	0	0	0	0	0	0	0	0	0	0	0	0	0	0	0	0	0	0	0	0	0	0	0	0	0
0	0	0	0	0	-0.0373312	0	0	0	0	0	0	-0.765344	0	0	0	0	0	0	0	0	0	0	0	-0.130497	0	0	0	0	0	0	0	0	0	0	0	0	0	0	0	-0.00869836	0	0	0	0	0.00044486	0	0.0537937	0	0
0	0	0	0	0	0	0	0	0	0	0	0	0	0	0	0	0	0	0	0	0	0	0	0	0	0	0	0	0	0	0	0	0	0	0	0	0	0	0	0	0	0	0	0	-2.92738e-07	0	0	0	0	0
0	0	0	0	0	0	0	0	0	0	0	0	0	0	0	0	0	0	0	0	0	0	0	0	0	0	0	0	0	0	0	0	0	0	0	0	0	0	0	0	0	0	0	0	0	0	0	0	0	0
0	0	0	0	0	0	0	0	0	0	0	0	0	0	0	0	0	0	0	0	0	0	0	0	0	0	0	0	0	0	0	0	0	0	0	2.93502e-05	0	0	0	0	0	0	0	0	0	0	0	0	0	0
0	0	0	0	0	0	0	0	0	0	0	0	-8.41786e-05	0	0	0	0	0	0	0	0	0	0	0	0	0	0	0	0	0	0	0	0	0	0	0	0	0	0	0	0	0	0	0	0	0	0	0	0	0
0	0	0	0	0	0	0	0	0	0	0	0	0	0	0	0	0	0	0	0	0	0	0	0	0	0	0	0	0	0	0	0	0	0	0	0	0	0	0	0	0	0	0	0	0	0	0	0	0	0
0	0	0	0	0	0	0	0	0	0	0	0	0	0	0	0	0	0	0	0	0	0	0	0	0	0	0	0	0	0	0	0	0	0	0	0	0	0	0	0	0	0	0	0	0	0	0	0	0	0
0	0	0	0	0	0	0	0	0	-0.654199	0	0	0.162992	0	0	0	0	0	0	0	0	0	0	0	0	0	0	0	0	0	0	0	0	0	0	0	0	0	0	0	0	0	0	0	0	1.861e-06	0	0	0	0
0	0	0	0	0	0	0	0	0	0	0	0	0	0	0	0	0	0	0	0	0	0	0	0	-0.11888	0	0	0	0	0	0	0	0	0	0	0	0	0	0	0	0	0	0	0	0	0	0	0	0	0
0	0	0	0	0	0	0	0	0	0	0	0	0	0	0	0	0	0	0	0	0	0	0	0	0	0	0	0	0	0	0	0	0	0	0	1.86961e-09	0	0	0	0	0	0	0	0	0	0	0	0	0	0
0	0	0	0	0	0	0	0	0	0	0	0	0	0	0	0	0	0	0	0	0	0	0	0	0.475023	0	0	0	0	0	0	0	0	0	0	0	0	0	0	0	0	0	0	0	0	0	0	0	0	0
0	0	0	0	0	0	0	0	0	0	0	0	0	0	0	0	0	0	0	0	0	0	0	0	0	0	0	0	0	0	0	0	0	0	0	0	0	0	0	0	0	0	0	0	0	0	0	0	0	0
0	0	0	0	0	0	0	0	0	-9.24031e-06	0	0	0	0	0	0	0	0	0	0	0	0	0	0	0	0	0	0	0	0	0	0	0	0	0	0	0	0	0	0	0	0	0.00190148	0	0	0	0	0	0	0
0	0	0	0	0	-0.290455	0	0	0	0	0	0	0	0	0	0	0	0	-0.0819803	-0.067994	0.081117	-0.0564952	0.35331	0	0	0	0	0	0	0	0	0	0	0	0	0	0	0	0	0	0	0	0	0	0	0	0	0	0	0
0	0	0	0	0	0	0	0	0	0	0	0	0	0	0	0	0	0	0	0	0	0	0	0	-0.12068	0	0	0	0	0	0	0	0	0	0	0	0	0	0	0	0	0	0	0	0	0	0	0	0	0
0	0	0	0	0	0	0	0	0	0	0	0	-5.16046e-06	0	0	0	0	0	0	0	0	0	0	0	0	0	0	0	0	0	0	0	0	0	0	0	0	0	0	0	0	0	0	0	0	0	0	0	0	0
0	0	0	0	0	0	0	0	0	0	0	0	0	0	0	0	0	0	0	0	0	0	0	0	0	0	0	-0.792397	0	0	0	0	0	0	0	0	0	0	0	0	0	0	0	0	0	0	0	0	0	0
0	0	0	0	0	0	0	0	0	0	0	0	0	0	0	0	0	0	0	0	0	0	0	0	-0.311416	0	0	0	0	0	0	0	0	0	0	0	0	0	0	0	0	0	0	0	0	0	0	0	0	0
0	0	0	0	0	0	0	0	0	0	0	0	0	0	0	0	0	0	0	0	0	0	0	0	0	0	0	0	0	0	0	0	0	0	0	0	0	0	0	0	0		0	0	0	0	0	0	0	0
0	0	0	0	0	0	0	0	0	0	0	0	0	0	0	0	0	0	0	0	0	0	0	0	0	0	0	0	0	0	0	0	0	0	0	0	0	0	0	0	-2.2589e-09	0	0	0	0	0	0	0	0	0
0	0	0.328236	0	0	0	0	0	0	0	0	0	0	0	0	0	0	0	0	0	0	0	0	0	0	0	0	0	0	0	0	0	0	0	0	0	0	0	0	0	0	0	0	0	0	0	0	0	0	0
0	0	0	0	0	0	0	0	0	0	0	0	0	0	0	0	0	0	0	0	0	0	0	0	0	0	0	0	0	0	0	0	0	0	0	0	0	0	0	0	0	0	0	0	0	1.01991e-05	0	-1.00249e-05	0	0
0	0	0	0	0	-0.0442109	0	0	0	0	0	0	0.0442783	0	0	0	0	0	0	0	0	0	0	0	0	0	0	0	0	0	0	0	0	0	0	0	0	0	0	0	0	0	0	0	0	0	0	0	0	0
0.666667	0	0	0	0	0	0	0	0	0	0	0	-1	0	0	0	0	0	0	0	0	0	0	0	0	0	0	0	0	0	0	0	0	0	0	0	0	0	0	0	0	0	0	0	0	-0.666667	-1	0	0	0
0	0	0	0	0	0	0	0	0	0	0	0	0	0	0	0	0	0	0	0	0	0	0	0	0	0	0	0	0	0	0	0	0	0	0	0	0	0	0	0	0	0	0	0	0	0	0	0	0	0
0	0	0	0	0	-0.000122983	0	0	0	0	0	0	0	0	0	0	0	0	0	0	0	0	0	0	0	0	0	0	0	0	0	0	0	0	0	0	0	0	0	0	0	3.05934e-05	0	0	0	0	0	0	0	0
0	0	0	0	0	0	0	0	0	0	0	0	0.661925	0	0	0	0	0	-0.729208	-0.459213	0	0	0	0	0	0	0	0	0	0	0	0	0	0	0	0	0	0	0	0	0	-0.631466	0	0	0	-0.994677	0	0.0337397	0	0
0	0	0	0	0	0	0	0	0	0	0	0	-0.499175	0	0	0	0	0	0	0	0	0	0	0	-0.00450275	0	0	0	0	0	0	0	0	0	0	0	0	0	0	0	0	0	0	0	0	0.000221274	0	0.00807298	0	0
0	0	0	0	0.371783	0	0	0	0	0	0	0	0	0	0	0	0	0	0	0	-0.627423	0.270979	-0.0323459	0	0	0	0	0	0	0	0	0	0	0	0	0	0	0	0	0.192598	0	0	0	0	0	-0.828998	0	0.0943746	0	0
0	0	0	0	0	0	0	0	0	0	0	0	0	0	0	0	0	0	0	0	0	0	0	0	-0.0901975	0	0	0	0	0	0	0	0	0	0	0	0	0	0	0	0	0.531776	0	0	0	-0.00229497	0	0.00194318	0	0
0	0	0	0	0	0	0	0	0	0	0	0	0	0	0	0	0	0	0	0	0	0	0	0	0	0	0	0	0	0	0	0	0	0	0	0	0	0	0	0	0	0.112088	0	0	0	0	0	0	0	0
0	0	0	0	0	0	0	0	0	0	0	0	0	0	0	0	0	0	0	0	0	0	0	0	0	0	0	0	0	0	0	0	0	0	0	0	0	0	0	0	0	0	0	0	0	0	0	0	0	0
0	0	0	0	0	0	0	0	0	0	0	0	-0.298793	0	0	0	0	0	0	0	0	0	0	0	0	0	0	0	0	0	0	0.298977	0	0	0	0	0	0	0	0	0	0	0	0	0	0	0	0	0	0
0	0	0	0	0	-0.803549	0	0	0	0.803549	0	0	0	0	0	0	0	0	0	0	0	0	0	0	0	0	0	0	0	0	0	0	0	0	0	0	0	0	0	0	0	0	0	0	0	0	0	0	0	0
0	0	0	0	0	0	0	0	0	0	0	0	0	0	0	0	0	0	0	0	0	0	0	0	0	0	0	0	0	0	0	0	0	0	0	0	0	0	0	0	0	0	0	0	0	0	0	0	0	0
0	0	0	0	0	0	0	0	0	0	0	0	0	0	0	0	0	0	0	0	0	0	0	0	-0.108761	0	0	0	0	0	0	0	0	0	0	0	0	0	0	0	0	0.00328949	0	0	0	0	0	0	0	0
0	0	0	0	0	0	0	0	0	0	0	0	0	0	0	0	0	0	0	0	0	0	0	0	0.180782	0	0	0	0	0	0	0	0	0	0	0	0	0	0	0	0	0	0	0	0	0	0	0	0	0
0	0	0	0	0	0	0	0	0	0	0	0	0	0	0	0	0	0	0	0	0	0	0	0	0	-0.287026	-0.277875	-0.866048	0	0	0	-0.753706	0	0	0	0	0	0	0	0	0	0	0	0	0	0	0	-0.962441	0	0
0	0	0	0	0	0	0	0	0	0	0	0	0	0	0	0	0	0	0	0	0	0	0	0	0	0	0	0	0	0	0	0	0	0	0	0	0	0	0	0	0	0	-0.0966031	0	0	0	0	0	0	0
0	0	0	0	0	0	0	0	0	0	0	0	0	0	0	0	0	0	0	0	0	0	0	0	0	0	0	0	0	0	0	0	0	0	0	0	0	0	0	0	0	0	0	0	0	0	0	0	0	0
0	0	0	0	0	0	0	0	0	-0.479151	0	0	0	0	0	0	0	0	0.00338034	-0.292178	0	0	0	0	-0.20428	0.586029	0.994081	-0.0664219	0	0	0	0	0	0	0	0	0	0	0	0	0	0	0	0	0	0.339758	0	0.599578	0	0
0	0	0	0	0	0	0	0	0	0	0	0	-0.82643	0	0	0	0	0	0	0	0.00317114	9.30505e-06	-0.00176192	0	0	0	0	0	0	0	0	0	-0.0151694	-0.0370578	0	0	0	0	0	0	0	0	0	0	0	0	0	0	0	0
0	0	0	0	0	0	0	0	0	0	0	0	0	0	0	0	0	0	0	0	0	0	0	0	0	0	0	-0.00797632	0	0	0	0	0	0	0	0	0	0	0	0	0	0	0	0.00800177	0	0	0	0	0	0
0	0	0	0	0	0	0	0	0	0	0	0	-0.826766	0	0	0	0	0	0	0	0	0	0	0	0	0	0	0	0	0	0	0	0	0	0	0	0	0	0	0	0	0	0	0	0	0	0	0	0	0
0	0	0	0	0	-0.298049	-0.000676147	0	0	0	0	0	0.0200725	0	0	0	0	0	0	0	0	0	0	0	0	-0.0701204	0.777228	-0.0541719	0	0	-0.159555	0	0	0	0	0	0	0	0	0	0	0	0	0	0	0	0	1.07106e-05	0	0
0	0	0	0	0	0	0	0	0	0	0	0	0	0	0	0	0	0	0	0	0	0	0	0	0	0	0	0	0	0	0	0	0	0	0	0	0	0	0	0	-0.0251615	0	0	0	0	0	0	0	0	0
0	0	0	0	0	0	0	0	0	0	0	0	0	0	0	0	0	0	0	0	0	0	0	0	0	0	0	0	0	0	0	0	0	-3.81409e-05	0	0	0	0	0	0	0	0	0	0	0	3.60122e-08	5.41142e-05	0.00247105	0	0
0	0	0	0	0	0	0	0	0	0	0	0	0	0	0	0	0	0	0	0	0	0	0	0	0.522324	0	0	-0.720788	0	0	0	0	0	0	0	0	0	0	0	0	0	0	0	0	0	0	0	0	0	0
0	0	1.22046e-08	0	0	0	0	0	-1.20992e-08	0	0	0	0	0	0	0	0	0	0	0	0	0	0	0	0	0	0	0	0	0	0	0	0	0	0	0	0	0	0	0	0	0	0	0	0	0	0	0	0	0
0	0	0	0	0	0	0	0	0	0	0	0	0	0	0	0	0	0	3.67641e-09	-6.59527e-07	0	0	0	0	0	0	0	0	0	0	0	0	0	0	0	0	0	0	0	0	0	0	0	0	0	0	0	0	0	0
0	0	0	0	0	0	0	0	0	-0.0801092	0	0	0	0	0	0	0	0	0	0	0	0	0	0	-0.0342437	-0.0299742	0.330603	-0.0209528	0	0	0	0	0	0	0	2.23283e-06	0	0	0	0	-0.0144453	0	0	0	0	-0.314786	0	0.0978687	0	0
0	0	0	0	0	0	0	0	0	0	0	0	0	0	0	0	0	0	0	0	0	0	0	0	0	0	0	0	0	0	0	0	0	0	0	0	0	0	0	0	0	0	0	0	0	0	0	0	0	0
0	0	0	0	0	0	0	0	0	0	0	0	0	0	0	0	0	0	0	0	0	0	0	0	0	0	0	0	0	0	0	0	0	0	-8.34452e-12	0	0	0	0	0	0	8.43448e-12	0	0	0	0	0	0	0	0
0	0	0	0	0	0	0	0	0	0	0	0	0	0	0	0	0	0	0	0	0	0	0	0	0	0	0	0	0	0	0	0	0	0	0	0	0	0	0	0	0	0	0	0	0	0	0	0.101311	0	0
0	0	0	0	0	-1.0286e-06	0	0	0	0	0	0	0	0	0	0	0	0	0	0	0	0	0	0	0	0	0	-0.100081	0	0	0	0	0	0	0	0	0	0	0	0	0	0	0	0	0	0	0	6.76503e-11	0	0
0	0	0	0	0	0	0	0	0	0	0	0	0	0	0	0	0	0	0	0	0	0	0	0	-0.305477	0	0	0	0	0	0	0	0	0	0	0	0	0	0	0	0	0	0	0	0	0	0	0	0	0
0	0	0	0	0	0	0	0	0	0	0	0	-0.0149965	0	0	0	0	0	0	0	0	0	0	0	0	0	0	0	0	0	0	0.0149412	0	0	0	0	0	0	0	0	0	0	0	0	0	0	0	0	0	0
0	0	0	0	0	-0.0379855	0	0	0	0	0	0	0	0	0	0	0	0	0	0	0	0	0	0	0	0	0	-2.1133e-05	0	0	0	0	0	0	0	0	0	0	0	0	-8.43153e-08	0	0	0	0	5.08504e-10	0	0.000159569	0	0
0	0	0	0	0	0	0	0	0	0	0	0	0	0	0	0	0	0	0	0	0	0	0	0	0	0	0	0	0	0	0	0	0	0	0	0	0	0	0	0	0	0	0	0	0	0	0.0054658	0	0	0
0	0	0	0	0	0	-0.0140668	0	0	0	0	0	0.719869	0	0	0	0	0	5.87318e-10	-0.0052098	0	0	0	0	0	0	0	0	0	0	-0.172744	0	0	0	0	0	0	0	0	0	0	0	0	0	0	0	0	0	0	0
0	0	0	0	0	0	0	0	0	0	0	0	0	0	0	0	0	0	0	0	0	0	0	0	0	0	0	0	0	0	0	0	0	0	0	0	0	0	0	0	0	0	0	0	0	0.0307572	0	-0.0306639	0	0
0	0	0	0	0	0	0	0	0	0	0	0	-0.00410876	0	0	0	0	0	0	0	0.00753862	9.21592e-05	-0.000194039	0	0	0	0	0	0	0	0	0	0	0	0	0	0	0	0	0	0	0	0	0	0	0	0	0	0	0
0	0	0	0	0	0	0	0	0	0	0	0	0	0	0	0	0	0	0	0	0	0	0	0	-0.0160174	0	0	-0.0543484	0	0	0	0	0	0	0	0	0	0	0	0	0	0	0	0	0	0.00106953	0	4.86942e-05	0	0
0	0	0	0	0	0	0	0	0	0	0	0	0	0	-0.0865877	0	0	0	0	0	0	0	0	0	0	0	0	0	0	0	0	0	0	0	0	0	0	0	0	0	0	0	0	0	0	0.0028654	0	0.000413361	0	0
0	0	0	0	0	0	0	0	0	0	0	0	0	0	0	0	0	0	0	0	0.916578	0.170082	-0.0653737	0	0.00575923	-0.63285	0.906625	0.903881	0	0	0	0	0	0	0	0	0	0	0	0	0	0	0	0	0	0	0	0	0	0
0	0	0	0	0	0	0	0	0	0	0	0	0.0184046	0	0	0	0	-0.670066	0	0	0	0	0	0	0	0	0	0	0	0	0	0	0	0	0	0	0	0	0	0	-0.00208392	0	0	0	0	0	0	0	0	0
0	0	0	0	0	0	0	0	0	-0.0123484	0	0	0	0	0	0	0	0	0	0	-0.817271	0.00332135	-1.0312e-06	0	0	0	0	0	0	0	0	0	0	0	0	0	0	0	0	0	0	0.000110938	0	0	0	0	0	0	0	0
0	0	0	0	0	0	0	0	0	0	0	0	0.000266902	0	0	0	0	0	0	0	0	0	0	0	0	0	0	0	0	0	0	0	0	0.908382	0	0	0	0	0	0	0	0	0	0	0	0	0	0	0	0
0	0	0	0	0	0	0	0	0	0	0	0	-1.88085e-06	0	0	0	0	0	0	0	0	0	0	0	0	0	0	0	0	0	0	0	0	0	0	0	0	0	0	0	0	0	0	0	0	0	0	0	0	0
0	0	0	0	-5.9356e-05	0	0	0	0	0	0	0	0	0	0	0	0	0	0	0	0	0	0	0	0	0	0	0	0	0	0	0	0	0	0	0	0	0	0	0	0	0	0.352097	0	0	0.156353	0	-0.841273	0	0
0	0	0	0	0	0	0	0	0	0	0	0	0	0	0	0	0	0	0	0	0	0	0	0	0	0	0	0	0	0	0	0	0	0	0	0	0	0	0	0	0	0	0	0	0	1.36746e-05	0	-1.37018e-05	0	0
0	0	0	0	-0.0257165	0	0	0	0	0	0	0	0	0	0	0	0	0	0	0	0	0	0	0	0	0	0	0	0	0	0	0	0	0	0	0	0	0	0	0	0	0	0	0	0	0	0	0	0	0
0	0	0	0	0	0	0	-9.00279e-10	0	0	0	0	-0.538286	0	0	0	0	0	0	0	0	0	0	0	0	0	0	0	0	0	0	0	0	0	-0.0237288	0	0	0	0	0	0	0	0	0	0	1.28296e-17	0	0.0382379	0	0
0	0	0	0	0	0	0	0	0	0	0	0	0.895337	0	0	0	0	0	0	0	0	0	0	0	0	0	0	0	0	0	0	0	0	0	0	0	0	-0.0135985	-3.42819e-08	0	0	0	0	0	0	0.00679926	0.760762	0.00020821	0	0
0	0	0	0	0	0	0	0	0	0	0	0	0	0	-0.374915	0	0	-0.164763	0	0	0	0	0	0	0	0	0	0	0	0	0	0	0	0	0	0	0	0	0	0	-0.000362008	6.16895e-13	0	0	0	0	0	0	0	0
0	0	1.39033e-11	0	0	0	0	0	0	-0.603035	0	0	0.0157088	0	0	0	0	0	0	0	0	0	0	0	0	-0.0245189	4.90343e-06	0.181361	0	0	0	0	0	0	0	0	0	0	0	0	-0.000129323	0	0	0	0	0	0	0	0	0
0	0	0	0	0	0	-0.000436662	0	0	0	0	0	0	0	0	0	0	0	0	0	0	0	0	0	-0.478372	0	0	-0.850621	0	0	-0.609967	0	0	0	0	0	0	0	0	0	0	0	0	0	0	0	0	0	0	0
0	0	0	0	0	0	0	0	0	0	0	0	-0.00407383	0	0	0	0	0	0	0	0	0	0	0	0	0	0	0	0	0	0	0.00407383	0	0	0	0	0	0	0	0	0	0	0	0	0	0	0	0	0	0
0	0	0	0	0	-0.000426303	0	0	0	0	0	0	-0.00478335	0	0	0	0	0	0	0	0	0	0	0	0	0	0	0	0	0	0	0	0	0	0	0	0	0	0	0	0	0	0	0	0	0	0	0	0	0
0	0	0	0	0	0	0	0	0	0	0	0	0	0	0	0	0	0	0	0	0	0	0	0	-0.748453	0	0	0	0	0	0	0	0	0	0	0	0	0	0	0	0	0	0	0	0	0	0	0.382292	0	0
0	0	0	0	0	0	0	0	0	0	0	0	0	0	0	0	0	0	0	0	0	0	0	0	0	0	0	0	0	0	0	0	0	0	0	0	0	0	0	0	0	0	0	0	0	0	0	0	0	0
0	0	0	0	0	0	0	0	0	0	0	0	0	0	0	0	0	0	0	0	0	0	0	0	0	0	0	0	0	0	0	0	0	0	0	0	0	0	0	0	0	0	0	0	0	0	0	0	0	0
0	0	0	0	0	0	0	0	0	0	0	0	0	0	0	0	0	0	0	0	0	0	0	0	0	0	0	0	0	0	0	0	0	0	0	0	0	0	0	0	0	0	0	0	0	0	0	0	0	0
0	0	0	0	0	0	0	0	0	0	0	0	0	0	0	0	0	0	0	0	0	0	0	0	-0.0580022	0	0	0	0	0	0	0	0	0	0	0	0	0	0	0	0	0	0	0	0	0	0	0	0	0
0	0	0	0	0	0	0	0	0	0	0	0	0	0	0	0	0	0	0	0	0	0	0	0	0	0	0	0	0	0	0	0	0	0	0	0	0	0	0	0	0	0	0	0	0	0	0	0	0	0
0	0	0	0	0	0	0	0	0	-0.379468	0	0	-0.135484	0	0	0	0	0	0	0	0.0181334	0.015347	-0.204662	0	0	0	0	0	0	0	0	0	0	0	0	0	0	0	0	0	0	0	0	0	0	0	0	0	0	0
0	0	0	0	0	0	0	0	0	0	0	0	0	0	0	0	0	0	0	0	0	0	0	0	-3.77737e-10	0	0	0	0	0	0	0	0	0	0	0	0	0	0	0	0	0	0	0	0	0	0	0	0	0
0	0	0	0	0	0	0	0	0	0	0	0	0	0	0	0	-1.47948e-11	0	0	0	0	0	0	0.000340328	0	0	0	0	0	-2.89773e-06	0	0	0	0	0	0	0	0	0	0	0	0	0	0	0	0.00023864	0	4.95435e-05	0	0
0	0	0	0	0	0	0	0	0	0	0	0	0	0	0	0	0	0	3.37009e-10	-3.29029e-10	0	0	0	0	0	0	0	0	0	0	0	0	0	0	0	0	0	0	0	0	0	0	0	0	0	0	0	0	0	0
0	0	0	0	0	0	0	0	0	0	0	0	0	0	0	0	0	0	0.579171	-0.839783	0	0	0	0	0	0	0	0	0	0	0	0	0	0	0	0	0	0	0	-0.482802	0	0	0	0	0	0	0	0	0	0
0	0	0	0	0	0	0	0.450738	0	0	0	0	-0.763143	0	0	0	0	0	0	0	0	0	0	0	0	0	0	0	0	0	0	0	0	0	0	0	0	0	0	0	0	-0.645244	0	0	0	0	0	0	0	0
0	0	0	0	0	0	0	0	0	0	0	0	0	0	0	0	0	0	0	0	0.942756	-0.810871	-0.87068	0	0	0	0	0	0	0	0	0	0	0	0	0	0	0	0	0	0	0	0	0	0	0	0	0	0	0
0	0	0	0	0	0	0	0	0	-0.27936	0	0	-0.282493	0	0	0	0	0	0	0	0	0	0	0	-0.000362334	0	0	0	0	0	0	0	0	0	0	0	0	0	0	0	0	0	0	0	0	0	0	0	0	0
0	0	0	0	0	0	0	0	0	0	0	0	0	0	0	0	0	0	0	0	0	0	0	0	0	0	0	0	0	0	0	0	0	-0.0131715	0	0	0	0	0	0	0	0	0	1.62797e-07	0	0	0	0	0	0
0	0	0	0	0	0	0	0	0	0	0	0	0	0	0	0	0	0	0	0	0	0	0	0	0	0	0	0	0	0	0	0	0	0	0	0	0	0	0	0	0	0	0	0	0	0.488679	0	-0.488781	0	0
0	0	0	0	0	0	0	0	0	0	0	0	0	0	0	0	0	0	0	0	0	0	0	0	0	0	0	0	0	0	0	0	0	0	0	0	0	0	0	0	0	0	0	0	0	0	0	0	0	0
0	0	0	0	0	0	0	0	0	0	0	0	0	0	0	0	0	0	0.805351	-0.805351	0	0	0	0	0	0	0	0	0	0	0	0	0	0	0	0	0	0	0	0	0	0	0	0	0	0	0	0	0	0
0	0	0	0	0	0	0	0	0	0	0	0	0	0	0	0	0	0	0	0	0	0	0	0	0	0	0	0	0	0	0	0	0	0	0	0	-0.125577	0	0	0	0	1.04023e-12	0	0	0	0	0	0.294828	0	0
0	0	0	0	0	0	0	0	0	0	0	0	0	0	0	0	0	0	0	0	0	0	0	0	0	0	0	0	0	0	0	0	0	0	0	0	-0.000993829	0	0	0	0	0.0384021	0	0	0	0.0410587	0	0.0985144	0	-0.0130485
0	0	0	0	0	-8.71341e-06	0	0	0	0	0	0	0	0	0	0	0	0	0	0	0	0	0	0	0	0	0	0	0	0	0	0	0	0	0	0	0	0	0	0	0	0	0	0	0	3.43721e-10	0	-0.441903	0	0
0	0	0	0	0	0	0	0	0	0	0	0	0	0	0	0	0	0	0	0	0.329181	5.28504e-07	-1.77423e-09	0	0	0	0	0	0	0	0	0	0	0	0	0	0	0	0	0	0	0	0	0	0	0	0	0	0	0
0	0	0	0	0	0	0	0	0	0	0	0	-0.795138	0	0	0	0	0	0	0	0	0	0	0	0	0	0	0	0	0	0	0	0	0	0	0	0	0	0	0	0	0	0	0	0	0	0	0	0	0
0	0	0	0	0	0	0	0	0	0	0	0	-0.310134	0	0	0	0	0	0	0	0	0	0	0	-2.09407e-05	0	0	0	0	0	0	0	0	0	0	0	0	0	0	0	0	2.75459e-07	0	0	0	0.136093	0	0.13633	0	0
0	0	0	0	0	0	0	0	0	0	0	0	-1.67993e-09	0	0	0	0	0	0	0	0	0	0	0	0	0	0	0	0	0	0	0	0	0	0	0	0	0	0	0	0	0	1.70768e-09	0	0	0	0	0	0	0
0	0	0	0	0	0	0	0	0	0	0	0	0	0	0	0	0	0	0	0	0	0	0	0	0	0	0	0	0	0	0	0	0	0	0	0	0	0	0	0	0	0	0	0	0	0	0	0.103236	0	0
0	0	0	0	0	0	0	0	0	0	0	0	0	0	0	-3.14209e-08	0	0	0	0	0	0	0	0	0	0	0	0	0	0	0	0	0	0	0	0	0	0	0	0	0	0	0	0	0	3.52844e-10	0	-0.440083	0	0
0	0	0	0	0	0	0	0	0	0	0	0	0	0	0	0	0	0	0	0	0	0	0	0	0	0	0	0	0	0	0	0	0	0	0	0	0	0	0	0	0	0	0	0	0	0	0	0	0	0
0	0	0	0	0	0	0	0	0	0	0	0	0	0	0	0	0	0	0	0	0	0	0	0	0	0	0	0	0	0	0	0	0	0	0	0	0	0	0	0	0	0	0	0	0	3.47027e-13	0	-0.139772	0	0
0	0	0	0	0	-0.00149798	0	0	-0.898617	-0.00185107	0	0	0	0	0	0	0	0	0	0	0	0	0	0	0	0	0	0	0	0	0	0	0	0	0	0	0	0	0	-0.160439	0	0	0	0	0	0.00455644	0	0.00252991	0	0
0	0	0	0	0	0	0	0	0	-0.121846	0	0	0	0	-0.0255454	0	0	0	0	0	0	0	0	0	0	0	0	0	0	0	0	0	0	0	0	0	0	0	0	0	0	0	0	0	0	0	0	0	0	0
0	0	0	0	0	0	0	0	0	0	0	0	0	0	0	0	0	0	0	0	0	0	0	0	0	0	0	0	0	0	0	0	0	0	0	0	0	0	0	0	0	0	0	0	0	0	0	0	0	0
0	0	0	0	0	0	0	0	0	0	0	0	0	0	0	0	0	0	0	0	0	0	0	0	0	0	0	0	0	0	0	0	0	0	0	0	0	0	0	0	0	1	0	0	0	0	0	0	0	0
0	0	0	0	0	0	0	0	0	0	0	0	0	0	0	0	0	0	0	0	0	0	0	0.345601	0	0.158284	-0.549795	0.564532	0	0	0	0	0	0	0	-0.510266	0	0	0	0	0.0605807	0.891881	0	0	0	-0.517341	0	-0.198754	0	0
0	0	0	0	0	0	0	0	0	0	0	0	0	0	0	0	0	0	0	0	0	0	0	0	0	0	0	0	0	0	0	0	0	0	0	0	0	0	0	0	0	0	0	0	0	0	0	0.00175485	0	0
0	0	0	0	0	0	0	0	0	0	0	0	0	0	0	0	0	0	0	0	0.830502	0.0537682	-0.0314657	0	0	0	0	0	0	0	0	0	0	0	0	0	0	0	0	0	0	0	0	0	0	0	0	0	0	0
0	0	0	0	0	0	0	0	0	0	0	0	0	0	0	0	0	0	0	0	0	0	0	0	0	0	0	0	0	0	0	0	0	0	0	0	0	0	0	0	-4.52995e-06	0	0	0	0	1.78893e-07	0	0.0371984	0	0
0	0	0	0	0	0	0	0	0	0	0	0	0.513642	0	0	0	0	0	0	0	0	0	0	0	0	0	0	0	0	0	0	0	0	0	0	0	0	0	0	0	0	0	0	0	-0.0448877	0.00362435	0	0.39485	0	0
0	0	0	0	0	0	0	0	0	0	0	0	0.428508	0	-0.978448	0	0	0	0	0	-0.442596	-0.680557	-0.244401	0	-0.233484	0	0	0	0	0	0	0	0	0	0	0	0	0	0	0	0	0	-0.794319	0	0	0	0	0	0	0
0	0	0	0	0	0	0	0	0	0	0	0	0	0	0	0	0	0	0	0	0	0	0	0	0	0	0	0	0	0	0	0	0	0	0	0	0	0	0	0	0	0	0	0	0	0.285877	0	-0.961815	0	0
0	0	0	0	0	0	0	0	0	0	0	0	0	0	0	0	0	0	0	0	0	0	0	0	0	0	0	0	0	0	0	0	0	0	0	0	0	0	0	0	-2.54094e-05	0	0	0	0	0.0208347	0	0.000834674	0	0
0	0	0	0	0	0	0	0	0	0.000280526	0	0	0	0	0	0	0	0	0	0	0	0	0	0	0	0	0	0	0	0	0	0	0	0	0	0	0	0	0	0	0	0	0	0	0	0	0	0	0	0
0	0	0	0	0	0	0	0	0	0	0	0	-0.402328	0	0	0	0	0	0	0	0	0	0	0	0	-0.470281	0.0117406	0.773427	0	0	0	0	0	0	0	0	0	0	0	0	0	0	0	0	0	0	0	0	0	0
0	0	0	0	0	0	0	0	0	0	0	0	0	0	0	0	0	0	0	0	0	0	0	0	0	0	0	0	0	0	0	0	0	0	0	0	0	0	0	0	-0.0364769	0	0	0	0	0	0	0	0	0
0	0	0	0	0	0	0	0	0	0	0	0	0	0	0	0	0	0	7.73396e-11	-0.00225814	0	0	0	0	0	0	0	0	0	0	0	0	0	0	0	0	0	0	0	0	0	0	0	0	0	0	0	0	0	0
0	0	0	0	0	0	0	0	0	0	0	0	-0.130231	0	0	0	0	0	0	0	0	0	0	0	0	0	0	0	0	-1.07756e-09	0	0	0	0	0	0	0	0	0	0	0	3.01966e-14	0	0	0	0	0	0	0	0
0	0	0	0	0	-0.68051	-0.00781548	0	0	-0.0323383	0	0	0.0543297	0	0	0	-7.63116e-05	0	0	0	0	0	0	0.0870417	0	0	0	0	0	0	-0.783531	0	0	0	0	0	0	0	0	0	0	2.20808e-06	0	0	0	0.383786	0	0	0	0.066092
0	0	0	0	0	0	0	0	0	0	0	0	0	0	0	0	0	0	0	0	0	0	0	0	0	0.230085	0.867576	0.625438	0	0	0	0	0	0	0	0	0	0	0	0	0	0	0	0	0	0	0	-0.104546	0	0
0	0	0	0	0	0	0	-0.00174833	-0.324201	0	0	0	0	0	0	0	0	0	0.000803886	-0.0432978	0	0	0	0	0	0	0	-0.0164109	0	0	0	0	0	0	0	0	0	0	0	0	0	0.0425044	0	0	-0.464604	0.0257261	0	0	0	-0.711014
0	0	0	0	0	0	0	0	0	0	0	0	0	0	0	0	0	0	0	0	0	0	0	0	0	0	0	0	0	0	0	0	0	0	0	0	0	0	0	0	0	0	0	0	0	0	0	0	0	0
0	0	0	0	0	0	0	0	0	0	0	0	-0.00718735	0	0	0	0	0	0	0	0	0	0	0	0	0	0	0	0	0	0	-0.00071903	0	0	0	2.96413e-07	0	0	0	0	0	0	0	0	0	0.353953	0	0	0	0
0	0	0	0	0	0	0	0	0	0.667452	0	0	0	0	0	0	0	0	0	0	-0.38557	0.770773	-0.255969	0	0	0	0	0	0	0	0	0	0	0	0	0	0	0	0	0	0	0	0	0	0	0.379256	0	-0.925701	0	0
0	0	0	0	0	-0.612535	0	0	0	-0.0124677	0	0	-0.735381	0	0	0	0	0	0	0	0.492492	0.150307	-0.0577534	0	-0.944293	-0.0442317	-0.985441	-0.137274	0	0	0	0	0	0	0	4.20897e-11	0	0	0	0	-0.0155561	0.597364	0	0	-0.686956	0	0	0	0	0
0	0	0	0	0	0	0	0	0	0	0	0	0	0	0	0	0	0	0	0	0	0	0	0	0	0	0	0	0	0	0	0	0	-2.91831e-08	0	0	0	0	0	0	0	0	0	0	0	5.07028e-11	0	-0.299915	0	0
0	0	0	0	0	0	0	0	0	-0.0628255	0	0	0	0	0	0	0	0	0	0	0	0	0	0	0	0	0	0	0	0	0	0	0	0	0	0	0	0	0	0	0	0	0	0	0	0	0	0	0	0
0	0	0	0	0	0	0	0	0	0	0	0	0	0	0	0	0	0	0	0	0	0	0	0	0	0	0	0	0	0	0	0	0	0	0	0	0	0	0	0	0	0	0	0	0	0.000726839	0	0.359969	0	0
0	0	0	0	0	-0.00108145	0	0	0	0	0	0	0.209356	0	0	0	0	0	0	0	0	0	0	0	0	0	0	0	0	0	0	0	0	0	0	0	0	0	0	0	0	0	0	0	0	0.010265	0	0	0	0
0	0	0	0	0	0	0	0	0	0	0	0	0	0	0	0	0	0	0	0	0	0	0	0	0	0	0	0	0	0	0	0	0	0	0	0	0	0	0	0	0	0	0	0	0	0	0	0	0	0
0	0	0	0	0	0	0	0	0	-0.00966747	0	0	0	0	0	0	0	0	0	0	0	0	0	0	0	0	0	0	0	0	0	0	0	0	0	0	0	0	0	0	0	0.00964214	0	0	0	0	0	0	0	0
0	0	0	0	0	0	0	0	0	2.38656e-08	0	0	0	0	0	0	0	0	0	0	0	0	0	0	0	0	0	0	0	0	0	0	0	0	0	0	0	0	0	0	0	0	0	0	0	0	0	0	0	0
0	0	0	0	0	0	0	0	0	0	0	0	0	0	0	0	0	0	0.000101863	-0.452517	0	0	0	0	0	-0.00576566	0.00917731	-0.00175875	0	0	0	0	0	0	0	0	-0.9751	0	0	0	0	0.0303905	0	0	0	0.783884	0	0.012961	0	0
0	0	0	0	0	0	0	0	0	0.116233	0	0	0	0	0	0	0	0	0	0	0	0	0	0	0	0	0	0	0	0	0	0	0	0	0	0	0	0	0	0	0	0	0	0	0	0	0	0	0	0
0	0	0	0	0	0	0	0	0	0	0	0	-5.48622e-08	0	0	0	0	0	0	0	0	0	0	0	0	0	0	0	0	0	0	0	0	0	0	0	0	0	0	0	0	0	0	0	0	0	0	0	0	0
0	0	0	0	0	0	0	0	0	0.00142321	0	0	0	0	0	0	0	0	0	0	0	0	0	0	0	0	0	-0.00141685	0	0	0	0	0	0	0	0	0	0	0	0	0	0	0	0	0	0	0	0	0	0
0	0	0	0	0	0	0	0	0	0	0	0	0	0	0	0	0	0	0	0	0	0	0	0	0.272498	0	0	0	0	0	0	0	0	0	0	0	0	0	0	0	0	0	0	0	0	0	0	0	0	0
0	0	0	0	0	0	0	0	0	0	0	0	0	0	0	0	0	0	0	0	0.134047	0.593952	-0.189601	0	-0.955387	0	0	0.354316	0	0	0	0	0	0	0	0	0.0335475	0	0	0	0	-0.282655	0	0	0	0	0	0	0	0
0	0	0	0	0	0	0	0	0	-0.125636	0	0	0.394017	0	0	0	0	0	0.000830987	-0.215569	0.927443	0.49	-0.174394	0	-0.9422	0	0	0	0	0	0	0	0	0	0	0	0.931357	0	0	0	0	0.0370342	0	0	0	-0.737691	0	-0.534124	0	0
0	0	0.667841	0	0	0	0	0	0	0	0	0	0.396205	0	0	0	0	0	-0.417749	0.317061	0.328556	0.500404	-0.821266	0	0	0	0	0	0	0	0	0	0	0	0	0	0	0	0	0	0	0	0	0	0	0	0	-0.0231158	0	0
0	0	0	0	0	-0.881131	0	0	0	0	0	0	0.217433	0	0	0	0	0	0	0	0	0	0	0	0	0	0	0	0	0	0	0	0	0.268579	0	0	0	0	0	0	0	0	0	0	0	0	0	0	0	0
0	0	0	0	0	0	0	0	0	0	0	0	0	0	0	0	0	0	0	0	0	0	0	0	0	0	0	0	0	0	0	0	0	0	0	0	0	0	0	0	0	0	0	0	0	0.0312557	0	-0.0312887	0	0
0	0	0	0	0	0	0	0	0	0	0	0	-0.94908	0	0	0	0	0	0	0	-0.269793	0.846373	-0.000176708	0	0	0	0	0	0	0	0	0	0	0	0	0	0	0	0	0	0	0	0.13566	0	0	0.0457778	0	0.119795	0	0
0	0	0	0	0	0.580154	-0.021393	0	0	0	0	0	0	0	0	0	0	0	0	0	0	0	0	0	0	0	0	0	0	0	0.0801074	0	0	0	0	0	0	0	0	0	0	0	0	0	0	0	0	0	0	0
0	0	0	0	0	0	0	0	0	0	0	0	-1.56069e-07	0	0	0	0	0	0	0	0	0	0	0	0	0	0	0	0	0	0	0	0	0	0	0	0	0	0	0	0	0	0	0	0	0	0	0	0	0
0	0	0	0	0	0	-1	0	0	0	0	0	0	0	0	0	0.363636	0	0	0	0	0	0	0	-1	0	0	0	0	0	-1	0	0	0	-1	0	0	0	0	0	0	0	0	0	0	0	0	0	0	0
0	0	0	0	0	-0.745171	0	0	0.770626	0	0	0	0	0	0	0	0.00125572	0	0	0	0	0	0	-0.272648	0	0	0	-0.803717	0	0	0	0	0	0	0	0	0	0	0	0	0	0	0	0	-0.920889	0	0	0	0	0
0	0	0	0	0	0	0	0	0	0	0	0	0	0	-0.808824	0	0	0	0	0	0	0	0	0	0	0	0	0	0	0	0	0	0	-0.943627	0	0	0	0	0	0	0	0	1	0	0	0	0	0	0	0
0	0	0	0	0	0	0	0	0	0	0	0	0	0	0	0	0	0	0	0	0	0	0	0.121391	0	0	0	0	0	0	0	0	0	0	0	0	0	0	0	-0.121001	0	0	0	0	0	0	0	0	0	0
0	0	0	0	0	0	0	0	0	0	0	0	-0.880514	0	0	0	0	0	0	0	0	0	0	0	0	0	0	0	0	0	0	0	0	0	0	0	0	0	0	0	0	0	0	0	0	0	0	0	0	0
0	0	0	0	0	0	0	0	0	0	0	0	-0.559153	0	0	0	0	0	0	0	0	0	0	0	0	0	0	0	0	0	0	0	0	0.449211	0	0	0	0	0	0	0	0	0	0	0	0	0	0	0	0
0	0	0	0	0	-0.9289	0	0	0	0	0	0	0.320556	0	0	0	0	0	0	0	0	0	0	0	0	0	0	0.387723	0	0	0	0	0	-0.545513	0	0	0	0	0	0	0	0	0	0	0	-0.256694	0	-0.256694	0	0
0	0	0	0	0	0	0	0	0	0	0	0	0	0	0	-3.6113e-10	0	0	0	0	0	0	0	0	0	0	0	0	0	0	0	0	-3.34839e-05	0	0	0	0	0	0	0	0	0	0	0	0	0	0.00687184	0	0	0
0	0	0	0	0	0	0	0	-0.00252773	0	0	0	0	0	0	0	0	0	0	0	0.0468322	0.00163856	-0.0307836	0	0	0	0	0	0	0	0	0	0	0	0	0	0	0	0	0	0	0	0	0	0	0	0	0	0	0
0	0	0	0	0	0	0	0	0	0	0	0	0	0	0	0	0	0	0	0	0	0	0	0	0	0	0	0	0	0	0	0	0	0	0	0	-0.0556734	0	0	0	0	9.80235e-20	0	0	0	0	0	0	0	0
0	0	0	0	0	0	0	0	0	0	0	0	0	0	0	0	0	0	0	0	0	0	0	0	0	0	0	0	0	0	0	0	0	0	0	0	0	0	0	0	0	0	0	0	0	0	0	0	0	0
0	0	0	0	0	0	0	0	0	0	0	0	-0.995934	0	0	0	0	0	0	0	0	0	0	0	-0.0793378	0	0	0	0	0	0	0	0	0	0	0	0	0	0	0	0	0	0	0	0	0	0	0	0	0
0	0	0	0	0	0	0	0	0	-0.0364808	0	0	0.149188	0	0	0	0	0	0	0	0	0	0	0	0	0	0	0	0	0	0	0	0	-0.000120844	0	0	0	0	0	0	0	0	0	0	0	0	0	0	0	0
0	0	0	0	0	0	0	0	0	0	0	0	0.000418542	0	0	0	0	-0.368316	0	0	0	0	0	0	-0.855579	0	0	0	0	0	0	0	0	0	0	0	0	0	0	-1.23264e-07	0	0	0	0	0	0	0	0	0	0
0	0	0	0	0	0	0	0	0	0	0	0	0.607405	0	0	0	0	0	0	0	0.146798	0.271088	-0.249811	0	0	0	0	0	0	0	0	0	0	0	0	0	-8.88718e-05	0	0	0	0	0	0	0	0	0	0	0	0	0
0	0	0	0	0	0	0	0	0	0	0	0	0	0	0	0	0	0	0	0	-0.725388	0.705926	-5.9047e-05	0	0	0	0	0	0	0	0	0	0	0	0	0	0	0	0	0	0	7.74574e-05	0	0	0	0	0	0	0	0
0	0	0	0	0	0	0	0	0	0	0	0	0.00575494	0	0	0	0	0	0	0	0	0	0	0	0	0	0	0	0	0	0	0.173657	0	-0.00203719	0	0	0	0	0	-0.000158873	0	0	0	0	0	1.31413e-15	0.0674381	0	0	-0.334573
0	0	0	0	0	0	0	0	0	0	0	0	-0.000425115	0	0	0	0	0	0	0	0	0	0	0	0	0	0	0	0	0	0	0	0	0	0	0	0	0	0	0	0	0	0	0	0	0	0	0	0	0
0	0	0	0	0	0	0	0	0	0	0	0	0	0	0	0	0	0	0	0	0	0	0	0	0	-0.551309	2.53542e-05	-0.110264	0	0	0	0	0	0	0	0	-0.0429855	0	0	0	0	0	0	0	0	0	0	0	0	0
0	0	0	0	0	0	0	0	0	0	0	0	-0.0319094	0	0	0	0	0	0	0	0	0	0	0	0	0	0	0	0	0	0	0	0	0	0	0	-0.000476135	0	0	0	0	0	0	0	0	0	0	0	0	0
0	0	0	0	0	0	0	0	0	0	0	0	0.0571232	0	0	0	0	0	0	0	0	0	0	0	-7.14082e-05	0	0	0	0	0	0	0	0	0	0	0	0	0	0	0	0	1.06182e-12	0	0	0	0	0	0	0	0
0	0	0	0	0	0	0	0	0	0	0	0	0	0	0	0	0	0	0	0	0	0	0	0	-0.00141535	0	0	0	0	0	0	0	0	0	0	0	0	0	0	0	0	0	0	0	0	0	0	0	0	0
0	0	0	0	0	0	0	0	0	0	0	0	0	0	0	0	0	0	3.33289e-18	-0.66081	0	0	0	0	-0.0780336	0	0	0	0	0	0	0	0	0	0	0	-0.161437	0	0	0	0	0	0	0	0	6.99956e-05	0	0.116648	0	0
0	0	0	0	0	0	0	0	0	-0.000193532	0	0	0	0	0	0	0	0	0	0	0	0	0	0	-0.103839	0	0	0	0	0	0	0	0	0	0	0	0	0	0	0	0	3.77769e-08	0	0	0	0	0	0	0	0
0	0	0	0	0	0	0	0	0	0	0	0	0.00352802	0	0	0	0	0	0	0	0	0	0	0	0	0	0	0	0	0	0	0	0	-0.0228766	0	0	0	0	0	-1.18241e-09	0	0	0	0	0	1.91721e-14	0	0.00104136	0	0
0	0	0	0	0	0	0	0	0	0	0	0	0	0	0	0	0	0	0	0	0.336851	1.56963e-07	-4.84944e-10	0	0	0	0	0	0	0	0	0	0	0	0	0	0	0	0	0	0	0	0	0	0	0	0	0	0	0
0	0	0	0	0	0.632283	0	0	0	0	0	0	0	0	0	0	0	0	0	0	0	0	0	0	0	0	0	0	0	0	0	0	0	0	0	0	0.28361	0	0	0	0	0	0	0	0	0	0	0	0	0
0	0	0	0	0	0	0	0	0	0	0	0	0	0	0	0	0	0	0	0	0	0	0	0	-1.38129e-05	0	0	0	0	-0.00944091	0	0	0	0	0	3.83904e-22	0	0	0	0	0	0	0	0	0	0	0	0	0	0
0	0	0	0	0	0	0	0	0	0	0	0	0	0	0	0	0	0	0	0	0	0	0	0	0	0	0	0	0	0	0	0	0	0	0	0	0	0	0	0	0	0	0	0	0	0	0	0	0	0
0	0	0	0	0	0	0	0	0	0	0	0	0	0	0	0	0	0	0	0	0	0	0	0	0	0	0	0	0	0	0	0	0	0	0	0	0	0	0	0	0	0	0	0	0	0	0	0	0	0
0	0	0	0	0	0	0	0	0	0	0	0	0	0	0	0	0	0	0	0	0	0	0	0	-0.282278	0	0	0	0	0	0	0	0	0	0	0	0	0	0	0	0	0	0	0	0	0	0	0	0	0
0	0	0	0	0	0	0	0	0	0.502341	0	0	0.851352	0	0	0	0	0	0.00299075	-0.528924	0	0	0	0.680593	0	0	0	0	0	0	0	0.0201034	0	0	0	0	0	0	0	0	0	0	0	0	0	0	0	0	0	0
0	0	0	0	0	0	0	0	0	-0.00301587	0	0	0	0	0	0	0	0	0	0	0	0	0	5.48285e-07	-0.00599835	0	0	0	0	0	0	0	0	0	0	0	0	0	0	0	-5.93501e-10	0	0	0	0	2.99213e-09	0	0.026382	0	0
0	0	0	0	0	0	0	0	0	0	0	0	0	0	-0.249132	0	0	0	0	0	0.0201469	0.212467	-0.0014367	0	0	0	0	-0.00212863	0	0	0	0	0	0	0	0	0	0	0	0	0	0.00155019	0	0	0	0	0	0	0	0
0	0	0	0	0	0	0	0	0	0	0	0	0	0	0	0	0	0	0	0	0	0	0	0	0	0	0	0	0	0	0	0	0	0	0	0	0	0	0	0	0	0	6.21015e-22	0	0	0	0	0	0	0
0	0	0	0	0	-0.0126412	0	0	0	0	0	0	0	0	0	0	0	0	0	0	0	0	0	0	0	0	0	0	0	0	0	0	0	0	0	0	0	0	0	0	0	0	0	0	0	0	0	0	0	0
0	0	0	0	0	0	0	0	0	0	0	0	0	0	0	0	0	0	0	0	0.00528801	3.62373e-08	-1.58051e-06	0	0	0	0	0	0	0	0	0	0	0	0	0	0	0	0	0	0	0	0	0	0	0	0	0	0	0
0	0	0	0	0	0	0	0	0	0	0	0	0	0	0	0	0	0	0	0	0.000114164	0.00134518	-2.59004e-05	0	0	0	0	0	0	0	0	0	0	0	0	0	0	0	0	0	-0.00373653	0	0	0	0	0	0	0	0	0
0	0	0	0	0	-0.72852	0	0	0	0	0	0	0.300736	0	0	0	0	0	0	0	0	0	0	0	0	0	0	0	0	0	0	0	0	0	0	0	0	0	0	0	0	0	0	0	0	0	0	0	0	0
0	0	0	0	0	0	0	0	0	0	0	0	0.970856	0	0	0	0	0	0	0	0	0	0	0	0	-0.00674469	6.64533e-07	-0.0313725	0	0	0	0	0	0	0	0	0	0	0	0	0	0	0	0	0	0	0	0	0	0
0	0	0	0	0	0	0	0	0	-0.0864286	0	0	0	0	-0.15453	0	0	0	0	0	0.00143531	0.429905	-0.0327928	0	0	0	0	0	0	0	0	0	0	0	0	0	0	0	0	0	0	0	0	0	0	0	0	0	0	0
0	0	0	0	0	0	0	0	0	0	0	0	0	0	0	0	0	0	1.36622e-09	-0.474749	0	0	0	0	-0.0144029	0	0	0	0	0	0	0	0	0	0	0	0	0	0	0	0	0	0	0	0	0	0	0	0	0
0	0	0	0	0	0	0	0	0	0	0	0	0	0	0	0	0	0	0	0	0	0	0	0	0	0.393939	-0.636364	-1	0	0	0	0	0	0	0	0	0	0	0	0	0	0	0	0	0	0	0	0	0	0
0	0	0	0	0	0	0	0	0	0	0	0	0	0	0	0	0	0	0	0	-1	-1	0.444444	0	0	0	0	0	0	0	0	0	0	0	0	0	0	0	0	0	0	0	0	0	0	0	0	-1	0	0
0	0	0	0	0	0	0	0	0	0.000608627	0	0	0	0	0	0	0	0	0	0	0	0	0	0	0	0	0	0	0	0	0	0	0	-0.239273	0	0	0	0	0	-0.000930678	0	0	0	0	0	0	0	0	0	0
0	0	0	0	0	0	0	0	0	0	0	0	0	0	0	0	0	0	0	0	0	0	0	0	-0.113681	0	0	0	0	0	0	0	0	0	0	0	0	0	0	0	0	0	0	0	0	0	0	0	0	0
0	0	0	0	0	0	0	0	0	0	0	0	0	0	0	0	0	0	0	0	0	0	0	0	0	0	0	0	0	0	0	0	0	0	0	0	0	0	0	0	0	0	0	0	0	0	0	0	0	0
0	0	0	0	0	0	0	0	0	0	0	0	0	0	0	0	0	0	0	0	0	0	0	0	-0.102546	0	0	0	0	0	0	0	0	0	0	0	0	0	0	0	0	0	0	0	0	0	0	0	0	0
0	0	0	0	0	0	0	0	0	0	0	0	-0.0219582	0	0	0	0	0	0	0	0	0	0	0	0	0	0	0	0	0	0	0	0	0	0	0	0	0	0	0	0	0	0	0	-0.00015061	0	0	0	0	0
0	0	0	0	0	0	0	0	0	0	0	0	0	0	0	0	0	0	0	0	0	0	0	0	-9.6791e-09	0	0	0	0	0	0	0	0	0	0	0	0	0	0	0	0	1.50896e-09	0	0	0	0	0	0	0	-0.0272333
0	0	0	0	0	0	0	0	0	0	0	0	-0.0123666	0	0	0	0	0	0	0	0	0	0	0	0	0	0	-2.74263e-05	0	0	0	0	0	0	0	0	0	0	0	0	0	0	0	0	0	0	0	0	0	0
0	0	0	0	0	0	0	0	-0.441725	-0.255762	0	0	-0.945263	0	0	0	0	0	0	0	0	0	0	0	0	0	0	0	0	0	0	0	0	0	0	0	0	0	0	0	0	0	0	0	0	0	0	0	0	0
0	0	0	0	0	0	0	0	0	0	0	0	0.1844	0	0	0	0	0	0	0	0	0	0	0	0	0	0	0	0	0	0	0	0	0	0	0	0	0	0	0	0	0	0	0	0	0	0	0	0	0
0	0	0	0	0	0	0	0	0	0	0	0	0	0	0	0	0	0	0	0	0	0	0	0	0	0	0	0	0	0	0	0	0	0	0	0	0	0	0	0	0	0	0	0	0	0.000514354	0	-0.000514711	0	0
0	0	0	0	0	0	0	0	0	0	0	0	-0.293651	0	0	0	0	0	0	0	0	0	0	0	0	0	0	0	0	0	0	0	0	0	0	0	0	0	0	0	-1.04456e-06	0	0	0	0	3.67299e-05	0	0.0749247	0	0
0	0	0	0	0	0	0	0	0	0.227083	0	0	-0.54669	0	0	0	0	0	0	0	0	0	0	0	0	0	0	0	0	0	0	0	0	0	0	0	0	0	0	0	0	0.705094	0	0	0	0	0	-0.0744927	0	0
0	0	0	0	0	0	0	0	0	0	0	0	-0.000798478	0	0	0	0	0	0	0	0	0	0	0	0	0	0	0	0	0	0	0	0	0	0	0	-4.40246e-05	0	0	0	0	9.61175e-13	0	0	0	0	0	0	0	0
0	0	0	0	0	0	0	0	0	-0.134122	0	0	0	0	0	0	0	0	0	0	0	0	0	0	0	0	0	0	0	0	0	-0.628485	0	0	-0.196116	0	0	0	0	0	0	0	0.000571601	0	0	0	0	0	0	0
0	0	0	0	0	0	0	0	0	0	0	0	0	0	0	0	0	0	0	0	0	0	0	0	0	0	0	0	0	0	0	0	0	0	0	0	0	0	0	0	0	0	0	0	0	0.11039	0	-0.668875	0	0
0	0	0	0	0	0	0	0	0	0	0	0	0	0	0	0	0	0	0	0	0	0	0	0	-0.32375	0	0	0	0	0	0	0	0	0	0	0	0	0	0	0	0	0	0	0	0	0	0	0	0	0
0	0	0	0	0	0	0	0	0	0	0	0	0	0	0	0	0	0	0	0	0	0	0	0	0	0	0	0	0	0	0	0	0	0	0	0	0	0	0	0	0	0	0	0	0	0	0	0	0	0
0	0	0	0	0	0	0	0	0	0	0	0	0	0	0	0	0	0	0	0	0	0	0	0	0	0	0	0	0	0	0	0	0	0	0	0	0	0	0	0	0	0	-0.00925457	0	0	0	0	0	0	0
0	0	0	0	0	0	0	0	0	0	0	0	0	0	0	0	0	0	0	0	0	0	0	0	0	0	0	0	0	0	0	0	0	0	0	0	0	0	0	0	0	0	0	0	0	0	0	0	0	0
0	0	0	0	-0.0385378	-0.279923	0	0.373811	0	-0.459701	0	0	-0.464666	0	0	-0.451244	0	0	8.85545e-06	-0.0143808	-0.153596	0.406869	-0.142366	0.255245	-0.605763	0	0	0	0	0	0	0	0	0	0	0	0.215941	0	0	0	0	0.533566	0.00251667	0	0	0	0	0	0	0
0	0	0	0	0	0	0	0	0	0	0	0	0	0	0	0	0	0	0	0	0	0	0	0	-0.0647672	0	0	0	0	-0.859499	0	0	0	0	0	0.0771265	0	0	0	0	-0.000149612	0.781414	0.440974	0	0	0	0	0	0	0
0	0	0	0	0	0	0	0	0	-0.355489	0	0	0	0	0	0	0	0	0	0	0	0	0	0	0	0	0	0	0	0	0	0	0	0	0	0	0	0	0	0	0	0.014846	0	0	0	0	0	0	0	-0.726615
0	0	0	0	0	0	0	0	0	-0.843395	0	0	0	0	0	0	0	0	0	0	0	0	0	0	0	0	0	0	0	0	0	0	0	0	0	0	-0.0373729	0	0	0	0	1.34181e-05	0	0	0	0	0	0	0	0
0	0	0	0	0	0	0	0	0	0.0273135	0	0	0	0	-0.800787	0	0	0	0	0	0	0	0	0	-0.361981	0	0	0	0	0	0	0	0	0	0	0	0	0	0	0	0	0	0	0	0	0	0	0	0	0
0	0	0	0	0	0	0	0	0	0.770876	0	0	0	0	0	0	0	0	0	0	0	0	0	0	0	0	0	0	0	0	0	0	0	0	0	0	0	0	0	0	0	0	0	0	0	0	0	0	0	0
0	0	0	0	0	-0.513355	0	0	0	0	0	0	-0.627479	0	0	0	0	0	0	0	0	0	0	0	0	0	0	0	0	0	0	0	0	0	0.790399	0	0	0	0	0	0	0	0	0	0	0	0	0	0	0
0	0	0	0	0	0	0	0	0	0	0	0	0	0	0	0	0	0	0	0	0	0	0	0	0	0	0	0	0	0	0	0	0	0	0	0	0	0	0	-1.25368e-10	0	1.27042e-10	0	0	0	0	0	0	0	0
0	0	0	0	0	0	0	0	0	0	0	0	0	0	0	0	0	0	0	0	0	0	0	0	0	0	0	0	0	0	0	0	0	0	0	0	0	0	0	0	0	0	0	0	0	0	0	0	0	0
0	0	0	0	0	0	0	0	0	0	0	0	0	0	0	0	0	0	0	0	0	0	0	0	0	0	0	0	0	0	0	0	0	0	0	0	0	0	0	0	0	0	0	-0.00152551	0	0	0	0	0	0
0	0	0	0	0	0	0	0	0	0	0	0	-0.503264	0	0	0	0	0	0	0	0	0	0	0	-1.73654e-07	0	0	0	0	0	0	0	0	0	0	0	0	0	0	0	0	0	0	0	0	0	0	0	0	0
0	0	0	0	0	0	0	0	0	0	0	0	0	0	0	0	0	0	0	0	0	0	0	0	-0.0947135	0	0	0	0	0	0	0	-0.85049	0	0	0	0	0	0	0	0	0	0	0	0	0	0	0.635944	0	0
0	0	0	0	0	0	0	0	0	0	0	0	0	0	0	0	0	0	0	0	0	0	0	0	0	0	0	0	0	0	0	0	0	0	0	0	0	0	0	0	0	0.995602	0	0	0	0	0	0	0	0
0	0	0	0	0	0	0	0	0	0	0	0	0	0	0	0	0	0	0	0	0	0	0	0	-0.00261183	0.622761	0.00327386	-0.149853	0	0	0	0	0	0	0	0	0	0	0	0	0	0	0	0	0	0	0	0	0	0
0	0	0	0	0	0	0	0	0	0	0	0	0	0	0	0	0	0	0	0	0	0	0	0	0	0	0	0	0	0	0	0	0	0	0	0	0	0	0	0	0	0	0	0	0	0	0	0	0	0
0	0	0	0	0	0	0	0	0	0	0	0	0.237662	0	0	0	0	0	4.10193e-15	-0.0686701	0	0	0	0	0	0	0	0	0	0	0	0	0	0	0	0	0	0	0	0	-1.99384e-05	0	0	0	0	2.50569e-08	0	0.0551621	0	0
0	0	0	0	0	0	0	0	0	-0.00973302	0	0	0.742138	0	0	0	0	-0.0114718	0	0	0	0	0	0	0	0	0	0	0	0	0	0.00891349	0	0	0	0	0	0	0	0	-9.24911e-07	0.000733281	5.27608e-06	0	0	0.00675734	0	0.582398	0	0
0	0	0	0	0	0	0	0	0.163456	-0.000448859	0	0	0	0	0	0	0	0	0	0	0	0	0	0	0	0	0	0	0	0	0	0	-0.169791	0	0	0	0	0	0	0	0	0	0	0	0	1.68208e-08	0	3.49445e-05	0	0
0	0	0	0	0	0	0	0	0	0	0	0	-2.19526e-06	0	0	0	0	0	0	0	0	0	0	0	0	0	0	0	0	0	0	0	0	0	0	0	0	0	0	0	0	1.15315e-06	0	0	0	0	0	0	0	0
0	0	0	0	0	0	0	0	0	0	0	0	0	0	0	0	0	0	0	0	0	0	0	0	-0.00288475	0	0	0	0	0	0	0	0	0	0	0	0	0	0	0	0	0	0	0	0	0	0	0	0	0
0	0	0	0	0	0	0	0	0	0	0	0	0	0	0	0	0	0	0	0	0	0	0	0	0	0	0	0	0	0	0	0	0	0	0	0	0	0	0	0	0	0	0	0	0	0	0	0	0	0
0	0	0	0	0	0	0	0	0	0	0	0	0	0	0	0	0	0	0	0	0	0	0	0	0	0	0	0	0	0	0	0	0	0	0	0	0	0	0	0	0	0	0	0	0	0	0	0	0	0
0	0	0	0	0	0	0	0	0	0	0	0	0	0	0	0	0	0	0	0	0	0	0	0	-0.327251	0	0	0	0	0	0	0	0	0	0	0	0	0	0	0	0	0	0	0	0	0	0	0	0	0
0	0	0	0	0	0	0	0	0	0	0	0	0	0	0	0	-7.86251e-05	0	0	0	0	0	0	0	0	0	0	0	0	0	0	0	0	0	0	0	0	0	0	0	0	0	0	0	0	0	0	3.21102e-07	0	0
0	0	0	0	0	0	0	0	0	0	0	0	0	0	0	0	0	0	0	0	0	0	0	0	-0.629783	0	0	0	0	0	0	0	-0.0982093	0	0	0	0	0	0	-0.00249484	0	0	0	0	0	0	0	0	0	0
0	0	0	0	0	0	0	0	0	0	0	0	0	0	0	0	0	0	0	0	0	0	0	0	0	0	0	0	0	0	0	0	0	0	0	0	0	0	0	0	0	0	0	0	0	0	0	0	0	0
0	0	0	0	0	0	0	0	0	0	0	0	0	0	0	0	0	0	0	0	0	0	0	0	0	0	0	0	0	0	0	0	0	0	0	0	0	0	0	0	0	0	0	0	0	0	0	0	0	0
0	0	0	0	0	0	0	0	0	0	0	0	0	0	0	0	0	0	0	0	0	0	0	0	0	0	0	0	0	0	0	0	0	0	0	0	0	0	0	0	0	0	0	0	0	0	0	0	0	0
0	0	0	0	0	0	0	0	0	0	0	0	0	0	0	0	0	0	0	0	0	0	0	0	0	0	0	0	0	0	0	0	0	0	0	0	0	0	0	0	0	0	0	0	0	0.000446422	0	-0.000445676	0	0
0	0	0	0	0	0	0	0	0	0	0	0	0	0	0	0	0	0	0	0	0	0	0	0	0	0	0	0	0	0	0	0	0	0	0	0	0	0	0	0	0	0	0	0	0	0	0	0	0	0
0	0	0	0	0	0	0	0	0	0	0	0	0	0	0	0	0	0	0	0	0	0	0	0	0	0	0	0	0	0	0	0	0	0	0	0	0	0	0	0	0	0	0	0	0	8.74747e-08	0	-4.59689e-05	0	0
0	0	0	0	0	0	0	0	0	0.556246	0	0	0	0	0	0	0	0	0	0	0	0	0	4.67877e-11	0	0	0	0	0	0	0	0	0	0	0	0	0.0325645	0	0	0	-0.000444836	0	0	0	0	0	0	0	0	0
0	0	0	0	0	0	0	0	0	0	0	0	0	0	0	0	0	0	0	0	0	0	0	0	0	0	0	0	0	0	0	0	0	0	0	0	0	0	0	0	0	0	0	0	0	0	0	0	0	0
0	0	0	0	0	0	0	0	0	0	0	0	0	0	0	0	0	0	0	0	0	0	0	0	0	0	0	0	0	0	0	0	0	0	0	0	0	0	0	0	0	0	0	0	0	0	0	0	0	0
0	0	0	0	0	0	0	0	0	0	0	0	0	0	0	0	0	0	0	0	0	0	0	0	0	0	0	0	0	0	0	0	0	0	0	0	0	0	0	0	-1.28279e-05	0	0	0	0	2.02585e-09	0	4.54953e-07	0	0
0	0	0	0	0	0	0	0	0	-0.311197	0	0	0	0	0	0	0	0.0299305	0.00203713	-0.0913162	0.406558	0.0078566	-0.299029	0	0	0	0	0	0	0	0	0	0	0	0	0	0	0	0	-0.00195414	-0.098696	0	0	0	0	0.00022575	0	0	0	0
0	0	0	0	0	0	0	0	0	0	0	0	-0.919695	0	0	0	0	0	0	0	0	0	0	0	0	0	0	0	0	0	0	0	0	0	0	0	0	0	0	0	0	0.377329	0	0	0	0	0	0	0	0
0	0	0	0	0	0	0	0	-0.0488632	0	0	0	0.247284	0	0	0	0	0	0	0	0	0	0	0	0	0	0	0	0	0	0	0	0	0	0	0	0	0	0	0	0	0	0	0	0.41904	0	0	0	0	0
0	0	0	0	0	0	0	0	0	-0.733951	0	0	0.415197	0	0	0	0	0	0	0	0	0	0	0	0	0	0	0	0	0	0	0	0	0	0	0	0	0	0	0	0	0	0	0	0	0.432418	0	0.487436	0	0
0	0	0	0	0	0	0	0	0	0	0	0	0	0	0	0	0	0	0	0	0	0	0	0	0	0	0	0	0	0	0	0	0	0	0	0	0	0	0	0	0	0	0	0	0	0	0	0	0	0
0	0	0	0	0	0	0	0	0	0	0	0	-0.400383	0	0	0	0	0	0	0	0	0	0	0	-7.31201e-06	0	0	0	0	0	0	0	0	0	0	0	0	0	0	0	0	1.47154e-13	0	0	0	0	0	0	0	0
0	0	0	0	0	0	0	0	0	0	0	0	-0.0879521	0	0	0	0	0	0	0	0	0	0	0	0	0	0	0	0	0	0	0	0	0	0	0	0	0	0	0	0	0	0	0	0	0.00017383	0	0.00350471	0	0
0	0	0	0	0	0	0	0	0	0	0	0	0.984343	0	0	0	0	0.89796	0.101899	0.424603	0	0	0	0	0	0	0	0	0	0	0	-0.686027	0	0	0	0	0	0	0	0	0	0	0	0	0	0	0	0	0	0
0	0	0	0	0	0	0	0	0	0	0	0	0.0267313	0	0	0	0	0	0	0	0	0	0	0	0	-0.6816	5.24882e-06	0.493163	0	0	0	0	0	0	0	0	0	0	0	-0.0157587	0	0	0	0	0	0	0	0	0	0
0	0	0	0	0	-0.865995	0	0	0	0	0	0	0	0	0	0.105037	0	0	0	0	0	0	0	0	-0.00513212	0	0	-0.772597	0	0	0	0	0	0	0.049395	0	0	0	0	0	0	0.67676	0	0	0	0	0	0	0	0
0	0	0	0	0	0	0	0	0	0	0	0	-0.148029	0	0	0	0	0	0	0	0.0117626	1.34097e-09	-0.0129656	0	-0.484242	0	0	0	0	0	0	0	0	0	0	0	0	0	0	0	0	0	0	0	0	0	0	0	0	0
0	0	0	0	0	0	0	0	0	0	0	0	0	0	0	0	0	0	0	0	0	0	0	0	0	0	0	0	0	0	0	0	0	0	0	0	0	0	0	0	0	0	0	0	0	0	0	0	0	0
0	0	0	0	0	0	0	0	0	0	0	0	0	0	0	0	0	0	0	0	0	0	0	0	0	0	0	0	0	0	0	0	0	0	0	0	0	0	0	0	-0.20012	0	0	0	0	0	0	0	0	0
0	0	0	0	0	0	0	0	0	0	0	0	0	0	0	0	0	0	0	0	0	0	0	0	0	0	0	0	0	0	0	0	0	0	0	0	0	0	0	0	0	0	0	0	0	0.0281225	0	0.00693176	0	0
0	0	0	0	0	0	0	-1.40631e-07	0	0	0	0	0	0	0	0	0	0	0	0	0	0	0	0	0	0	0	0	0	0	0	0	0	0	0	0	0	0	0	0	0	0	0	0	0	3.16857e-08	0	-0.736683	0	0
0	0	0	0	0	0	0	0	0	0	0	0	0	0	0	0	0	0	0	0	0	0	0	0	0	0	0	0	0	0	0	0	0	0	-0.000243813	0	0	0	0	0	0	0	0	0	0	0	1.95005e-08	2.69939e-05	0	0
0	0	0	0	0	0	0	0	0	0	0	0	0	0	0	0	0	0	0	0	0	0	0	0	0	0	0	0	0	0	0	0	0	0	0	0	0	0	0	0	0	0	0	0	0	0.357043	0	-0.356705	0	0
0	0	0	0	0	0	0	0	0	0	0	0	0.0593438	0	0	0	0	0	0	0	0	0	0	0	0	0	0	0	0	0	0	0	0	0	0	0	0	0	0	0	0	0	0	0	0	0	0	0.942805	0	0
0	0	0	0	0	0	0	0	0	0	0	0	-0.00377143	0	0	0	0	0	0	0	0	0	0	0	0	0	0	0	0	0	0	0	0	0	0	0	0	0	0	0	0	0	0	0	0	0.00381057	0	0	0	0
0	0	0	0	0	0	0	0	0	0	0	0	0	0	0	0	0	0	0	0	0	0	0	0	-0.000239048	0	0	0	0	0	0	0	0	0	0	0	0	0	0	0	0	0	0	0	0	0	0	0	0	0
0	0	0	0	0	0	0	0	0	0	0	0	-0.0140492	0	0	0	0	0	0	0	0	0	0	0	-0.000570211	0	0	0	0	0	0	0	0	0	0	0	0	0	0	0	0	0	0	0	0	0	0	0	0	0
0	0	0	0	0	0	0	0	0	0	0	0	0	0	0	0	0	0	0	0	0	0	0	0	0	0	0	0	0	0	0	0	0	0	0	0	0	0	0	0	0	0	0	0	0	0.768833	0	-0.617028	0	0
0	0	0	0	0	0	0	0	0	0	0	0	-0.0321599	0	0	0	0	0	0	0	0	0	0	0	-0.0139142	0	0	0	0	0	0	0	0	0	0	0.140619	0	0	0	0	0	0	0	0	0	0	0	0	0	0
0	0	0	0	0	0	0	0	0	0	0	0	-0.428036	0	0	0	0	0	0	0	0	0	0	0	-0.771193	0	0	-0.13373	0	0	0	0	0	0.666354	0	0.980666	0	0	0	0	-0.471896	0.299852	0	0	0	-0.750525	0	-0.522873	0	0
0	0	0	0	0	0	0	0	0	0	0	0	0	0	0	0	0	0	0	0	0	0	0	0	0	0	0	0	0	0	0	0	0	0	0	0	0	0	0	0	0	0	0	0	0	-0.221599	0	0	0	0
0	0	0	0	0	0	0	0	0	0.00779148	0	0	-0.732399	0	0	0	0	0	0	0	0	0	0	0	0	0	0	0	0	0	0	0	0	0	0	0	0	0	0	0	0	0	0	0	0	0	0	0	0	-0.0203095
0	0	0	0	0	0	0	0	0	0	0	0	0	0	0	0	0	0	0	0	0	0	0	0	-0.00156405	0	0	0	0	0	0	0	0	0	0	0	0	0	0	0	0	0	0	0	0	0	0	0	0	0
0	0	0	0	0	0	0	0	0	0	0	0	0	0	0	0	0	0	0	0	0	0	0	0	0.302694	0	0	0	0	0	0	0	0	0	0	0	0	0	0	0	0	0	0	0	0	0	0	0	0	0
0	0	0	0	0	0	0	0	0	0	0	0	0	0	0	0	0	0	0	0	0	0	0	0	0	-0.0116833	-0.150662	-0.00341706	0	0	0	0	0	0	0	0	0	0	0	0	0	0	0	0	0	0	0	0.00121474	0	0
0	0	0	0	0	0	0	0	0	0	0	0	0	0	0	0	0	0	0	0	0	0	0	0	0	0	0	0	0	0	0	0	0	0	0	0	0	0	0	0	0	0	0	0	0	0.407324	0	0.297149	0	0
0	0	0	0	0	0	0	0	-0.979825	0	0	0	0	0	0	0	0	0	0	0	0	0	0	0	-0.0210222	0	0	0	0	0	0	0	0	0	0	0	0	0	0	0	0	0	0	0	0	0	0	0	0	0
0	0	0	0	0	0	0	0	0	0	0	0	0.719841	0	0	0	0	0	0	0	0	0	0	0	0	-0.0145845	0.316595	0.133698	0	0	0	0	0	0	0	0	0	0	0	0	0	0	0	0	0	0	0	0	0	0
0	0	0	0	0	0	0	0	0	0	0	0	0	0	0	0	0	0	0	0	0	0	0	0	0	-0.131299	-0.789998	-0.897931	0	0	0	0	0	0	0	0	0	0	0	0	0	0	0	0	0	0	0	0.350897	0	0
0	0	0	0	0	0	-0.407857	0	0	0	0	0	-0.549832	0	0	0	0	0	0.00786895	-0.723168	-0.00741091	-0.441064	-0.14421	0	0	0	0	0	0	0.757869	-0.894514	0	0	0	0	0	0	0	0	0	0	0	0	0	0	0.690906	0	0.0228598	0	0
0	0	0	0	0	0	0	0	0	0.194685	0	0	0	0	0	0	0	0	0	0	0	0	0	0	0	0	0	0	0	0	0	0	0	0	0	0	0	0	0	0	0	0	0	0	0	-0.120071	0	-0.885464	0	0
0	0	0	0	0	0	0	0	0	0	0	0	0	0	0	0	0	0	0.125818	-7.98683e-07	0	0	0	0	0	0	0	0	0	0	0	0	0	0	0	1.49474e-08	0	0	0	0	0	0	-0.519323	0	0	0	0	0	0	0
0	0	0	0	0	0	0	0	0	0	0	0	0	0	0	0	0	0	0	0	0	0	0	0	0	0	0	0	0	0	0	0	0	0	0	0	0	0	0	0	0	0	0	0	0	-0.812125	0	0.812025	0	0
0	0	0	0	0	0	0	0	0	0	0	0	0	0	0	0	0	0	0	0	0	0	0	0	0	0	0	0	0	0	0	0	0	0	-3.59815e-09	0	0	0	0	0	0	0.00380095	0	0	0	0	0	0	0	0
0	0	0	0	0	0	0	0	0	-5.84501e-07	0	0	0	0	0	0	0	0	0	0	0	0	0	0	0	0	0	0	0	0	0	0	0	0	0	0	0	0	0	0	0	0	0	0	0	5.85005e-07	0	0	0	0
0	0	0	0	0	0	-0.00311757	0	-0.0635849	0	0	0	0	0	0	0	0	0	1.18331e-09	-0.025203	0.467316	0.0451307	-0.00576266	0	0	0	0	-0.118851	0	0	-0.35725	0.622206	0	0	0	0	0	0	0	-0.00261624	0	0.000495293	0	0	0	0.0112477	0	0.266629	0	0
0	0	0	0	0	0	0	0	0	0	0	0	0	0	0	0	0	0	0	0	0	0	0	0	0	0	0	0	0	0	0	0	0	0	0	0	0	0	0	0	0	0	0	0	0	-0.8	0	0.8	0	0
0	0	0	0	0	0	0	0	0	5.99405e-05	0	0	0	0	0	0	0	0	0	0	0	0	0	0	0	0	0	0	0	0	0	0	0	0	0	0	0	0	0	0	0	0	0	0	0	0	0	0	0	0
0	0	0	0	0	0	-1.39757e-05	0	0	0	0	0	0	0	0	0	0	0	2.66073e-16	-0.112025	0	0	0	0	0	0	0	0	0	0	-0.000125538	0	0	0	0	0	0	0	0	0	0	0	0	0	0	0	0	0	0	0
0	0	0	0	0	0	0	0	0	0	0	0	0	0	0	0	0	0	0	0	0	0	0	0	0	0	0	0	0	0	0	0	0	0	0	0	0	0	0	0	0	0	0.00899871	0	0	0	0	-0.409338	0	0
0	0	0	0	0	0	0	0	0	0	0	0	0	0	0	0	0	0	0	0	0.000807741	0.0513391	-0.00042784	0	0	0	0	0	0	0	0	0	0	0	0	0	0	0	0	0	0	0	0	0	0	0.365364	0	6.80341e-05	0	0
0	0	0	0	0	0	0	-1.82945e-11	0	0	0	0	0	0	0	0	0	0	0	0	0	0	0	0	0	0	0	0	0	0	0	0	0	0	0	0	0	0	0	0	0	0	0	0	-0.0765427	0	0	0	0	0
0	0	0	0	0	0	0	0	0	0	0	0	0	0	0	0	0	0	0	0	0	0	0	0	0	0	0	0	0	0	0	0	0	-0.00780984	0	0	0	0	0	0	0	0	0	0	0	0	0	0	0	0
0	0	0	0	0	0	0	0	0	0	0	0	-0.34311	0	0	0	0	0	3.3357e-11	-0.557336	0	0	0	0	0	0	0	0	0	0	0	0	0	0	0	0	0	0	0	0	-0.000882518	0	0	0	0	0	0	0	0	0
0	0	0	0	0	0	0	0	0	0	0	0	0	0	0	0	0	0	0	0	0	0	0	0	0	0	0	0	0	0	0	0	0	0	0	0	0	0	0	0	0	0	0	0	0	0	0	0	0	0
0	0	0	0	0	0	0	0	0	0	0	0	0	0	0	0	0	0	0	0	0.149838	0.177458	-0.175309	0	0	-0.418228	0.363923	-0.679439	0	0	0	0	0	0	0	0	0	0	0	0	-0.00230541	0	0	0	0	0	0	0	0	0
0	0	0	0	0	0	0	0	0	0	0	0	0	0	0	0	0	0	0	0	0	0	0	0	0	0	0	0	0	0	0	0	0	0	0	0	0	0	0	0	0	0	0	0	0	0	0	0	0	0
0	0	0	0	0	0	0	0	0	0	0	0	-0.564363	0	0	0	0	0	0	0	0	0	0	0	0	0	0	0	0	0	0	0	0	0	0	0	0	0	0	0	-0.102777	0	0	0	0	0	0.371123	0.304105	0	0
0	0	0	0	0	0	0	0	0	-3.44496e-08	0	0	0	0	0	0	0	0	0	0	0.318958	0.000473564	-0.00017981	0	0	0	0	-6.1654e-10	0	0	0	0	0	0	0	0	0	0	0	0	0	0	0	0	0	0	0	0	0	0
0	0	0	0	0	0	0	0	0	0	0	0	-0.178418	0	0	0	0	0	0	0	0	0	0	0	0	0	0	0	0	0	0	0	0	0	0	0	0	0	0	0	0	0	0	0	0	0	0	0	0	0
0	0	0	0	0	0	0	0	0	-0.20868	0	0	0.914535	0	0	0	0	0	0	0	0	0	0	0	0	0	0	0	0	0	0	0	0	0	0	0	-0.483693	0	0	0	0	0	3.69066e-05	0	0	0	0	0	0	0
0	0	0	0	0	0.0903375	-0.0741104	0	0	0	0	0	0	0	0	0	0	-0.337272	0	0	0	0	0	0	0	0	0	0	0	0	-0.0842231	0	0	0	0	0	0	0	0	0	0	0	0	0	0	0	0.0065386	0	0	0
0	0	0	0	0	-0.327783	0	0	0.0166157	0	0	0	0.0911853	0	0	0	0	0	0.462265	0.145729	-0.760351	-0.00735949	-0.685735	0	0.850308	0	0	0	0	0	0	0	0	0	0	0	0	0	0	0.660263	0	0	0	0	0	-0.0284308	0	-0.967089	0	0
0	0	0	0	0	0	0	0	0	-0.383276	0	0	0.00911284	0	0	0	-0.199614	0	0.0882405	0.810034	0	0	0	0	0	0	0	0	0	0	0	0	0	-0.0395861	0	-0.304759	0	0	0	0	-0.0998543	0	0.27443	0	0	0	0	0	0	0
0	0	0	0	0	0	0	0	-0.00578093	0	0	0	0	0	0	0	0	0	0	0	0	0	0	0	0	0	0	0	0	0	0	0	0	0	0	0	0	0	0	0	0	0	0	0	0	0	0	0	0	0
0	0	0	0	0	0	0	0	0	0	0	0	0.0216282	0	0	0	0	0	0	0	0	0	0	0	0	0	0	0	0	0	0	0	0	0	0	0	0	0	0	0	0	0	0.216366	0	0	0	0	0	0	0
0	0	0	0	0	0	0	0	0	0	0	0	-0.322882	0	0	0	0	0	0	0	0	0	0	0	0	0	0	0	0	0	0	0	0	0	0	0	0	0	0	0	0	0	0	0	-1.73373e-05	0	0	0	0	0
0	0	0	0	0	0	0	0	-0.648719	0	0	0	0	0	0	0	0	0	-0.84191	-0.761448	0	0	0	0	0	0	0	0	0	0	0	-0.23251	0	0	0	0.104229	0	0	0	0	0	0	0	0	0	0	0	0.00793364	0	0
0	0	0	0	0	0.864929	0	0	0	0	0	0	0	0	0	0	0	0	0	0	0	0	0	0	0	0	0	0	0	0	0	0	0	0	0	0	0	0	0	0	0.00368638	0	0	0	0	0.672304	0	-0.0462477	0	0
0	0	0	0	0	0	0	0	0	0	0	0	0	0	0	0	0	0	0	0	0	0	0	0	0	0	0	-1.44003e-05	0	0	0	0	0	0	0	0	0	0	0	0	0	0	0	0	0	2.77344e-07	0	-0.419405	0	0
0	0	0	0	0	0	0	0	0	0	0	0	0	0	0	0	0	0	1.74722e-28	-0.0691717	0	0	0	0	0	-0.0106107	0.0110752	-0.0982991	0	0	0	0	0	0	0	0	0	0	0	0	-0.00017255	0	0	0	0	0	0	0	0	0
0	0	0	0	0	0	0	0	0	0.0747879	0	0	0	0	0	0	0	0	0	0	0	0	0	0	0	0	0	0	0	0	0	0	0	0	0	0	0	0	0	0	0	0	0	0	0	0	0	0	0	-0.0748825
0	0	0	0	0	0	0	0	0.000717098	0	0	0	0	0	0	0	0	0	0	0	0	0	0	0	0	0	0	0	0	0	0	0	0	0	0	0	0	0	0	0	0	0	0	0	0	0	0	0	0	0
0	0	0	0	0	0	0	0	0	0	0	0	0	0	0	0	0	0	0	0	0	0	0	0	-0.197382	0	0	0	0	0	0	0	0	0	0	0	0	0	0	0	0	0	0	0	0	0	0	0	0	0
0	0	0	0	0	0	0	0	0	0	0	0	0	0	0	0	0	0	0	0	0	0	0	0	-0.885038	0	0	0	0	0	0	0	0	0	0	0	0	0	0	0	0	0	0	0	0	0	0	0	0	0
0	0	0	0	0	0	0	0	0	0	0	0	0	0	0	0	0	0	0	0	0	0	0	0	-0.179094	0	0	0	0	0	0	0	0	0	0	0.746677	0	0	0	0	0	0	0	0	0	0	0	0	0	0
0	0	0	0	0	0	0	0	0	-0.00350215	0	0	0	0	0	0	0	0	0	0	0	0	0	0	0	0	0	0	0	0	0	0	0	0	0	0	0	0	0	0	-6.96927e-05	0	0	0	0	6.54368e-08	0	2.15385e-05	0	0
0	0	0	0	0	0	0	0	0	0	0	0	0	0	0	0	0	0	0	0	0	0	0	0	0	0	0	0	0	0	0	0	0	0	0	0	0	0	0	0	-0.00657334	0	0	0	0	0	0	0	0	0
0	0	0	0	0	0	0	0	0	0	0	0	0	0	0	0	0	0	0	0	0	0	0	0	0	0	0	0	0	0	0	0	0	0	0	0	0	0	0	-1	-1	0.857143	0	0	0	0	0	0	0	0
0	0	0	0	0	0	0	0	0	0	0	0	0	0	0	0	0	0	0	0	0	0	0	0	-0.00162924	0	0	0	0	0	0	0	0	0	0	0	0	0	0	0	0	0	0	0	0	0	0	0	0	0
0	0	0	0	0	0	-8.27622e-05	-1.14148e-10	0.000374905	0	0	0	0	0	0	0	0	0	0	0	0	0	0	0	0	0	0	0	0	0	-0.0017087	0	0	0	0	0	0	0	0	0	0	6.61484e-23	0	0	0	0	0	0	0	0
0	0	0	0	0	0	0	0	0	0	0	0	0	0	0	0	0	0	0	0	0	0	0	0	-0.00028298	0	0	0	0	0	0	0	0	0	0	0	0	0	0	0	-0.000141245	3.3627e-06	0	0	0	0.000960683	0	-0.221699	0	0
0	0	0	0	0	0	0	0	0	0	0	0	0	0	0	0	0	0	0	0	0	0	0	0	0	0	0	0	0	0	0	0	0	0	0	0	0	0	0	0	-0.326604	0	0	0	0	0	0	0	0	0
0	0	0	0	0	0	0	0	0	0	0	0	0	0	0	0	0	0	0	0	0	0	0	0	0	0	0	0	0	0	0	0	0	0	0	0	0	0	0	0	0	0	2.23361e-05	0	0	0.000120331	0	0.0356509	0	0
0	0	0	0	0	0	0	0	0	0	0	0	0	0	0	0	0	0	0	0	0.010819	0.00174212	-1.13714e-08	0	0	0	0	0	0	0	0	0	0	0	0	0	0	0	0	0	0	0	0	0	0	0	0	0	0	0
0	0	0	0	0	0	-0.0273388	0	0	0	0	0	0	0	0	0	0	0	0	0	0	0	0	0	0	0	0	0	0	0	0.0273555	0	0	0	0	0	0	0	0	0	0	0	0	0	0	0	0	0	0	0
0	0	0	0	0	0	0	0	0	0	0	0	-1	0	0	0	0	0	0	0	0	0	0	0	0	0	0	0	0	0	0	0	0	0	0	0	0	0	0	0	-1	0	0	0	0	0	0	0	0	0
0	0	0	0	0	0	0	0	0	0	0	0	0	0	0	0	0	0	0	0	0	0	0	0	0	0	0	0	0	0	0	0	0	0	0	0	0	0	0	0	0	0	0	0	-0.00115499	0	0	1.26603e-12	0	0
0	0	0	0	0	0	0	0	0	0	0	0	0	0	0	0	0	0	0	0	0	0	0	0	0	0	0	0	0	0	0	0	0	0	0	0	0	0	0	0	0	0	0	0	0	0	0	0	0	0
0	0	0	0	0	-0.542953	0	0	0	-0.00192695	0	0	-0.776139	0	0	0	0	0	0	0	0.30498	0.950106	-0.533497	0	-0.00261732	0	0	0	0	0	0	0	0	0	0	7.96475e-07	0.627683	0	0	0	0	0	0	0	0	0	0	0	0	0
0	0	0	0	0	0	0	0	0	0	0	0	0	0	0	0	0	0	0	0	0	0	0	0	0	0	0	0	0	0	0	0	0	0	0	0	0	0	0	0	0	0	0	0	0	0.0038378	0	-4.40126e-07	0	0
0	0	0	0	0	0	0	0	0	0	0	0	0	0	0	0	0	0	0	0	0	0	0	0	0	0	0	0	0	0	0	0	0	0	0	0	0	0	0	0	0	0	0	0	0	0	0	0	0	0
0	0	0	0	0	0	0	0	0	0	0	0	-0.447849	0	0	0	0	0	0	0	0	0	0	0	0	0	0	0	0	0	0	0	-0.00279272	0	-0.881238	0	0	0	0	0	0	0	0	9.97661e-05	0	0	0	0	0	0
0	0	0	0	0	0	0	-0.00102426	0	0	0	0	0	0	0	0	0	-0.403434	0	0	0	0	0	0	0	0	0	0	0	0	0	0	0	-0.0166389	0	0	0	0	0	0	0	0	0	0	0	0	0	0	0	0
0	0	0	0	0	0	0	0	0	-0.00104991	0	0	0.00270275	0	0	0	0	0	0	0	0	0	0	0	0	0	0	0	0	0	0	0	0	0	0	0	0	0	0	0	-7.48996e-05	0	0	0	0	0	0	0	0	0
0	0	0	0	0	0	0	0	0	0	0	0	0	0	0	0	0	0	0	0	0	0	0	0	0	0	0	0	0	0	0	0	0	0	0	0	0	0	0	0	0	0	0	0	0	0	0	0	0	0
0	0	0	0	0	0	0	0	0	0	0	0	0	0	0	0	0	0	0	0	0	0	0	0	-0.218006	0	0	0	0	0	0	0	0	0	0	0	0	0	0	0	0	0	0	0	0	0	0	0	0	0
0	0	0	0	0	0	0	0	0	0	0	0	0	0	0	0	0	0	0	0	0.474339	9.81668e-08	-1.20508e-09	0	0	0	0	0	0	0	0	0	0	0	0	0	0	0	0	0	0	0	0	0	0	0	0	0	0	0
0	0	0	0	0	0	0	0	0	0.887505	0	0	0	0	0	0	0	0	0	0	0	0	0	0	0	0	0	0	0	0	0	0	0	-0.677395	0	0	0	0	0	0	0	0	0	0	0	0	0	0	0	0
0	0	0	0	0	0	-0.771398	0	0	0	0	0	0	0	0.252196	0	0	0	0	0	0	0	0	0	0	0	0	0	0	0	-0.647617	0	0	0	0	0	0	0	0	0	0	0	0	0	0	0	0	0	0	0
0	0	0	0	0	0	0	0	0	0	0	0	0	0	0	0	0	0	0	0	0	0	0	0	0	0	0	0	0	0	0	0	0	0	0	0	0	0	0	-5.4289e-13	0	5.56088e-13	0	0	0	0	0	0	0	0
0	0	0	0	0	0	0	0	0	0.0223347	0	0	0	0	0	0	0	0	0	0	0	0	0	0	0	0	0	0	0	0	0	0	0	-0.0223648	0	0	0	0	0	0	0	0	0	0	0	0	0	0	0	0
0	0	3.37965e-15	0	0	0	0	-0.0268556	0	0	0	0	0	0	0	0	0	0	0	0	0	0	0	0	0	0	0	0	0	0	0	0	0	0	0	0	0	0	0	0	0	0	0	0	0	0	0	0	0	0
0	0	0	0	0	0	0	0	0	0	0	0	0	0	0	0	0	0	0	0	0	0	0	0	0	0	0	0	0	0	0	0	0	0	0	0	0	0	0	0	0	0	0	0	0	0	0	0	0	0
0	0	0	0	0	0	0	0	0	0	0	0	0	0	0	0	0	0	0	0	0	0	0	0	0	0	0	0	0	0	0	0	0	0	0	0	0	0	0	0	0	0	0	0	0	0	0	0	0	0
0	0	0	0	0	0	0	0	0	0	0	0	0	0	0	0	0	0	0	0	0	0	0	0	0	0	0	0	0	0	0	0	0	0	0	0	0	0	0	0	-0.661822	0	0	0	0	0	0	0	0	0
0	0	0	0	0	0	0	0	0	0	0	0	0	0	0	0	0	0	0	0	0	0	0	0	0	0	0	0	0	0	0	0	0	0	0	0	0	0	0	0	0	0	0	0	0	0	0	0	0	-0.227521
0	0	0	0	0	-0.640756	0	0	0	0	0	0	0	0	0	0	0	0.663105	0	0	0	0	0	0	0	0	0	0	0	0	0	0	0	0	0	0	0	0	0	0	0	0	0	0	0	0	0	0	0	0
0	0	0	0	0	0	0	0	0	0	0	0	0	0	0	0	0	0	0	0	0	0	0	0	-0.279271	0	0	0	0	0	0	0	0	0	0	0	0	0	0	0	0	0	0	0	0	0	0	0	0	0
0	0	0	0	0	0	0	0	0	0	0	0	0	0	0	0	0	0	0	0	0	0	0	0	-0.0401419	0	0	0	0	0	0	0	0	0	0	0	0	0	0	0	-0.229691	0	0	0	0	0	0	0	0	0
0	0	0	0	0	0	0	0	0	0	0	0	0	0	0	0	0	0	0	0	0	0	0	0	0	0	0	0	0	0	0	0	0	0	0	0	0	0	0	0	0	0	0	0	0	0	0	0	0	0
0	0	0	0	0	0	0	0	0	0	0	0	0	0	0	0	0	0	0	0	0	0	0	0	0	0	0	0	0	0	0	0	0	0	0	0	0	0	0	0	0	0	0	0	0	0	0	0	0	0
0	0	0	0	0	-0.407868	0	0	0	0	0	0	0.0040303	0	0	0	0	0	0	0	0	0	0	0	0	0	0	0	0	0	0	0	0	0	0	0	0	0	0	0	0	0	0	0	0	0	0	0	0	0
0	0	0	0	0	0	0	0.000878393	0	0	0	0	0.536579	0	0	0	0	0	-0.220155	-0.051642	0.233687	0.304625	-0.137415	0	0	0	0	0	0	0	0	0	0	0	-0.97864	0	0	0	0	0	0	0	0	0	0	0	0	0	0	0
0	0	0	0	0	0	0	0	0	0	0	0	0	0	0	0	0	0	0	0	0	0	0	0	-0.943267	0	0	0	0	0	0	0	0	0	0	0	0	0	0	0	0	0	0	0	0	0	0	0	0	0
0	0	0	0	0	0	0	0	0	0	0	0	0.0105005	0	0	0	0	0	0	0	0	0	0	0	-0.109247	0	0	0	0	0	0	0	0	0	0	0.648945	0	0	0	0	0	0	0	0	0	0	0	0	0	0
0	0	0	0	0	0	0	0	0	0	0	0	0	0	0	0	0	0	0	0	0	0	0	0	0	0	0	0	0	0	0	0	0	0	0	0	0	0	0	0	0	0	0	0	0	0	0	0	0	0
0	0	0	0	0	0	0	0	0	0	0	0	0.205228	0	0	0	0	0	1.45528e-09	-0.414206	0	0	0	0	-0.0367738	0	0	-0.0263362	0	0	0	0	0	0	0	0	0	0	0	0	0	0	0	0	0	0.232353	0	0.212488	0	0
0	0	0	0	0	0	0	0	0	0	0	0	0	0	0	0	0	0	0.503718	-0.888282	0	0	0	0	0	0	0	0	0	0	0	0	0	0	0	0	0	0	0	0	0	0	0	0	0	0	0	0.00696376	0	0
0	0	0	0	0	0	0	0	0	-0.634126	0	0	0	0	0	0	0	0	0	0	0.101406	-0.539436	-0.0250912	0	0	0	0	0	0	0	0	0	0	0	0	0	0	0	0	0	0	0	0	0	0	0.00932027	0	0.560289	0	0
0	0	0	0	0	0	0	0	0	0	0	0	-2.59386e-11	0	0	0	0	0	0	0	0	0	0	0	0	0	0	0	0	0	0	0	0	0	0	0	0	0	0	0	0	0	0	0	0	0	0	0	0	0
0	0	0	0	0	0	0	0	0	-0.175644	0	0	0.96271	0	0	0	0	0	0	0	0	0	0	0	0	0	0	0	0	0	0	0	0	0	0	0.765158	0	0	0	0.105929	0.554545	0	0	0	0	0	0	0.0773653	0	0
0	0	0	0	0	0	0	0	0	0	0	0	0	0	0	0	0	0	6.84382e-05	-0.286079	0	0	0	0	0	0	0	0	0	0	0	0	0	0	0	0	0	0	0	0	0	0	0	0	0	0	0	0	0	0.0978762
0	0	0	0	0	0	0	0	0	-0.0891936	0	0	0	0	0	0	0	0	0	0	0	0	0	0	0	0	0	0	0	0	0	0	0	0	0	0	0	0	0	0	0	0	0	0	0	0.0177336	0	-0.498423	0	0
0	0	0	0	0	0	0	0	-0.0637254	0	0	0	-0.345511	0	0	0	0	-0.136038	0	0	0	0	0	0	-0.485048	0	0	0	0	0	0	0	0	0	0	0	0	0	0	0	0	0	0	0	0	0	0	0	0	0
0	0	0	0	0	-0.000126189	0	0	0	0	0	0	0	0	0	0	0	0	0	0	0	0	0	0	0	0	0	0	0	0	0	0	0	0	0	0	0	0	0	0	0	0.112624	0	0	0	1.44827e-05	0	-0.036043	0	0
0	0	0	0	0	0	0	0	0	0	0	0	-0.879137	0	0	0	0	0	0	0	0	0	0	0	0	-0.558285	0.689962	-0.000590559	0	0	0	0	0	0	0	0	0	0	0	0	0	0	0	0	0	0	-0.308669	0	0	0
0	0	0	0	0	0	0	0	0	0	0	0	0	0	0	0	0	0	0	0	0	0	0	0	0	0	0	0	0	0	0	0	0	0	0	0	0	0	0	0	0	0	0	0	0	0	0	0	0	0
0	0	0	0	0	0	0	0	0	0	0	0	0	0	0	0	0	0	0	0	0	0	0	0	0	0	0	0	0	0	0	0	0	0	0	0	0	0	0	0	0	0	0	0	0	0	0	0	0	0
0	0	0	0	0	0	0	0	-0.866905	0	0	0	0	0	0	0	0	0	0	0	0	0	0	0	-0.617998	0	0	0	0	-0.00136174	0	0	0	0	0	0	0	0	0	0	0	0	0	0	0	0	0	0	0	0
0	0	0	0	0	0	0	0	0	0	0	0	-0.7085	0	0	0	0	0	0	0	0.24988	-0.254167	-0.000374088	0	0	0	0	0	0	0	0	0	0	0	0	0	0	0	0	0	0	0	0	0	0	0	0	0.000408913	0	0
0	0	0	0	0	0	-7.16843e-05	0	0	0	0	0	0	0	0	0	0	0	0	0	0	0	0	0	0	0	0	0	0	0	-0.000299798	0	0	0	0	0	0	0	0	0	0	0	0	0	0	1.32228e-06	0	0.00685797	0	0
0	0	0	0	0	0	0	0.119221	0	0	0	0	0.301895	0	0	0	0	0	0	0	0	0	0	0	0.654592	0	0	0	0	0	0	-0.645424	-0.877355	0	0	0	0	0	0	0	0	0	0	0	0	0.200505	0	-0.014724	0	0
0	0	0	0	0	-0.00384155	0	0	0	0	0	0	0	0	0	0	0	0	0	0	0.100602	0.883041	-0.937657	0	0	0	0	0	0	0	0	0	0	0	0	0	0	0	0	0	0	0	0	0	0	0	0	0	0	0
0	0	0	0	0	0	0	0	0.120741	0	0	0	0	0	0	0	0	0	0	0	0	0	0	0	0	0	0	0	0	0	0	0	0	0	0	0	0	0	0	0	-0.0105012	0	0	0	0	0	0	0	0	0
0	0	0	0	0	0	0	0	0	0	0	0	0	0	0	0	0	0	0	0	0	0	0	0	0	0	0	0	0	0	0	0	0	0	0	0	0	0	0	0	0	8.52968e-07	0	0	0	0	0	-8.51064e-07	0	0
0	0	0	0	0	0	0	0	0	0	0	0	-5.33395e-12	0	0	0	0	0	0	0	0	0	0	0	0	0	0	0	0	0	0	0	0	0	0	0	0	0	0	0	0	0	0	0	0	0	0	0	0	0
0	0	0	0	0	0	0	0	0	0	0	0	0	0	0	0	0	0	0	0	0	0	0	0	0.447657	0	0	0	0	0	0	0	0	0	0	0	0	0	0	0	0	0	0	0.518538	0	0	0	-0.0161931	0	0
0	0	0	0	0	0	0	0	0	0	0	0	0	0	0	0	0	0	0	0	0	0	0	0	0.17682	0	0	0	0	0	0	0	0	0	0	0	0	0	0	0	0.668533	0	0	0	0	-0.460305	0	0.0980803	0	0
0	0	0	0	0	0	0	0	0	0	0	0	0	0	0	0	0	0	0	0	0	0	0	0	0	-0.357612	0.0001287	-0.00351865	0	0	0	0	0	0	0	0	0	0	0	0	0	0	0	0	0	0	0	0	0	0
0	0	0	0	0	0	0	0	0	0	0	0	0	0	0	0	-3.51855e-12	-0.314898	0	0	0	0	0	0	0	0	0	0	0	0	0	0	0	0	0	0	0	0	0	0	0	0	0	0	0	0	0	0	0	0
0	0	0	0	0	0	0	0	0	0	0	0	0	0	0	0	0	0	0.00247094	-0.00425644	0	0	0	0	0	0	0	0	0	0	0	0	0	0	0	0	0	0	0	0	0	0	0	0	0	0	0	0	0	0
0	0	0	0	0	0	0	0	0	0.624059	0	0	0	0	0	0	0	0	0.291574	-0.0914055	0	0	0	0	-0.367471	0.254919	0.074421	-0.244615	0	0	0	0	0	0	0	0	0	0	0	0	0	0	0	0	0	-0.533776	0	0.153944	0	0
0	0	0	0	0	0	0	0	0	0	0	0	-0.263971	0	0	0	0	0	0	0	0	0	0	0	0	0	0	0	0	0	0	0	0	0	0	0	0	0	0	0	0	0	0	0	0	0	0	0.263754	0	0
0	0	0	0	0	0	0	0	0	0	0	0	0	0	0	0	0	0	0	0	0.000145121	-0.089154	-0.794506	0	0	0	0	0	0	0	0	0	0	0	0	0	0	0	0	0	0	0	0	0	0	0	0	0	0	0
0	0	0	0	0	0	0	0	0	-0.176389	0	0	0	0	0	0	0	0	0	0	0	0	0	0	0	0	0	0	0	0	0	0	0	-0.0750276	0	0	0	0	0	0	0	0	0	0	0	0	0	0	0	0
0	0	0	0	0	0	0	0	0	0	0	0	0.48177	0	0	0	0	0	0	0	0	0	0	0	0	0	0	0	0	0	0	0	0	0	0	0	0	0	0	0	0	0	-0.0459501	0	0	0	0	0	0	0
0	0	0	0	0	0	0	0	0	0	0	0	0	0	0	0	0	0	0	0	0	0	0	0	0	0	0	0	0	0	0	0	0	0	0	0	0	0	0	0	0	0	0	0	0	4.96654e-10	0	-0.751641	0	0
0	0	0	0	0	0	0	0	0	0	0	0	-0.585743	0	0	0	0	0	0	0	0	0	0	0	0	0	0	0	0	0	0	-0.265761	0	0	0	0	0	0	0	0	0	0	0	0	0	0	0	0	0	0
0	0	0	0	0	-0.214378	0	0	0	-0.673125	0	0	0.496904	0	0	0	0	0	8.1291e-28	-0.00425586	0	0	0	0	0	0	0	0	0	0	0	0	0	0	0	0	0	0	0	0	0	0	0	0	0	0	0	0	0	0
0	0	0	0	0	0	0	0	0	0	0	0	-0.00069811	0	0	0	0	0	0	0	0	0	0	0	0	0	0	0	0	0	0	0	0	0	0	0	0	0	0	0	0	0	0	0	0	0.000434882	0	-0.892916	0	0
0	0	0	0	0	0	0	0	0	-0.000926957	0	0	0	0	0	0	0	0	0	0	0.00244579	-0.182183	-0.00709547	0	0	0	0	0	0	0	0	0	0	0	0	0.000990994	0	0	0	0	-0.0178743	0	0	0	0	-0.0304962	0	6.76213e-06	0	0
0	0	0	0	0	0	0	0	0	0	0	0	1.88869e-05	0	0	0	0	0	0	0	0	0	0	0	0	0	0	0	0	0	0	0	0	0	0	0	0	0	0	0	0	0	0	0	0	0	0	0	0	0
0	0	0	0	0	0	0	0	0	0	0	0	-3.75382e-05	0	0	0	0	0	0	0	0	0	0	0	0	0	0	0	0	0	0	0	0	0	0	0	0	0	0	0	0	0	0	0	0	0	0	0	0	0
0	0	0	0	0	0	0	0	0	0	0	0	0	0	0	0	0	0	0	0	0	0	0	0	0	0	0	0	0	0	0	0	0	0	0	0	0	0	0	0	0	0	0.548959	0	0	0	0	0	0	0
0	0	0	0	0	0	0	0	0	0	0	0	0	0	0	0	0	0	0	0	0	0	0	0	0	0	0	0	0	0	0	0	0	0	0	0	0	0	0	0	0	0	0	0	0	0.781659	0	-0.781659	0	0
0	0	0	0	0	0	0	0	0	0	0	0	0	0	0	0	0	0	0	0	0	0	0	0	-0.000862957	0	0	0	0	0	0	0	0	0	0	0	0	0	0	0	0	3.54063e-08	0	0	0	0	0	0	0	0
0	0	0	0	0	0	0	0	0	0	0	0	-0.854898	0	0	0	0	0	0	0	0	0	0	0	0	0	0	0	0	0	0	0	0	0	0	0	0	0	0	-1.73963e-06	0	0	0	0	0	0	0	1.63499e-05	0	0
0	0	0	0	0	0	0	0	0	0	0	0	-1.38101e-06	0	0	0	0	0	0	0	0	0	0	0	0	0	0	0	0	0	0	0	0	0	0	0	0	0	0	0	0	1.38797e-06	0	0	0	0	0	0	0	0
0	0	0	0	0	0	0	0	0	0	0	0	0	0	0	0	0	0	0	0	-0.053193	0.0983286	-0.184929	0	0	0	0	0	0	-0.0948684	0	0	0	0	0	0	0	0	0	0	0	0.0905759	0	0	0	0	0	0	0	0
0	0	0	0	0	0	0	0	0	-0.407471	0	0	0	0	0	0	0	0	0	0	0.0461437	0.0119782	-0.000201742	0	0	0	0	0	0	0	0	0	0	0	0	0	0	0	0	0	0	0	0	0	0	0	0	0	0	0
0	0	0	0	0	0	0	0	0	0	0	0	0	0	0	0	0	0	0	0	0	0	0	0	0	0	0	0	0	0	0	0	0	0	0	0	0	0	0	0	0	0	0	0	0	0	0	0	0	0
0	0	0	0	0	0	0	0	0	0	0	0	0	0	0	0	0	0	0	0	0	0	0	0	0	0	0	0	0	0	0	0	0	0	0	2.43497e-09	0	0	0	0	0	0	0	0	0	0	0	0	0	0
0	0	0	0	0	0	0	0	0	0	0	0	0	0	0	0	0	0	0	0	0	0	0	0	-0.242818	0	0	0.151413	0	0	0	0	0	0	0	0	0	0	0	0	0	0	0	0	0	0.647666	0	0.404179	0	0
0	0	0	0	0	0	0	0	0	0.00079932	0	0	0	0	0	0	0	0	0	0	0	0	0	0	-6.32267e-05	0	0	0	0	0	0	0	0	0	0	0	0	0	0	0	0	0	0	0	0	0	0	0	0	0
0	0	0	0	0	0	0	0	0	0	0	0	0.158023	0	0	0	0	0	0	0	0.124693	0.0659265	-0.0293255	0	0	0	0	-0.0591735	0	0	0	0	0	0	0	0	0	0	0	0	0	0.000925254	0	0	0	0	0	0	0	0
0	0	0	0	0	0	0	0	0	0.398684	0	0	0	0	0	0	0	0	0	0	0	0	0	0	-1.2341e-06	0	0	0	0	0	0	0	0	-0.953374	0	0	0	0	0	0	0	0	0	0	0	0	0	0.146163	0	0
0	0	0	0	0	0	0	0	0	0	0	0	0	0	0	0	0	0	0	0	0	0	0	0	0	0	0	0	0	0	0	0	0	0	0	0	0	0	0	0	0	0	0	0	0	1.83287e-06	0	-1.82864e-06	0	0
0	0	0	0	0	0.0455222	0	0	0	0	0	0	0	0	0	0	0	0	0	0	0	0	0	0	-0.0117526	0	0	0	0	0	0	0	0	0	0	0	0	0	0	0	0	0	0	0	0	0	0	0	0	0
0	0	0	0	0	0	0	0	0	0	0	0	-0.0459308	0	0	0	0	0	0	0	0	0	0	0	0	0	0	0	0	0	0	0	0	0	0	0	0	0	0	0	0	0	0	0	0	0	0	0	0	0
0	0	0	0	0	0	0	0	0	0	0	0	0	0	0	0	0	0	0	0	0	0	0	0	-0.0714121	0	0	0	0	0	0	0	0	0	0	0	0	0	0	0	0	0	0	0	0	-0.622426	0	0.122124	0	0
0	0	0	0	0	0	0	0	0	0	0	0	0	0	0	0	0	0	0	0	0	0	0	0	0	0	0	0	0	0	0	0	0	0	0	0	0	0	0	0	0	0	0	0	0	0	0	0	0	0
0	0	0	0	0	0	0	0	0	0	0	0	0	0	0	0	0	0	0	0	0	0	0	0	-1.09345e-05	0	0	0	0	0	0	0	0	0	0	0	0	0	0	0	0	0	0	0	0	0	0	0.128328	0	0
0	0	0	0	0	0	0	0	0	0	0	0	0	0	0	0	0	0	0	0	0	0	0	0	0	0	0	0	0	0	0	0	0	0	0	0	0	0	0	0	0	0	0	0	0	-0.120543	0	-0.530728	0	0
0	0	0	0	0	0	0	0	0	-0.0135386	0	0	0	0	0	0	0	0	0	0	0	0	0	0	-8.37723e-05	0	0	0	0	0	0	0	0	0	0	0	0	0	0	0	0	0	0	0	0	0	0	0	0	0
0	0	0	0	0	0	0	0	0	0	0	0	0	0	0	0	0	0	3.9572e-05	-0.475034	0	0	0	0	0	-0.14455	0.172518	-0.0965635	0	0	0	0	0	0	0	0	0	0	0	0	0	0	0	0	0	0	0	0	0	0
0	0	0	0	0	0	0	0	0	-0.624707	0	0	-0.237446	0	0	0	0	0	0	0	0	0	0	0	0	0	0	0	0	0	0	0	0	0	0	0	0	0	0	0	0	0	2.79583e-13	0	0	0	0	0	0	0
0	0	0	0	0	0	0	0	0	0	0	0	0	0	0	0	0	0	0	0	0	0	0	0	0	0.65395	2.56999e-11	-0.552139	0	0	0	0	0	0	0	0	0	0	0	-5.48605e-11	0	0	0	0	0	0	0	0	0	0
0	0	0	0	0	0	0	0	0	0	0	0	0	0	0	0	0	0	0	0	0	0	0	0	0	0	0	0	0	0	0	0	0	0	0	0	0	0	0	-0.153692	0	0	0	0	0	0	0	0	0	0
0	0	0	0	0	0	0	0	0	0	0	0	0	0	0	0	0	0	0	0	0	0	0	0	0	0	0	0	0	0	0	0	0	0	0	0	0	0	0	0	0	0	0	0	0	0	0	0.689266	0	0
0	0	0	0	0	0	0	0	0	0	0	0	0	0	0	0	0	0	0	0	0	0	0	0	0	0	0	0	0	0	0	0	0	0	0	0	0	0	0	-1	0	0	0	0	0	0	0	0.666667	0	0
0	0	0	0	0	0	0	0	0	-0.381626	0	0	-0.892231	0	0	0	0	-0.00989392	0	0	0	0	0	0	0	-0.0881488	0.0786567	-0.0119738	0	0	0	0	0	0	0	1.21243e-22	0	0	0	0	0	0	0	0	0	0	0	-0.873439	0	-0.805714
0	0	0	0	0	-0.877596	0	0	0	-0.0249278	0	0	0	0	0	0	-0.0599632	0	0	0	0	0	0	0	0	0	0	0	0	0	0	0	-0.506451	0	0	0	0	0	0	0	-0.000208265	0	0	0	0	9.19617e-12	0	0	0	0
0	0	0	0	0	0	0	0	0	0	0	0	0	0	0	0	0	0	0	0	0	0	0	0	0	0	0	0	0	0	0	0	0	0	0	0	0	0	0	0	0	0	0	0	0	0	0	0	0	0
0	0	0	0	0	0	0	0	0	0	0	0	0	0	0	0	0	0	0	0	0	0	0	0	0	0	0	0	0	0	0	0	0	0	0	0	0	0	0	0	0	0	0	0	0	0.149321	0	-0.14848	0	0
0	0	0.21273	0	0	0	-0.355902	0	0	0	0	0	0.670977	0	0	0	0	0	0	0	0	0	0	0.253801	0	0	0	0	0	0	-0.376979	0	-0.341968	0	0	0	0	0	0	0	-0.00607226	0	0	0	0	0.282116	0	0.0443092	0	0
0	0	0	0	0	0	0	0	0	0	0	0	0	0	0	0	0	0	-0.259192	-0.754436	-0.586432	-0.689067	0.158719	0	0	0	0	0	0	0	0	0	0	0	0	0.410799	0	0	0	0	0	0	0	0	0	-0.142102	0	0.184305	0	0
0	0	0	0	0	0	0	0	0	-0.63275	0	0	0	0	0	0	0	0	4.14665e-22	-0.0604831	0	0	0	0	0	0	0	0	0	0	0	0	0	0	0	0	0	0	0	0	-7.50356e-05	0	0	0	0	0	0	0	0	0
0	0	0.00259125	0	0	0	0	0	0	0	0	0	0	0	0	0	0	0	0	0	0	0	0	0	0	0	0	0	0	0	0	0	0	0	0	0	0	0	0	0	0	0	0	0	0	0	0	0	0	0
0	0	0	0	0	0	0	0	0	0	0	0	0	0	0	0	0	0	0	0	0	0	0	0	0	0	0	0	0	0	0	0	0	0	0	0	0	0	0	0	0	0.213602	0	0	0	0	0	0	0	0
0	0	0	0	0	0	0	0	0	0	0	0	0	0	0	0	0	0	0	0	0	0	0	0	0	0	0	-0.0422878	0	0	0	0	0	0	0	0	0	0	0	0	0	0	0	0	0	0	0	0	0	0
0	0	0	0	0	0	0	0	0	0	0	0	0	0	0	0	0	0	0	0	0	0	0	0	0	0	0	0	0	0	0	0	0	0	0	0	0	0	0	0	0	0	0	0	0	0	0	0	0	0
0	0	0	0	0	0	0	0	0	0	0	0	0	0	0	0	0	0	0	0	0	0	0	0	0	0	0	0	0	0	0	0	0	0	0	0	0	0	0	0	0	0	0	0	0	0	0	0	0	0
0	0	0	0	0	0	0	0	0	-0.0619102	0	0	0	0	0	0	0	0	7.01165e-06	-0.575788	0.659598	0.0736346	-0.115078	0	-0.042151	0	0	0	0	0	0	0	0	0	0	0	0	0	0	0	0	0	0	0	0	0.273459	0	-0.894243	0	0
0	0	0	0	0	0	0	0	0	0	0	0	0	0	0	0	0	0	0	0	0	0	0	0	0	0	0	0	0	0	0	0	0	0	0	0	0	0	0	0	0	0	0	0	0	0	0	0	0	0
0	0	0	0	0	0	0	0	0	0	0	0	0	0	0	0	0	0	0	0	0	0	0	0	0	0	0	0	0	0	0	0	0	0	0	0	0	0	0	0	0	0	0	0	0	0	0	-0.604848	0	0
0	0	0	0	0	0	0	0	0	-0.00164084	0	0	-0.508605	0	0	0	0	0	0	0	0.0626947	0.565233	-0.300817	0	0	0	0	0	0	0	0	0	0	0	-0.45864	0	0	0	0	0	0	0.00181854	0	0	0	0	0	0	0	0
0	0	0	0	0	0	0	0	0	0	0	0	-0.0206026	0	0	0	0	0	0	0	0	0	0	0	0	0	0	0	0	0	0	0	0	0	0	1.79368e-08	0	0	0	0	0	0	0	0	0	0.760785	0	-0.245103	0	-0.0213933
0	0	0	0	0	0	0	-0.00104173	0	0	0	0	-0.262896	0	0	0	0	0	0	0	0	0	0	0	0	-0.000470701	0.00438019	-0.0148136	0	0	0	0	0	0	0.0490531	0	0	0	0	0	-0.00218598	0	0	0	0	0.0559475	0	0.000247294	0	0
0	0	0	0	0	0	0	0	0	0	0	0	0.00130236	0	0	0	0	0	0	0	0	0	0	0	0	0	0	0	0	0	0	0	0	0	0	0	0	0	0	0	-0.102428	0	0	0	0	0	0	0	0	0
0	0	0	0	0	0	0	0	0	0	0	0	-0.583313	0	0	0	0	0	0.000135395	-0.314123	0	0	0	0	-0.0130601	0	0	-0.178782	0	0	0	0	0	0	0	0.791875	0	0	0	0	0	0.32959	-0.0158014	0	0	-0.627086	0	0	0	0
0	0	0	0	0	0	0	0	0	0	0	0	0	0	0	0	0	0	0	0	0.0105815	-0.270746	-0.565399	0	0	0	0	0	0	0	0	0	0	0	0	0	0	0	0	0	0	0	0	0	0	-0.334486	0	-0.251996	0	0
0	0	0	0	0	0	0	0	0	0	0	0	0.422288	0	0	0	0	0	0	0	0	0	0	0	-0.899037	0	0	-0.173933	0	0	0	0	0	0	0	0	0	0	0	0	-0.322054	0	0	0	0	0	0	-0.911779	0	0
0	0	0	0	0	0	0	0	0	0	0	0	-0.386806	0	0	0	0	0	0.0244745	-0.383521	0	0	0	0	0	-0.429084	-0.0970797	0.855918	0	0	0	0	0	0	0	0	0	0	0	0	0	0	0	0	0	0	0	-0.358187	0	0
0	0	0	0	0	0	0	0	0	0	0	0	0.298123	0	0	0	0	0	0	0	0.653425	-0.0730809	-0.0164722	0.289279	0	0	0	0	0	0	0	0	0	-0.0835089	0	0.0275108	0	0	0	0	0	0	0.14822	0	0	0	0	0	0	0.094474
0	0	0	0	0	0	0	0	0	-0.895442	0	0	-0.786995	0	0	0.58242	0	0	0	0	0	0	0	0	0	0.0565664	-0.0768049	-0.156721	0	0	0	0	0	0	0	0	0	0	0	0	0	0	0	0	0	0	0	0	0	0
0	0	0	0	0	-0.540466	-0.636635	0	0	0	0	0	-0.96158	0	0	0	0	0	0	0	0	0	0	0	0	0	0	0	0	0	0.884846	0	0	0	0	0	0	0	0	0	-0.176641	0	0	0	0	0	0	0	0	0
0	0	0	0	0	0	0	0	0	0	0	0	0	0	0	0	0	0.472497	0	0	0	0	0	0	0	0	0	0	0	0	0	0	0	0	0	0	0	0	0	0	0	0	0	0	0	0	0	0	0	0
0	0	0	0	0	0	0	0	0	0	0	0	0	0	0	0	0	0	0	0	0	0	0	0	0	0	0	0	0	0	0	0	0	0	0	0	0	0	0	0	0	0	0	0	0	0	0	0	0	0
0	0	0	0	0	0	0	0	0	-0.05415	0	0	0	0	0	0	0	0	0	0	0	0	0	0	-9.31157e-07	0	0	0	0	0	0	0	0	0	0	0	0	0	0	0	0	0	0	0	0	0	0	0	0	0
0	0	0	0	0	0	0	0	0	0	0	0	-3.36393e-05	0	0	0	0	0	0	0	0	0	0	0	0	0	0	0	0	0	0	0	0	0	0	0	0	0	0	0	0	0.00428678	0	0	0	0	0	0	0	0
0	0	0	0	0	0	0	0	0	0	0	0	0	0	0	0	0	0	0	0	0	0	0	0	0	0	0	0	0	0	0	0	0	0	0	0	0	0	0	0	0		0	0	0	0	0	0	0	0
0	0	0	0	0	0	0	0	0	0	0	0	0	0	0	0	0	0	0	0	0	0	0	0	0	0	0	0	0	0	0	0	0	0	0	0	0	0	0	0	0	0	0	0	0	2.72381e-05	0	-2.71243e-05	0	0
0	0	0	0	0	0	0	0	-0.639756	0	0	0	-0.197734	0	0	0	0	0	0	0	0	0	0	0	-0.700779	0.805229	-0.74949	0.077719	0	0	0	0	0	0	0	0	0	0	0	0	-0.325488	0	0	0	0	0	0	0	0	0
0	0	0	0	0	0	0	0	0	0.0746353	0	0	-0.65371	0	0	0	0	0	0	0	0	0	0	0	0	0	0	0	0	0	0	0	0	0	0	0	0	0	0	0	0	0	0	0	0	0	0	0	0	0
0	0	0	0	0	0	0	0	0	0	0	0	0	0	0	0	0	0	0	0	0	0	0	0	0	0	0	0	0	0	0	0	0	0	0	0	0	0	0	0	0		0	0	0	0	0	0	0	0
0	0	0	0	0	0	0	0	0	0	0	0	0.257939	0	0	0	0	0	0	0	0	0	0	0	0	0	0	0	0	0	0	0	0	0	0	0	0	0	0	-0.167939	0	0	0	0	0	0	0	0	0	0
0	0	0	0	0	0	0	0	0	0	0	0	0	0	0	0	0	0	0	0	0	0	0	0	0	0	0	0	0	0	0	0	0	0	0	0	0	0	0	0	0	0	0	0	0	0	0	0	0	0
0	0	0	0	0	0	0	0	0	0	0	0	0	0	0	0	0	0	0	0	0	0	0	0	0	-3.98867e-06	-0.118962	-0.00368812	0	0	0	0	0	0	0	0	0	0	0	0	0	0	0	0	0	0	0	0	0	0
0	0	0	0	0	0	-0.568975	0	0	0.145862	0	0	0	0	0	0	0	0	0	0	-0.279474	-0.436819	0.65637	0	0	0	0	0.358798	0	0	-0.195155	0	0	0	0	0	0	0	0	0	0	0	0	0	0	0	0	0	0	0
0	0	0	0	0	-0.581997	0	0	0	0	0	0	-0.175329	0	0.321961	0	0	0	0	0	0	0	0	0	0	0.250853	-0.48637	-0.229654	0	0	0	0.000204359	0	-0.017115	0.00548299	-0.335195	-0.733457	0	0	0	0	0	0	0	0	-0.000909574	0	0	0	0
0	0	0	0	0	0	0	0	0	0	0	0	0	0	0	0	0	0	0	0	0.0191944	2.01238e-07	-0.0509766	0	0	0	0	0	0	0	0	0	0	0	0	0	0	0	0	0	0	0	0	0	0	0	0	0	0	0
0	0	0	0	0	0.0436918	-0.517991	0	0	0.758306	0	0	-0.537645	0	0	0	0	0	0	0	0	0	0	0	0	0	0	0	0	0	-0.163843	0	0	0	0	0	0	0	0	0	0	0	0	0	0	0	0	0.22938	0	0
0	0	0	0	0	-0.0318295	0	0	0	0.393957	0	0	0	0	0	0	0	0	0	0	0	0	0	0	0	0	0	0	0	0	0	0	0	0	0	0	0	0	0	0	0	0	0	0	0	0	0	0	0	0
0	0	0	0	0	0	0	-0.922181	0	0.29546	0	0	0.671901	0	0	0	0	0	0.726683	0.037577	0	0	0	0	0	0	0	0	0	0	0	0	0	0	0	0	0	0	0	0	0	0	0	0	0	-0.204894	0	0.827026	0	0
0	0	0	0	0	-0.0177333	0	0	0	0	0	0	0	0	0	0	0	0	0	0	0	0	0	0	-0.0115194	0	0	0	0	0	0	0	0	0	0	0	-0.285099	0	0	0	0	6.30224e-05	0	0	0	0	0	0	0	0
0	0	0	0	0	0	0	0	0	0	0	0	-0.522495	0	0	0	0	-0.0114546	0	0	0	0	0	0	0	0	0	0	0	0	0	0	0	0	0	0	0	0	0	0	0	0.000576032	0	0	0	0	-0.759956	0	0	0
0	0	0	0	0	0	0	0	0	0	0	0	-0.694302	0	0	0	0	0	-0.222839	0.456686	0	0	0	0	0	0	0	0	0	0	0	0	0	-0.117686	0	0	0	0	0	0	0	-0.213612	0	0	0	0	0	0	0	0
0	0	0	0	0	0	0	0	0	0	0	0	0	0	0	0	0	0	0	0	0	0	0	0	0	0	0	0	0	0	0	0	0	0	0	0	0	0	0	0	0	0	0	0	0	2.86178e-05	0	-2.91098e-05	0	0
0	0	0	0	0	0	0	0	0	0	0	0	0	0	0	0	0	0	0	0	0	0	0	0	0	0	0	0	0	0	0	0	0	0	0	0	0	0	0	0	0	0	0	0	0	0	0	0	0	0
0	0	0	0	0	0	0	0	0	0	0	0	0	0	0	0	0	0	0	0	0	0	0	0	0	0	0	0	0	0	0	0	0	0	0	0	0	0	0	0	0	0.0112275	0	0	0	0	0	0	0	0
0	0	0	0	0	0	0	0	0	0	0	0	-0.893241	0	0	0	0	0	2.86698e-10	-8.14437e-05	0	0	0	0	0	0	0	0	0	0	0	0	0	0	0	0	0	0	0	0	0	0	0	0	0	0	0	-0.0582943	0	0
0	0	0	0	0	0	0	0	0	0.916579	0	0	0	0	0	0	0	0	0	0	0	0	0	0	0	0	0	0	0	0	0	0	0	0	0	0	0	0	0	0	0	0	0	0	0	0	0	-0.918719	0	0
0	0	0	0	0	0	0	0	0	0	0	0	0	0	0	0	0	0	0	0	-0.481475	0.0123321	-2.69317e-09	0	0	0	0	0	0	0	0	0	0	0	0	0	0	0	0	0	0	0	0	0	0	3.90253e-05	0	0	0	0
0	0	0	0	0	0	0	0	0	0	0	0	0	0	0	0	0	0	0	0	0	0	0	0	0	0	0	0	0	0	0	0	0	0	0	0	0	0	0	0	0	0	0	0	0	0	0	0	0	0
0	0	0	0	0	0	0	0	0	0	0	0	0	0	0	0	0	0	0	0	0	0	0	0	0	0	0	0	0	0	0	0	0	0	0	0	0	0	0	0	0	0	0	0	0	0	0	0	0	0
0	0	0	0	0	0	0	0	0	0	0	0	0	0	0	0	0	0	0	0	0	0	0	0	0	0	0	0	0	0	0	0	0	0	0	0.0338565	0	0	0	0	0	0	0	0	0	0	0	0	0	0
0	0	0	0	0	0	0	0	0	0.000363234	0	0	0.00359439	0	0	0	-8.33334e-11	0	0	0	0	0	0	0	0	0	0	0	0	0	0	0	0	0	0	0	0	0	0	0	0	0	0	0	0	0	0	0	0	0
0	0	0	0	0	0	0	0	0	0	0	0	0	0	0	0	0	0	0	0	0	0	0	0	0	0	0	0	0	0	0	0	0	0	0	0	0	0	0	0	0	0	0	0	0	0	0	0	0	0
0	0	0	0	0	0	0	0	0	0	0	0	0	0	0	0	0	0	0	0	0	0	0	0	0	0	0	0	0	0	0	0	0	0	0	0	0	0	0	0	0	0	0	0	0	0	0	0	0	0
0	0	0	0	0	0	0	-5.14415e-09	0	0	0	0	0	0	0	0	0	0	0	0	0	0	0	0	0	0	0	0	0	0	0	0	0	0	0	0	0	0	0	0	0	0	0	0	0	0	0	0	0	0
0	0	0	0	0	0	0	0	0	0	0	0	0	0	0	0	0	0	0	0	0	0	0	0	0	0	0	0	0	-0.00519633	0	0	0	0	0	0	0	0	0	0	0	5.02726e-18	0	0	0	0	0	0	0	0
0	0	0	0	0	0	0	0	0	0.000218812	0	0	0.236133	0	0	0	0	0	0	0	0	0	0	0	0	0	0	0	0	0	0	0	0	0	0	0	0	0	0	0	0	0	0	0	0	0	0	0	0	0
0	0	0	0	0	0	0	0	0	0	0	0	0.441358	0	0	0	0	0	0	0	0	0	0	0	0	0	0	0	0	-0.167861	0	0	0	0	0	0	0	0	0	0	0	0	0	0	0	0.719629	0	0.146963	0	0
0	0	0	0	0	0	0	-0.00117301	0	0	0	0	0	0	0	0	0	0	0	0	0	0	0	0	0	0	0	-0.000373594	0	0	0	0	0	0	0	0	0	0	0	0	0	0	0.000219002	0	0	0.000248936	0	0.211542	0	0
0	0	0	0	0	0	0	0	0	0	0	0	0	0	0	0	0	0	0	0	-0.202668	0.0736641	-0.0111242	0.329553	0	0	0	0	0	0	0	0	-0.316984	0	0	0	0	0	0	0	0	0	4.50606e-05	0	0	0.147293	-0.367367	-0.671402	0	0
0	0	0	0	0	-0.0769624	0	0	0	-0.0288335	0	0	-0.220428	0	0	0	0	0	0	0	0.0377417	0.00385927	-0.000230152	0	0	0	0	0	0	0	0	0	0	0	0	0	0	0	0	0	0	0	0	0	0	0	0	0	0	0
0	0	0	0	0	0	0	0	0	0	0	0	0	0	0	0	0	0	0	0	0	0	0	0	0	0	0	0	0	0	0	0	0	0	0	0	0	0	0	0	0	0	0	0	0	0	0		0	0
0	0	0	0	0	0	0	0	0	0	0	0	0	0	0	0	0	0	0	0	0	0	0	0	0	0	0	0	0	0	0	0	0	0	0	0	0	0	0	0	0	0	-0.512041	0	0	-0.735899	0	0.136091	0	0
0	0	0	0	0	0	0	0	0	0	0	0	-0.420181	0	0	0	0	0	0	0	0	0	0	0	0	0	0	0	0	-1.78399e-07	0	0	0	0	0	0	0	0	0	0	0	3.93133e-09	0	0	0	0	0	0	0	0
0	0	0	0	0	0	0	0	0	0	0	0	0.116536	0	0	0	0	0	1.05996e-10	-0.0827081	0	0	0	0	0	-0.0104247	-0.00222553	0.0585656	0	0	0	0	-0.623428	0	0	0	0	0	0	0	0	1.93898e-07	0	0	0	0	0	0	0	0
0	0	0	0	0	0	0	0	0	0	0	0	-0.00920884	0	0	0	0	0	0	0	0	0	0	0	0	0	0	0	0	0	0	0	0	0	0	0	0	0	0	0	0	0	0	0	0	0	0	0.00923792	0	0
0	0	0	0	0	0	0	0	0	0	0	0	0.522943	0	0	0	0	0	0	0	0	0	0	0	0	0	0	-0.523653	0	0	0	0	0	0	0	0	0	0	0	0	0	0	0	0	0	0	0	0	0	0
0	0	0	0	0	0	0	0	0	-0.0299456	0	0	0	0	0	0	0	-0.00698892	2.01324e-06	-0.738963	0	0	0	0	0	0	0	0	0	0	0	0	0	0	0	0	-0.218921	0	0	0	0	0.00101487	0	0	0	0.404748	0	-0.260391	0	0
0	0	0	0	0	-0.380211	0	0	-0.214057	0.341673	0	0	-0.0480792	0	0	0	0	0	0	0	0	0	0	0.000125503	0	0.45353	0.441093	-0.00171768	0	0	0	0	0	0	0	0	0	0	0	0	0	0	0	0	-0.0881313	0	0	0	0	0
0	0	0	0	0	0	0	0	0	0	0	0	0	0	0	0	0	0	-0.448118	0.448118	0	0	0	0	0	0	0	0	0	0	0	0	0	0	0	0	0	0	0	0	0	0	0	0	0	0	0	0	0	0
0	0	0	0	0	0	0	0	0	0	0	0	0	0	0	0	0	0	0	0	0	0	0	0	-0.442311	0	0	0	0	0	0	0	0	0	0	0	0	0	0	0	0	0	0	0	0	0	0	0	0	0
0	0	0	0	0	0	0	0	0	0	0	0	0.614435	0	0	0	0	0	0	0	0	0	0	0	0.0942548	0	0	0	0	0	0	0	0	0	0	0	0	0	0	0	0	0	0	0	0	0	0	-0.433207	0	0
0	0	0	0	0	0	0	0	0	0	0	0	-0.000106397	0	0	0	0	0	0	0	0	0	0	0	0	0	0	0	0	0	0	0	0	0	0	0	0	0	0	0	0	0	0	0	0	0	0	0	0	0
0	0	0	0	0	0	0	0	0	0	0	0	0	0	0	0	0	0.00394893	0	0	0	0	0	0	0	0	0	0	0	0	0	0	0	0	0	0	0	0	0	0	0	0	0	0	0	0	0	0	0	0
0	0	0	0	0	0	0	0	0	0	0	0	-0.561915	0	0	0	0	0	0	0	0	0	0	0	0	-0.310851	-0.511828	0.0249584	0	0	0	0	0	0	0	0	0	0	0	0	0	0	0	0	0	0	0	0	0	0
0	0	0	0	0	0	0	0	0	0	0	0	0	0	0	0	0	0	0	0	0	0	0	0	-0.908806	0	0	0	0	0	0	0	0	0	0	0	0	0	0	0	0	0	0	0	0	0	0	0	0	0
0	0	0	0	0	0	0	0	0	0	0	0	-0.0129496	0	0	0	0	0	0	0	0	0	0	0	0	0	0	0	0	0	0	0	0	0	-0.0389303	0	0	0	0	0	0	0	0	0	0	0.0197847	0	-0.946414	0	0
0	0	0	0	0	0	0	0	0	0	0	0	4.73822e-05	0	0	0	0	0	0	0	0	0	0	0	0	0	0	0	0	0	0	0	0	0	0	0	0	0	0	0	0	0	0	0	0	0	0	0	0	0
0	0	0	0	0	0	0	0	0	0	0	0	0	0	0	0	0	0	0	0	0	0	0	0	0	0	0	0	0	0	0	0	0	0	0	0	0	0	0	0	0	0	0	0	0	0	0	0	0	0
0	0	0	0	0	0	0	0	0	0	0	0	0	0	0	0	0	-0.284309	0	0	0	0	0	0	0	0	0	0	0	0	0	0	0	0	0	0	0	0	0	0	0	0	0	0	0	0.11076	0	-0.600574	0	0
0	0	0	0	0	0	0	0	0	0	0	0	0	0	0	0	0	0	0	0	0	0	0	0	0	0	0	0	0	0	0	0	0	0	0	0	0	0	0	0	0	0	0	0	0	1.59876e-06	0	1.56596e-06	0	0
0	0	0	0	0	0	0	0	0	0	0	0	0	0	0	0	0	0	0	0	0	0	0	0	0	0	0	0	0	0	0	0	0	0	0	0	0	0	0	0	0	0	0	0	0.0187662	0	0	0	0	0
0	0	0	0	0	0	0	0	0	0	0	0	0	0	0	0	0	0	0	0	0	0	0	0	-0.130082	0	0	0	0	0	0	0	0	0	0	0	0	0	0	0	0	0	0	0	0	0	0	0	0	0
0	0	0	0	0	0	0	0	0	0	0	0	0	0	0	0	0	0	0	0	0	0	0	0	-0.0033314	0	0	-0.239615	0	-0.403924	0	0	0	0	0	0	0	0	0	0	0	0	0	0	0	0	0	0	0	0
0	0	0	0	0	0	0	0	0	0	0	0	0.309064	0	0	0	0	0	8.69685e-27	-0.000200031	0	0	0	0	0	0	0	0	0	0	0	0	0	0	0	0	0	0	0	0	0	0	0	0	0	0	0	0	0	0
0	0	0	0	0	0	-0.0261296	0	0	0	0	0	0	0	0	0	0	0	0	0	0	0	0	0	0	0	0	0	0	0	0.252453	0	0	0	0.278541	0	0	0	0	0	0	0	0	0	0	0	0	0	0	0
0	0	0	0	0	0	0	0	0	0	0	0	0	0	0	0	0	0	0	0	0	0	0	0	0	0	0	0	0	0	0	0	0	0	0	0	0	0	0	0	0	0	0	0	0	0	0	0	0	0
0	0	0	0	0	0	0	0	0	0	0	0	0	0	0	0	0	0	0	0	0	0	0	0	0	0	0	0	0	0	0	0	0	0	0	2.53526e-06	0	0	0	0	0	0	0	0	0	0	0	0	0	0
0	0	0	0	0.80606	0.464891	0.849534	0	0	0	0	0	-0.528354	0	0	0	0.529994	0	0	0	0	0	0	0.573606	0	0	0	0.919998	0	0	-0.186016	0	0	0	0	0	0	0	0	0	0	0	0	0	0	0	0	0	0	0
0	0	0	0	0	0	0	0	0	0	0	0	0	0	0	0	0	0	2.4738e-07	-2.47155e-07	0	0	0	0	0	0	0	0	0	0	0	0	0	0	0	0	0	0	0	0	0	0	0	0	0	0	0	0	0	0
0	0	0	0	0	0	0	0	0	0	0	0	0	0	0	0	0	0	0	0	0	0	0	0	0	0	0	0	0	0	0	0	0	0	0	0	0	0	0	0	0	0	0	0	0	0	0	0	0	0
0	0	0	0	0	0	0	0	0	0	0	0	0	0	0	0	0	0	0	0	0	0	0	0	0	0	0	0	0	0	0	0	0	0	0	0	-1.89949e-10	0	0	0	0	1.91479e-10	0	0	0	0	0	0	0	0
0	0	0	0	0	0	0	0	0	0	0	0	0	0	0	0	0	0	0	0	0	0	0	0	0	0	0	0	0	0	0	0	0	0	0	0	0	0	0	0	0	0	0	0	0	0.0652884	0	-0.834301	0	0
0	0	0	0	0	0	0	0	0	0	0	0	0	0	0	0	0	0	0	0	0	0	0	0	0	0	0	0	0	0	0	0	0	0	0	0	-3.17576e-13	0	0	0	0	3.22012e-13	0	0	0	0	0	0	0	0
0	0	0	0	0	0	0	0	0	0	0	0	0	0	0	0	0	0	0	0	0.642016	2.73312e-05	-8.09706e-07	-0.817736	0	0	0	0	0	0	0	0	0	0	0	0	0	0	0	0	0	0	0	0	0	0	0	0	0	0
0	0	0	0	0	0	0	0	0	0	0	0	0.15819	0	0	0	0	0	0	0	0	0	0	0	0	0	0	0	0	0	0	0	0	0	0	0	0	0	0	0	0	0	0	0	-0.157682	0	0	0	0	0
0	0	0	0	0	0	0	0	0	0	0	0	0.0373875	0	0	-0.179499	0	0	0	0	0	0	0	0	0	0	0	0	0	0	0	0	0	0	0	0	0	0	0	0	0	0	0	0	0	0	0	0	0	0
0	0	0	0	0	0	0	0	0	0	0	0	0	0	0	0	0	0	0	0	0	0	0	0	0	0	0	0	0	0	0	0	0	0	0	0	0	0	0	0	0	0.535195	0	0	0	0	0	-0.321117	0	0
0	0	0	0	0	0	0	0	0	-0.000155108	0	0	0	0	0	0	0	0	0	0	0.00136795	0.00101826	-0.302835	0	0.201826	0	0	0	0	0	0	0	0	0	0	0	0	0	0	-0.0386148	0	0	0	0	0	0	0	0	-0.429365	0
0	0	0	0	0	0	0	0	0	0	0	0	-0.21986	0	0	0	0	0	0	0	0	0	0	0	-0.0264245	0	0	0	0	0	0	0	0	0	0	0.629596	0	0	0	0	0	0	-0.00847748	0	0	0	0	0	0	0
0	0	0	0	0	0	0	0	0	0	0	0	0	0	0	0	0	0	0	0	0	0	0	0	0	0	0	0	0	0	0	0	0	0	0	0	0	0	0	0	0	0	0	0	0	0	0	0	0	0
0	0	0	0	0	0	0	0	-0.0401512	-0.340729	0	0	0.243042	0	0	0	0	0	0	0	0	0	0	0	-0.145479	0	0	0	0	0	0	0	0	0	0	0	0	0	0	0	-0.981926	0	0	0	0	0	0	0	0	0
0	0	0	0	0	0	0	0	0	0	0	0	0.545106	0	0	0	0	0	0	0	0	0	0	0	-0.947439	0	0	-0.564506	0	0	0	0	-0.00468099	0	0	0	0	0	0	0	0	0	0	0	0	0	0	0	0	0
0	0	0	0	0	-0.0907731	0	0	0	0	0	0	0	0	0	0	0	0	0	0	0	0	0	0	0	0	0	0	0	0	0	0	0	0	0	0	0	0	0	0	0	0	0	0	0	0	0	0	0	0
0	0	0	0	0	-0.000701529	0	0	0	0	0	0	0.00930728	0	0	0	0	0.43035	0	0	0	0	0	0	0	0	0	0	0	0	0	0	0	0	0	0	0	0	0	0	0	0	0	0	0	0	0	0	0	0
0	0	0	0	0	0	0	0	0	0	0	0	0	0	0	0	0	0	0	0	0	0	0	0	0	0	0	0	0	0	0	0	0	0	0	0	0	0	0	0	0	0	0	0	0	0	0	0	0	0
0	0	0	0	0	0	0	0	0	0	0	0	-0.393178	0	0	0	0	0	0	0	0	0	0	0	-0.755616	0	0	0	0	0	0	0	0	0	0	0	0	0	0	0	0	0.176584	0	0	0	0	0	-0.235415	0	0
0	0	0	0	0	0	0	0	0	0	0	0	0	0	0	0	0	0	0	0	0	0	0	0	-0.00110942	0	0	0	0	0	0	0	0	0	0	0	-0.000305839	0	0	0	0	6.42076e-06	0	0	0	0	0	0	0	0
0	0	0	0	0	0	0	0	0	0	0	0	0	0	0	0	0	0	0	0	0	0	0	0	0	0	0	0	0	0	0	0	0	0	0	0	0	0	0	0	0	0	0	0	0		0	0	0	0
0	0	0	0	0	0	0	0	0	0	0	0	0	0	0	0	0	0	0	0	0	0	0	0	0	0	0	0	0	0	0	0	0	0	0	0	0	0	0	0	0	0	0	0	0	0	0	0	0	0
0	0	0	0	0	0	0	0	0	0	0	0	0	0	0	0	0	0	0	0	0	0	0	0	0	0	0	0	0	0	0	0	0	0	0	0	0	0	0	0	0	0	0	0	0	0	0	0	0	0
0	0	0	0	0	0	0	0	0	0	0	0	0	0	0	0	0	0	0	0	0	0	0	0	-6.3555e-05	0	0	0	0	0	0	0	0	0	0	0	-2.35744e-05	0	0	0	0	0	0	0	0	0	0	0	0	0
0	0	0	0	0	0	0	0	0	0	0	0	0	0	0	0	0	0	1.6135e-10	-0.388539	0	0	0	0	-0.0407494	0	0	-0.182783	0	0	0	0	0	0	0	0	0	0	0	0	0	0	0	0	0	0	0	0	0	0
0	0	0	0	0	0	0	0	0	0	0	0	0	0	0	0	0	0	9.50184e-13	-0.0361402	0	0	0	0	0	-0.0166285	-0.658293	-0.153684	0	0	0	0	0	0	0	0	0	0	0	0	0	0	0	0	0	0	0	0	0	0
0	0	0	0	0	0	0	0	0	0	0	0	-0.275409	0	0	0	0	0	0	0	0	0	0	0	0.922189	0	0	0	-0.855849	0	0	0	0	0	0	0	0	0	0	0	0	0	0	0	0	0	0	0	0	0
0	0	0	0	0	0	0	0	0	0	0	0	0	0	0	0	0	0	0	0	0	0	0	0	0	0	0	0.44142	0	0	0	0.161663	0	0	0	0	0	0	0	0	0	0	0	0	0	0	0	0	0	0
0	0	0	0	0	0	0	0	-9.22676e-09	0	0	0	0	0	0	0	0	0	0	0	0	0	0	0	0	0	0	0	0	0	0	0	0	0	0	2.30047e-09	0	0	0	0	0	0	0	0	0	0	0	0	0	0
0	0	0	0	0	0	0	0	0	0	0	0	0	0	0	0	0	0	0	0	0.47922	1.05021e-07	-1.33837e-09	0	0	0	0	0	0	0	0	0	0	0	0	0	0	0	0	0	0	0	0	0	0	0	0	0	0	0
0	0	0	0	0	0	0	0	0	0	0	0	0	0	0	0	0	0	0	0	0	0	0	0	0	0	0	0	0	0	0	0	0	0	0	0	0	0	0	0	0	0	0	0	0	0	0	0	0	0
0	0	0	0	0	0	0	0	0	0	0	0	0	0	0	0	0	0	0	0	0.113154	0.000108493	-4.36908e-08	0	0	0	0	0	0	0	0	0	0	0	0	0	0	0	0	0	0	0	0	0	0	0	0	0	0	0
0	0	0	0	0	0	-5.24662e-06	0	0	0	0	0	0	0	0	0	0	0	0	0	0	0	0	0	0	0	0	0	0	0	-0.0549716	0	0	0	0	0	0	0	0	0	0	0.0108992	0	0	0	4.58492e-10	0	-0.0175482	0	0
0	0	0	0	0	0	0	0	0	0	0	0	0	0	0	0	0	0	0	0	0	0	0	0	0	0	0	0	0	0	0	0	0	0	0	0	0	0	0	0	0	0	0	0	0	0	0	0	0	0
0	0	0	0	0	0	0	-0.000112926	0	0	0	0	0	0	0	0	0	0	1.75615e-12	-0.00131686	0	0	0	0	0	0	0	0	0	0	0	0	0	0	0	0	0	0	0	0	0	0	0	0	0	0	0	0	0	0
0	0	0	0	0	0	0	0	0	0	0	0	0	0	0	0	0	0	0	0	0	0	0	0	0	0	0	0.945855	0	0	0	0	0	0	0	0.159234	0	0	0	0	0	0	0	0	0	0	0	0	0	0
0	0	0	0	0	0	0	0	0	0	0	0	0	0	0	0	0	0	0	0	0	0	0	0	0	0	0	0	0	0	0	0	0	0	0	0	0	0	0	0	0	0	0	0	0	0	0	0	0	0
0	0	0	0	0	0	0	0	0	0	0	0	0	0	0	0	0	0	0	0	0	0	0	0	0	0	0	0	0	0	0	0	0	0	0	0	0	0	0	0	0	0	0	0	0	0	0	0	0	0
0	0	0	0	0	0	0	0	0	0	0	0	0	0	0	0	0	0	0	0	0	0	0	0	-0.116663	0	0	0	0	0	0	0	0	0	0	0	0	0	0	0	0	0	0	0	0	0	0	0	0	0
0	0	0	0	0	0	0	0	0	0	0	0	0	0	0	0	0	0	0	0	0	0	0	0	0	0	0	0	0	0	0	0	0	0	0	0	0	0	0	0	0	0	0	0	0	0	0	0	0	0
0	0	0	0	0	0	0	0	0	-0.0240137	0	0	0	0	0	0	0	0	0	0	0.0649118	3.91795e-10	-4.26219e-09	0	0	0	0	0	0	0	0	0	0	0	0	0	0	0	0	0	0	0	0	0	0	0	0	0	0	0
0	0	0	0	0	0	0	0	0	0	0	0	-0.0504271	0	0	0	0	0	0	0	0.000511798	0.276669	-0.00812983	0	0	0	0	-0.376041	0	0	0	0	0	0	0	0	0	0	0	0	0	0	0	0	-0.946291	0	0	0	0	0
0	0	0	0	0	0	0	0	0	0	0	0	0	0	0	0	0	0	8.85243e-08	-8.6752e-08	0	0	0	0	0	0	0	0	0	0	0	0	0	0	0	0	0	0	0	0	0	0	0	0	0	0	0	0	0	0
0	0	0	0	0	0	0	0	0	0	0	0	0	0	0	0	0	0	0	0	0	0	0	0	0	0	0	0	0	0	0	0	0	0	0	0	0	0	0	0	0	0	0	0	0	0	0	0	0	0
0	0	0	0	0	0	0	0	0	0	0	0	0	0	0	0	0	0	0	0	0	0	0	0	-1	0	0	-1	0	0	0	0	0	0	0	0	0	0	0	0	0	0	0	0	0	-1	0	0.666667	0	0
0	0	0	0	0	0	0	0	0	0	0	0	0	0	0	0	0	0	0	0	0	0	0	0	0	0	0	0	0	0	0	0	0	0	0	0	0	0	0	0	0	5.96506e-05	0	0	0	0	0	0	0	0
0	0	0	0	0	0	0	0	0	0	0	0	0	0	0	0	0	0	0	0	0	0	0	0	0	0	0	0	0	0	0	0	0	0	0	0	0	0	0	0	0	0	0	0	0	0	0	0	0	0
0	0	0	0	0	0	0	0	0	0	0	0	-1.80223e-05	0	0	0	0	0	0	0	0	0	0	0	0	0	0	0	0	0	0	0	0	0	0	0	0	0	0	0	0	0	0	0	0	0	1.79688e-05	0	0	0
0	0	0	0	0	0	0	0	0	0	0	0	-0.232382	0	0	0	0	0	0	0	0	0	0	0	0	0	0	0	0	0	0	0	0	-0.977697	0	0	0	0	0	0	0	0	0	0	0	0	0	0	0	0
0	0	0	0	0	0	0	0	0	0	0	0	0.510365	0	0	0	0	0	0	0	0	0	0	0	-0.904618	0	0	0	0	0	0	0	0	0	0	0	0	0	0	0	0	0	0	0	0	0	0	0	0	0
0	0	0	0	0	0	0	0	0	0	0	0	0	0	0	0	0	0	0	0	0	0	0	0	0	0	0	0	0	0	0	0	0	0	0	0	0	0	0	0	0	0	0	0	0	0	0	0	0	0
0	0	0	0	0	0	0	0	0	0	0	0	0	0	0	0	0	0	0	0	0	0	0	0	0	0	0	0	0	0	0	0	0	0	0	0	0	0	0	0	0	0	0	0	0	5.55711e-07	0	0	0	0
0	0	0	0	0	0	0	0	0	0	0	0	0	0	0	0	0	0	0	0	0	0	0	0	0	0	0	0	0	0	0	0	0	0	0	0	0	0	0	0	-0.000109086	0	0	0	0	0.466018	0	-0.782251	0	0
0	0	0	0	0	0	0	0	0	0	0	0	0.548173	0	0	0	0	0	0	0	0	0	0	0	0	0.782239	-0.310471	-0.495496	0	0	0	0	0	0	0	0	0	0	0	0	0	0	0	0	0	0	0	-0.0755793	0	0
0	0	0	0	0	-0.115307	0	0	0	0	0	0	0	0	0	0	0	0	0	0	0.000749563	9.69015e-06	-0.00026087	0	0	-0.00404593	-0.703002	-0.000264678	0	0	0	0	0	0	0	0	0	0	0	0	0	0	0	0	0	0	0	0	0	0
0	0	0	0	0	0	0	0	0	0	0	0	0.406811	0	0	0	0	0	0	0	0	0	0	0	0	0	0	0	0	0	0	0	0	0	0	0	0	0	0	0	0	0	0	0	0	0	0	0	0	0
0	0	0	0	0	0	0	0	0	0	0	0	-0.62921	0	0	0	0	0	0	0	0	0	0	0	0	0	0	0	0	0	0	0	0	0	0	0	0	0	0	0	0	0	0	0	0	0	0	0	0	0
0	0	0	0	0	0	0	0	0	0	0	0	0.597259	0	0	0	0	0	0	0	0	0	0	0	0	0	0	0	0	0	0	0	0	0	0	0	0	0	0	0	0	0	0	0	0	0	0	0	0	0
0	0	0	0	0	0	0	0	0	0.625331	0	0	0	0	0	0	0	0	0	0	0.658148	-0.363481	0.551627	0	0	0	0	0	0	0	0	0	0	0	0	0	0	0	0	0	0	0	0	0	0	0	0	0	0	0
0	0	0	0	0	0	0	-0.267471	0	0.592506	0	0	0.488286	0	0	0	0	0	0.00120875	-0.156873	0	0	0	0	0	0	0	0	0	0	0	0	0	0	0	0	0	0	0	0	0	0	0	0	0	0	0	0	0	0
0	0	0.297748	0	0	0	0	0	0	0	0	0	0	0	0	0	0	0	0.169089	-0.46618	0	0	0	0	0	0	0	0	0	0	0	0	0	0	0	0	0	0	0	0	0	0	0	0	0	0	0	0	0	0
0	0	0	0	0	0	0	0	0	0	0	0	0	0	0	0	0	0	0.603479	-0.77109	0	0	0	0	0	0	0	0	0	0	0	0	0	-0.832982	0	0.0145715	0	0	0	0	0	0	0	0	0	0	0	0	0	0
0	0	0	0	0	0	0	0	0	0	0	0	0	0	0	0	0	0	0	0	0	0	0	0	-0.000205327	0	0	0	0	0	0	0	0	0	0	0	0	0	0	0	0	0	0	0	0	3.11138e-13	0	-0.82364	0	0
0	0	0	0	0	0	0	0	0	0	0	0	0.536757	0	0	0	0	0	0	0	0	0	0	0	0	0	0	0	0	0	0	0	0	0	0	0	0	0	0	0	0	0	0	0	0	0	0	0	0	0
0	0	0	0	0	-0.000588434	0	0	-0.295423	0	0	0	-0.93804	0	0	0	0	0	0	0	0	0	0	0	0	0	0	0	0	0	0	0	0	0	0	0	0	0	0	0	0	0	0	0	0	0	0	0	0	0
0	0	0	0	0	0	0	0	0	0	0	0	-0.949261	0	0	0	0	0	0	0	0	0	0	0	0	0	0	0	0	0	0	0	0	0	0	0	0	0	0	0	0	0	0	0	0	0	0	0	0	0
0	0	0	0	0	0	0	0	0	0	0	0	0	0	0	0	0	0	0	0	0	0	0	0	-3.01633e-07	0	0	0	0	0	0	0	0	0	0	0	0	0	0	0	0	0	0	0	0	0	0	0	0	0
0	0	0	0	0	0	0	0	0	0	0	0	0.217688	0	0	0	0	0	0	0	0	0	0	-0.0919712	0	0	0	0	0	0	0	0	0	0	0	0	0	0	0	0	0	0	0	0	0	-0.995484	0	0	0	0
0	0	0	0	-1.04146e-07	0	0	0	0	0	0	0	0	0	0	0	0	0	0	0	0	0	0	0	0	0	0	0	0	0	0	0	0	0	0	0	0	0	0	0	0	0	0	0	0	0	0	0	0	0
0	0	0	0	0	0	0	0	0	-0.337041	0	0	0	0	0	0	0	0	0	0	0.00685081	6.86579e-08	-1.74276e-06	0	0	0	0	0	0	0	0	0	0	0	0	0	0	0	0	0	0	0	0	0	0	0	0	0	0	0
0	0	0	0	0	0	0	0	0	0	0	0	0	0	0	0	0	0	0	0	0	0	0	0	0	0	0	0	0	0	0	0	0	0	0	0	0	0	0	0	0	0	0	0	0	0	0	0	0	0
0	0	0	0	0	0.0785538	0	0	0	0	0	0	0	0	0	0	0	0	0	0	0	0	0	0	0	0	0	0	0	-0.0783565	0	0	0	0	0	0	0	0	0	0	0	0	0	0	0	0	0	0	0	0
0	0	0	0	0	0	0	0	0	0	0	0	-0.138412	0	0	0	0	0	0	0	0.397626	0.716234	-0.608479	0	0	0	0	0	0	0	0	0	0	0	0	0	0	0	0	0	0	0	0	0	0	-0.779758	0	0.139976	0	0
0	0	0	0	0	0	0	0	0	0	0	0	-5.66364e-05	0	0	0	0	0	0	0	0	0	0	0	0	0	0	0	0	0	0	0	0	0	0	0	0	0	0	0	0	5.72147e-05	0	0	0	0	0	0	0	0
0	0	0	0	0	-0.140477	0	0	0	-0.000204718	0	0	0	0	0	0	0	0	0	0	0.000157555	9.54655e-07	-0.00210406	0	-0.345067	0	0	0	0	0	0	0	0	0	0	0	0	0	0	0	0	0	0	0.0840984	0	0	0	0	0	0
0	0	0	0	0	0	0	0	0	-0.130847	0	0	0.657668	0	0	0	0	0	0.457489	-0.0243964	0.142805	0.519278	-0.573677	0	0	0	0	0	0	0	0	0	0	-0.251567	0	0	0	0	0	0	0	0	0	0	0	0.0543031	0	0.1445	0	0
0	0	0	0	0	0	0	0	0	0	0	0	0	0	0	0	0	0	0	0	0	0	0	0	0	0	0	0	0	0	0	0	0	0	0	0	0	0	0	0	0	0	0	0	0	0	0	0	0	0
0	0	0	0	0	0	0	0	0	0	0	0	0	0	0	-3.7359e-05	0	0	0	0	0.000144288	6.74021e-10	-2.84513e-06	0	0	0	0	0	0	0	0	0	0	0	0	0	0	0	0	0	0	0	0	0	0	0	0	0	0	-0.209179
0	0	0	0	0	0	0	0	0	0	0	0	0	0	0	0	0	0	0	0	0	0	0	0	0.0412591	0	0	0	0	0	0	0	0	0	0	0	0	0	0	0	0	0	0	0	0	0	0	0	0	0
0	0	0	0	0	0	0	0	-0.719987	0	0	0	-0.679558	0	0	0	0	0	0	0	0	0	0	0	-0.333459	0.277109	0.0104868	-0.0448088	0	0	0	0	0	0	0	0	0	0	0	0	0	0	0	0	-0.526935	0.293338	0	0.0487379	0	0
0	0	0	0	0	0	0	0	0	0.00602589	0	0	-0.00605646	0	0	0	0	0	0	0	0	0	0	0	0	0	0	0	0	0	0	0	0	0	0	0	0	0	0	0	0	0	0	0	0	0	0	0	0	0
0	0	0	0	0	0	0	0.857143	0	0.571429	0	0	1	0	0	0	0	0	0	0	0	0	0	0	0	0	0	0	0	0	0	0	0	0	0	0	-1	0	0	0	0	-1	0	0	0	0	0	0	0	0
0	0	0	0	0	0	0	0	0	0	0	0	0	0	0	0	0	0	0	0	0	0	0	0	0	0	0	0	0	0	0	0	0	0	0	0	0	0	0	0	0	0	0	0	0	0	0	0	0	0
0	0	0	0	0	0	0	0	0	0	0	0	0	0	0	0	0	0	0	0	0	0	0	0	0	-0.0499813	-0.00286666	-0.897649	0	0	0	0	0	0	0	0	0	0	0	0	0	0	0	0	0	0.000195924	0	0.351561	0	0
0	0	0	0	0	0	0	0	0	0	0	0	-0.672402	0	0	0	0	0	0	0	0	0	0	0	0	0	0	0	0	0	0	0	0	0	0	0	0	0	0	0	0	0	0	0	0	0	0	0.369514	0	0
0	0	0	0	0	0	0	0	0	0	0	0	0	0	0	0	0	0	0	0	0	0	0	0	0	0	0	0	0	0	0	0	0	0	0	0	0	0	0	0	0	0	0	0	0	1.65354e-16	0	-0.627961	0	0
0	0	0	0	0	0	0	0	0	0	0	0	-0.715518	0	0	0	0	0	0	0	0	0	0	0	0	0	0	0	0	0	0	0	0	0	0	0	0	0	0	0	0	0	0	0	0	1.53861e-08	0	0.122967	0	0
0	0	0	0	0	0	0	0	0	0	0	0	0	0	0	0	0	0	0	0	0.0152704	0.108012	-0.0182523	0	0	0	0	0	0	0	0	0	0	0	0	0	0	0	0	-0.00013133	0	0	0	0	0	0.105732	0	0.00636462	0	0.171265
0	0	0	0	0	0	0	0	0	-0.54203	0	0	0.184587	0	0	0	0	0	0	0	0	0	0	0	0	0	0	0	0	0	0	0	0	0	0	0	0	0	0	0	0	0.203569	3.89412e-08	0	0	0	0	-0.518909	0	0
0	0	0	0	0	0	0	0	0	0	0	0	-0.571235	0	0	0	0	0	0.074576	-0.899891	0	0	0	0	-0.18109	0	0	0	0	0	0	0	0	0	0	0	0	0	0	0	0	0	0	0	0	0	0	0	0	0
0	0	0	0	0	0	0	0	0	0	0	0	-0.0152752	0	0	0	0	0	0	0	0	0	0	0	0	0	0	0	0	0	0	0	0	0	0	0	0	0	0	0	0	0	0	0	0	0	0	-0.140034	0	0
0	0	0	0	0	0	0	0	0	0	0	0	0	0	0	0	0	0	0	0	0.000120275	0.00231854	-0.698829	0	-0.392071	0	0	0	0	0	0	0	0	-0.408534	0	0	0	0	0	-0.29815	-0.0361801	0	0	0	0	0	0	0	0	0
0	0	0	0	0	0	0	0	0	0	0	0	0	0	0	0	0	0	0	0	0	0	0	0	0	0	0	0	0	0	0	0	0	0	0	0	0	0	0	0	0	0.276674	0	0	0	0	0	0	0	0
0	0	0	0	0	0	0	0	0	0	0	0	0	0	0	0	0	0	0	0	0	0	0	0	0	0	0	0	0	0	0	0	0	0	0	0	0	0	0	0	0	0	0	0	0	0	0		0	0
0	0	0	0	0	0	0	0	0	0	0	0	-0.740876	0	0	-0.000344846	0	0	2.84264e-05	-0.266711	0	0	0	0	0	0	0	0	0	-0.000418404	0	0	0	0	0	4.24007e-15	0	0	0	0	0	0	0	0	0	0	0	0.744715	0	0
0	0	0	0	0	0	0	0	0	0	0	0	-0.553859	0	0	0	0	0	0	0	0	0	0	0	0	-0.0525662	-0.47486	-0.350569	0	0	0	0	0	-0.386113	0	0	0	0	0	0	0	0	0	0	0	0	0	0	0	0
0	0	0	0	0	-0.000793955	0	0	0	0	0	0	0	0	0	0	0	0	0	0	0	0	0	0	0	-0.725063	0.0978534	-0.0165654	0	0	0	0	0	0	0	0	-0.260225	0	0	0	0	0.000811732	0	0	0	0	0	0	0	0
0	0	0	0	0	0	0	0	0	0	0	0	0.0161639	0	0	0	0	0	0	0	0	0	0	0	0	0	0	0	0	0	0	0	0	0	0	0	0	0	0	-0.41841	0	-0.623758	-0.098187	0	0	0	0	0	0	0
0	0	0	0	0	0	0	0	0	-0.595183	0	0	0.721198	0	0	0	0	0	0	0	0.0338705	0.000636492	-0.00222626	0	0.364953	0	0	0	0	0	0	0	0	0	0	0	0	0	0	0	0	0	0	0	0	0	0	-0.954959	0	0
0	0	0	0	0	0	0	0	0	0	0	0	0.175287	0	0	0	0	0	0	0	0	0	0	0	0	0	0	0	0	0	0	0	0	0	-0.17431	0	0	0	0	0	0	0	0	0	0	0	0	0	0	0
0	0	0	0	0	-0.951244	0	0.269611	0	0	0	0	0	0	0	0	0	0	0	0	0	0	0	0	0	0	0	0	0	0	0	0	0	0	0	0	0	0	0	0	0	0	-0.148487	0	0	0	0	-0.500755	0	0
0	0	0	0	0	0	0	0	0	0	0	0	0	0	0	0	0	0	0	0	0	0	0	0	0	0	0	0	0	0	0	0	0	0	0	0	0	0	0	0	0	0	0	0	0	0	0	0	0	0
0	0	0	0	0	0	0	0	-0.0923852	0	0	0	0.0924087	0	0	0	0	0	0	0	0	0	0	0	0	0	0	0	0	0	0	0	0	0	0	0	0	0	0	0	0	0	0	0	0	0	0	0	0	0
0	0	0	0	0	0	0	0	0	0	0	0	0.0067106	0	0	0	0	0	0	0	0	0	0	0	-0.00209449	0	0	0.483531	0	0	0	0	0	0	0	0	0	0	0	0	-0.682899	0.162758	0	0	0	0	0	0	0	0
0	0	0	0	0	0	-0.0001254	0	0	0	0	0	0	0	0	0	0	0	0	0	0	0	0	0	0	0	0	0	0	0	-0.666359	0	0	0	0	0	0	0	0	0	0	0	0	0	0	0	0	3.89071e-16	0	0
0	0	0	0	0	0	0	0	0	0	0	0	0	0	0	0	0	0	0	0	0.0221929	-0.213205	-0.825527	0	0	0	0	0	0	0	0	0	0	0	0	0	0	0	0	0	0	-0.590659	0	0	0	0	0	0	0	0
0	0	0	0	0	0	0	0	0	0	0	0	3.14546e-06	0	0	0	0	0	0	0	0	0	0	0	0	0	0	0	0	0	0	0	0	0	0	0	0	0	0	0	0	0	0	0	0	0	0	0	0	0
0	0	0	0	0	-0.00139972	0	0	0	0	0	0	0	0	0	0	0	0	0	0	0	0	0	0	0	0	0	0	0	0	0	0	0	0	0	0	0	0	0	-2.11264e-05	0	0	0	0	0	0	0	0	0	0
0	0	0	0	0	0	0	0	0	0	0	0	0.413096	0	0	0	0	0.966841	0	0	0	0	0	0	0.539389	0	0	0	0	0	0	0	0	0	0	0	0	0	0	0.594791	0	0	0	0	0	0	0	0.712692	0	0
0	0	0	0	0	0	0	0	0	0	0	0	0	0	0	0	0	0	0	0	0	0	0	0	0	0	0	0	0	0	0	0	-0.126356	0	0	0	0	0	0	0	0	0	0	0	0	0	0	0	0	0
0	0	0	0	0	0	0	0	0	0	0.0138507	0	0	0	0	0	0	0	0	0	0	0	0	0.0162856	0	0	0	0	0	0	0	0	0	0	0	0	0	0	0	0	0	0	0	0	0	0	0	0.343188	0	0
0	0	0	0	0	0	0	0	0	0	0	0	0.0735107	0	0	0	0	0	0	0	0	0	0	0	0	0	0	0	0	0	0	0	0	0	0	0	0	0	0	0	0	0	0	0	0	0	0	0	0	0
0	0	0	0	0	0.94115	0	0	0	0	0	0	-0.329703	0	0	0	0	0	0	0	0	0	0	0	0	0	0	0	0	0	0	0	0	-0.136137	0	0	0	0	0	0	0	0	0	0.720741	0	0	0	0	0	0
0	0	0	0	0	0	0	0	0	0	0	0	-0.799098	0	0	0	0	0	0	0	0	0	0	0	0	0	0	0	0	0	0	0	0	0	0.185089	0	0	0	0	0	0	0	0	0	0	0	0	0	0	0
0	0	0	0	-0.00124065	0	0	0	0	0	0	0	0	0	0	0	0	0	0	0	0.506834	0.000566321	-0.0366219	0	0	0	0	0	0	0	0	0	0	0	0	0	0	0	0	0	0	0	0	0	0	0.299572	0	0.0110456	0	0
0	0	0	0	0	0	0	0	0	0	0	0	0	0	0	0	0	0	0	0	0	0	0	0	0	0	0	0	0	0	0	0	0	0	0	0	0	0	0	0	0	0	0	0	0	0	0	0	0	0
0	0	0	0	0	0	0	0	0	0	0	0	0.973362	0	0	0	0	0	0	0	0	0	0	0	0	-0.000905935	-0.261309	0.377477	0	0	0	0	0	0	0	0	0	0	0	0	0	0	0	0	0	0	0	0.000504683	0	0
0	0	0	0	0	0	0	0	0	0	0	0	0	0	0	0	0	0	0	0	0	0	0	0	0	0	0	0	0	0	0	0	0	0	0	0	0	0	0	0	0	0.000202231	0	0	0	0.551476	-1.53511e-05	0	0	0
0	0	0	0	0	0	0	0	0	0	0	0	-0.0443108	0	0	0	0	0	0	0	0	0	0	0	0	0	0	0	0	0	0	0	0	0	0	0	0	0	0	0	0	0	0	0	0	0	0	-0.127264	0	0
0	0	0	0	0	0	0	0	0.253166	0	0	0	0.150413	0	0	0	0	0	0	0	0.404759	-0.14456	0.197494	0	0	0	0	0	0	0	0	0	0	0	0	0	0	0	0	0	0	0	0	0	0	0	0	0	0	0
0	0	0	0	0	0	0	0	0	0	0	0	0	0	0	0	0	0	0	0	0	0	0	0	0	0	0	0	0	0	0	0	0	0	0	0	0	0	0	0	0	0	0	0	0	0	0	-0.0819903	0	0.633797
0	0	0	0	0	0	0	0	0	0	0	0	0	0	0	0	0	0	0	0	0	0	0	0	0	0	0	0	0	0	0	0	0	0	0	0	0	0	0	0	0	0	0	0	0	0	0	0	0	0
0	0	0	0	0	0	0	0	0	0	0	0	-4.1219e-06	0	0	0	0	0	0	0	0	0	0	0	0	0	0	0	0	0	0	0	0	0	0	0	0	0	0	0	0	0	0	0	0	0	0	0	0	0
0	0	0	0	0	-0.500167	0	0	0	0	0	0	0.500167	0	0	0	0	0	0	0	0	0	0	0	0	0	0	0	0	0	0	0	0	0	0	0	0	0	0	0	0	0	0	0	0	0	0	0	0	0
0	0	0	0	0	0	0	0	-0.506244	0	0	0	0	0	0	0	0	0	0	0	0	0	0	0	0	0	0	0	0	0	0	0	0	0	0	0	0	0	0	0	0	0	0	0	0	0	0	0	0	0.505236
0	0	0	0	0	0	0	0	0	0	0	0	0	0	0	0	0	0	0	0	0	0	0	0	0.975031	0	0	0	0	0	0	0	0	0	0	0	0	0	0	0	0	0	0	0	0	0	0	0	0	0
0	0	0	0	0	0	0	0	0	0	0	0	0	0	0	0	0	0	0	0	0	0	0	0	0	0	0	0	0	0	0	0	0	0	0	1.46766e-18	0	0	0	-1.40086e-16	0	0	0	0	0	-0.537471	0	0	0	0
0	0	0	0	0	0	0	0	0	0	0	0	0	0	0	0	0	0	0	0	0	0	0	0	0	0	0	0	0	0	0	0	0	0	0	0	0	0	0	0	0	0	0	0	0	0	0	0	0	0
0	0	0	0	0	0	0	0.0683855	0	0.379396	0	0	0	0	0	0	0	0	0	0	0	0	0	0	0	0	0	0	0	0	0	0	0	-0.909752	0	0	0	0	0	0	0	0	0	0	0	0	0	0	0	0.130815
0	0	0	0	0	0	0	0	0	0	0	0	0	0	0	0	0	0	0	0	0	0	0	0	-0.977056	0	0	0	0	0	0	0	0	-0.34966	0	0	-0.157648	0	0	0	0	0	0	0	0	0	0	0	0	0
0	0	0	0	0	0	0	0	0	0	0	0	-8.44879e-13	0	0	0	0	0	0	0	0	0	0	0	0	0	0	0	0	0	0	0	0	0	0	0	0	0	0	0	0	0	0	0	0	0	0	0	0	0
0	0	0	0	0	0	0	0	0	0	0	0	-0.00276191	0	0	0	0	0	0	0	0	0	0	0	0	0	0	0	0	0	0	0	0	0	0	0	0	0	0	0	0	0	0	0	0	0	0	0	0	0
0	0	0	0	0	0	0	0	0	0	0	0	0	0	0	0	0	0	0.0396896	-0.573248	0	0	0	0	0	0	0	0	0	0	0	0	0.94322	0	0	0	0	0	0	0	0	0	0	0	0	-0.523248	0	0.229464	0	0
0	0	0	0	0	0	0	0	0	0	0	0	1.86079e-05	0	0	0	0	0	0	0	0	0	0	0	0	0	0	0	0	0	0	0	0	0	0	0	0	0	0	0	-0.0122017	0	0	0	0	0	0	0	0	0
0	0	0	0	0	0	0	0	0	0.98213	0	0	0	0	0	0	0	0	0	0	0	0	0	0	0	0	0	0	0	0	0	0	0	0	0	0	0	0	0	0	0	0	0	0	0	0	0	-0.98213	0	0
0	0	0	0	0	0	0	0	0	0	0	0	0	0	0	0	0	0	0	0	0.000793487	0.000481207	-0.0959728	0	0	0	0	0	0	0	0	0	0	0	0	0	0	0	0	0	0	0	0	0	0	0	0	0	0	0
0	0	0	0	0	0	0	0	0	0	0	0	0	0	0	0	0	-0.00140205	0	0	0	0	0	0	0	0	0	0	0	0	0	0	0	0	0	0	0	0	0	0	0	0	0	0	0	0	0	-0.0129995	0	0
0	0	0	0	0	0	0	0	0	0	0	0	-0.148453	0	0	0	0	0	0	0	0	0	0	0	0	0.346317	0.180542	-0.397029	0	0	0	0	0	0	0	0	0	0	0	0	0	0	0	0	0	0	0	0	0	0
0	0	0	0	0	0	0	0	0	0	0	0	0	0	0	0	0	0	0	0	0	0	0	0	0	0	0	0	0	0	0	0	0	0	0	0	0	0	0	0	0	0	0	0	0	0.00427123	0	7.14964e-05	0	0
0	0	0	0	0	0	0	0	0	0	0	0	-5.23703e-08	0	0	0	0	0	0	0	0	0	0	0	0	0	0	0	0	0	0	0	0	0	0	0	0	0	0	0	0	5.21139e-08	0	0	0	0	0	0	0	0
0	0	0	0	0	0	0	0	0	0	0	0	0.265452	0	0	0	0	0	0.00219306	-0.00057885	0	0	0	0	0	0	0	0	0	0	0	0	0	0	0	0	0	0	0	0	0	0	0	0	0	0	0	0	0	0
0	0	0	0	0	0	0	0	0	0	0	0	0	0	0	0	0	0	0	0	0	0	0	0	0	0	0	0	0	0	0	0	0	0	0	0	0	0	0	0	-0.00745309	0	0	0	0	0	0	0	0	0
0	0	0	0	0	0	-0.867665	0	0.0164464	0	0	0	0	0	0.164147	-0.0269685	0	0	0.0914534	-0.602597	0	0	0	0	0	0	0	0	0	-0.279697	-0.701544	0	0	0	0	0.0103465	-0.731651	0	0	0	0	0.347962	0.583728	0	0	0	0	0.716054	0	0
0	0	0	0	0	-0.733728	0	0	0	0	0	0	0	0	0	0	0	0	4.77139e-12	-0.557569	0	0	0	0	-0.00542537	0	0	0	0	0	0	0	0	0	0	0	0	0	0	-0.204784	0	0	0	0	0	0	0	0	0	0
0	0	0	0	0	0	0	0	0	0	0	0	-0.961705	0	0.593379	0	0	0	0	0	0	0	0	0	0	0	0	0	0	0	0	0	0	0	0	0	0	0	0	0	0	0	0	0	0	0	0	0	0	0
0	0	0	0	0	0	0	0	0	0	0	0	0	0	0	0	0	0	0	0	0.0337566	0.0285058	-0.0283592	0	0	0	0	0	0	0	0	0	0	0	0	0	0	0	0	0	-0.000901377	0	0	0	0	0.242477	0	0	0	0
0	0	0	0	0	0	0	0	0	0	0	0	-0.0147215	0	0	0	0	-7.53562e-06	0	0	0	0	0	0	0	0	0	0	0	0	0	0	0	0	0	0	0	0	0	0	0	0	0	0	0	0	0	0	0	0
0	0	0	0	0	0	0	0	0	0	0	0	0	0	0	0	0	0	0	0	0	0	0	0	0	0	0	0	0	0	0	0	0	0	0	0	0	0	0	0	0	0	0	0	0	0	0	0	0	0
0	0	0	0	0	0	0	0	0	0	0	0	0	0	0	0	0	0	0	0	0	0	0	0	0	0	0	0	0	0	0	0	0	0	0	0	0	0	0	0	0	0	0	0	0	0	0	-0.610716	0	0
0	0	0	0	0	0	0	0	0	0	0	0	0	0	0	0	0	0	0	0	0	0	0	0	0	0	0	0	0	0	0	0	0	0	0	0	0	0	0	0	0	3.70691e-07	0	0	0	0	0	0	0	-3.31488e-07
0	0	0	0	0	0	0	0	0	0	0	0	0.200025	0	0	0	0	0	0	0	0	0	0	0	0	0	0	0	0	0	0	0	0	0	0	0	0	0	0	0	-0.0806985	0	0.00611483	0	0	0.135386	0	0	-0.581848	0
0	0	0	0	0	0	0	0	0	0	0	0	0	0	0	0	-7.79333e-05	0	0	0	0	0	0	0	0	-0.00987931	-0.232463	-0.0617286	0	0	0	0	0	0	0	0	0	0	0	0	0	0.00288186	0	0	0	0.00399002	0	-0.101864	0	0.173891
0	0	0	0	0	0	0	0	0	0	0	0	0	0	0	0	0	0	0	0	0	0	0	0	0	0	0	0	0	0	0	0	-0.0121768	0	0	0	0	0	0	0	0	0	0	0	0.0121798	0	0	0	0	0
0	0	0	0	0	0	0	0	0	0	0	0	0	0	0	0	0	0	0	0	0.0407291	0.996391	-0.0553772	0	0	0	0	0	0	0	0	0	0	0	0	0.00706764	0	0	0	0	0	0	0	0	0	0	0	0	0	0
0	0	0	0	0	0.0261033	0	0	0	0	0	0	8.53538e-09	0	-0.0563712	0	0	0	0	0	0	0	0	0	0	0	0	0	0	0	0	0	0	0	0	0	0	0	0	0	0	0	0	0	0	0	0	0	0	0
0	0	0	0	0	0	0	0	-0.245471	0	0	0	-0.103511	0	0	0	0	0	0	0	0	0	0	0	0	0	0	0	0	0	0	0	0	0	0	0	0	0	0	0	0	0.0050875	0.00119969	0	0	0	0	0	0	0
0	0	0	0	0	0	0	0	0	0	0	0	0	0	0	0	0	0	0	0	0	0	0	0	0	0	0	0	0	0	0	0	0	0	0	0	0	0	0	0	0	0	0	0	0	0	0	0	0	0
0	0	0	0	0	-0.0131571	0	0	0	0	0	0	0	0	0	0	0	0	3.17249e-20	-0.0084681	0	0	0	0	-0.952287	0	0	0	0	0	0	0	0	0	0	0	0	0	0	0	0	0	0	0	0	0	0	0	0	0
0	0	0	0	0	0	0	0	0	0	0	0	-0.827981	0	0	0	0	0	0	0	0	0	0	0	0	0	0	0	0	0	0	0	0	0	0	0	0	0	0	0	0	0	0	0	0	0	0	0	0	0
[truncated: 1,864 more rows]
[truncated: 25 more columns]

## Sheet: Sheet2
	AATK	AC106864.1	ACADVL	AL136164.8	ANK1	APOLD1	ARRB1	ASTN1	C17orf91	C1orf61	C3orf60	C6orf155	C9orf3	C9orf5	CALCR	CHM	CHRM2	CLCN5	COPZ1	COPZ2	CTDSP1	CTDSP2	CTDSPL	DALRD3	DLEU2	DNM1	DNM2	DNM3	EGFL7	ELMO3	EML2	EVL	FGF13	GABRE	GPC1	HNRNPK	HOXA9	HOXC4	HOXC5	HOXD3	HTR2C	HUWE1	IARS2	KIAA1797	KLHL3	LARP7	LPP	MCM7	MEGF6
A2BP1	0	0	0	0	0	0	0	0	0	0	0	0	0	0	0	0	0	0	0	0	0	0	0	0	0	0	0	0	0	0.570052	0	0	0	0	0	0.220191	0	0	0	0	0	0.31381	0	0	0	0.937823	0	0.282706	0
AAK1	0	0	0	0	0.790334	0	0	0	0	0.217994	0	0	0.80186	0	0	0.497609	0	0	0	0	0	0	0	0	0	0	0	0	0	0	0	0	0	0	0.850716	0	0.488726	0	0	0.573209	0	0.99205	0	0	0	0.655753	0.768731	0.948392	0
ABAT	0	0	0	0	0	0	0	0	0	0.981292	0	0	0	0	0	0	0	0	0	0	0	0	0	0	0	0	0	0	0	0	0	0	0	0	0	0	0	0	0	0	0	0	0	0	0	0	0	0	0
ABBA-1	0	0	0	0	0	0	0	0	0	0	0	0	0.751148	0	0	0	0	0.360133	0.223905	0.277418	0	0	0	0	0	0	0	0	0	0	0	0	0	0	0	0	0	0	0	0.424611	0	0	0	0	0	0	0	0.405045	0
ABCA1	0	0	0	0	0	0.196979	0	0	0	0.556257	0	0	0.691809	0	0	0	0	0	0.843719	0.718045	0.453165	0.930486	0.98469	0	0	0.305244	0.396437	0.171643	0	0	0	0	0	0	0	0	0	0	0	0	0	0	0	0	0	0.325855	0	0.0727464	0
ABCB9	0	0	0	0	0	0	0	0	0	0	0	0	0.497414	0	0	0	0	0	0	0	0	0	0	0	0	0	0	0	0	0	0	0	0	0	0	0	0.534202	0	0	0	0	0.193215	0	0	0	0	0	0	0
ABCC1	0	0	0	0	0	0	0.27041	0	0	0	0	0	0	0	0	0	0	0	0	0	0	0	0	0	0	0.507223	0.836206	0.37202	0	0	0.416093	0	0	0.286304	0	0.667344	0	0	0	0	0	0	0	0	0	0	0	0	0
ABCC4	0	0	0	0	0	0	0	0	0	0	0	0	0	0	0	0	0	0	0	0	0.867404	0.442092	0.862631	0	0	0	0	0	0	0	0	0	0	0	0	0	0	0	0	0	0	0	0	0	0	0	0	0	0
ABCC5	0	0	0	0	0	0	0	0	0	0	0	0	0	0	0	0	0	0	0	0	0	0	0	0	0	0.529119	0.889451	0.904449	0	0	0	0	0	0	0	0	0	0	0	0	0	0.970219	0	0	0	0	0	0	0
ABCC9	0	0	0	0	0	0	0	0	0	0	0	0	0	0	0	0	0	0	0	0	0	0	0	0	0	0	0	0	0	0	0	0	0	0	0	0	0	0	0	0	0	0	0	0	0	0	0	0	0
ABCD2	0	0	0	0	0	0	0	0	0	0	0	0	0	0	0	0	0	0	0	0	0	0	0	0	0	0	0	0	0	0	0	0	0	0	0	0	0	0	0	0	0	0	0	0	0	0	0	0	0
ABCE1	0	0	0	0	0	0	0	0	0	0	0	0	0	0	0	0	0	0	0	0	0	0	0	0	0	0	0	0	0	0	0	0	0	0	0	0	0	0	0	0	0	0	0	0	0	0	0	0	0
ABCF2	0	0	0	0	0	0	0	0	0	0	0	0	0	0	0	0	0	0	0	0	0	0	0	0	0	0	0	0	0	0	0	0	0	0	0	0	0	0	0	0	0	0	0	0	0	0.702862	0	0.394921	0
ABCG4	0	0	0	0	0	0	0	0	0	0.981364	0	0	0	0	0	0	0	0	0	0	0	0	0	0	0.384394	0	0	0	0	0	0	0	0	0	0	0	0	0	0	0	0	0	0	0	0	0.784552	0	0.949839	0
ABHD2	0	0	0	0	0	0.50822	0	0	0	0	0	0	0.873371	0	0	0.601165	0	0	0	0	0.108257	0.940926	0.468809	0	0	0	0	0	0	0	0	0	0	0	0	0	0	0	0	0	0	0	0	0	0	0	0	0.809984	0
ABI1	0	0	0	0	0	0	0	0	0	0.916605	0	0	0	0	0	0	0	0	0	0	0	0	0	0	0	0	0	0	0	0	0	0	0	0	0	0	0	0	0	0	0	0	0	0	0	0	0	0	0
ABI2	0	0	0	0	0	0.706508	0.403719	0	0	0	0	0	0	0	0	0	0	0	0	0	0	0	0	0	0.779997	0	0	0	0	0	0.778024	0	0	0	0	0.509361	0	0	0	0	0	0	0	0	0	0	0	0	0
ABI3BP	0	0	0	0	0	0	0	0	0	0	0	0	0	0	0	0	0	0	0	0	0	0	0	0	0	0	0	0	0	0	0	0	0	0	0	0	0	0	0	0	0	0	0	0	0	0	0	0	0
ABL1	0	0	0	0	0	0	0	0	0	0	0	0	0	0	0	0	0	0	0	0	0	0	0	0	0	0	0	0	0	0	0	0	0	0	0	0	0.375181	0	0	0	0	0	0	0	0	0	0	0	0
ABL2	0	0	0.0957076	0	0	0.0591942	0	0	0	0.155203	0	0	0.575312	0	0	0	0	0	0.458711	0.854265	0.372802	0.858081	0.425054	0	0.409509	0	0	0	0	0	0	0	0	0	0	0	0.534167	0	0	0	0	0.909412	0	0	0	0.610853	0	0.662095	0
ABR	0	0	0	0	0	0	0	0	0	0	0	0	0	0	0	0	0	0	0	0	0.777432	0.38214	0.963375	0	0	0	0	0	0	0	0	0	0.812396	0	0	0	0	0	0	0	0	0	0	0	0	0	0	0	0
ABTB2	0	0	0	0	0	0	0	0	0	0	0	0	0	0	0	0	0	0	0	0	0	0	0	0	0.738661	0	0	0	0	0	0	0	0	0	0	0	0	0	0	0	0	0	0	0	0	0	0	0	0
ACACA	0	0	0	0	0	0	0	0	0	0	0	0	0	0	0.370847	0	0	0	0	0	0	0	0	0	0.972079	0	0	0	0	0	0	0	0	0	0	0	0	0	0	0	0	0	0	0	0	0	0	0	0
ACADSB	0	0	0	0	0	0	0	0.446438	0	0	0	0	0	0	0	0	0	0	0	0	0	0	0	0.446438	0	0	0	0	0	0	0	0	0	0	0	0	0	0	0	0	0	0	0	0	0	0	0	0	0
ACAN	0	0	0	0	0	0	0	0	0	0	0	0	0	0	0	0	0	0	0	0	0	0	0	0	0	0	0	0	0	0	0	0	0	0	0	0	0	0	0	0	0	0	0	0	0	0	0	0	0
ACBD3	0	0	0	0	0	0	0	0	0	0	0	0	0	0	0	0	0	0	0	0	0	0	0	0	0	0	0	0	0	0	0	0	0	0	0	0	0	0	0	0	0	0	0.957552	0	0	0	0	0	0
ACCN1	0	0	0	0	0	0	0	0	0	0	0	0	0	0	0	0	0	0	0	0	0	0	0	0	0	0	0	0	0	0	0	0	0	0	0	0	0	0	0	0	0	0	0	0	0	0	0	0	0
ACCN2	0	0	0	0	0	0	0	0	0	0.652938	0	0	0.91348	0	0	0	0	0	0	0	0	0	0	0	0	0	0	0	0	0	0	0	0	0	0	0	0	0	0	0	0	0	0	0	0	0	0	0	0
ACOX1	0	0	0	0	0	0	0	0.969285	0	0	0	0	0	0	0	0	0	0	0	0	0	0	0	0	0.981702	0	0	0.884067	0	0	0	0	0	0	0	0	0	0	0	0	0	0	0	0	0	0.734236	0	0.874746	0
ACSL1	0	0	0	0	0	0	0	0	0	0	0	0	0	0	0	0	0	0	0	0	0	0	0	0	0	0	0	0	0	0	0	0	0	0	0	0	0	0	0	0	0	0	0	0	0	0	0	0	0
ACSL3	0	0	0	0	0	0	0	0	0	0	0	0	0	0	0	0	0	0	0	0	0.108293	0.266777	0.609629	0	0	0	0	0	0	0	0	0	0	0	0	0	0	0	0	0	0	0	0	0	0	0	0	0	0
ACSL4	0	0	0	0	0	0	0	0	0	0	0	0	0	0	0	0	0	0	0	0	0	0	0	0	0.106656	0	0	0	0	0	0	0	0	0.416776	0	0	0	0	0	0	0	0	0	0	0	0	0	0.704016	0
ACSL6	0	0	0	0	0	0	0	0	0	0	0	0	0.0132944	0	0	0	0	0	0	0	0	0	0	0	0	0	0	0	0	0	0	0	0	0	0	0	0	0	0	0	0	0.0132944	0	0	0	0	0	0	0
ACTC1	0	0	0	0	0	0	0	0	0	0	0	0	0	0	0	0	0	0	0	0	0	0	0	0	0	0	0	0	0	0	0	0	0	0	0	0	0	0	0	0	0	0	0	0	0	0.163757	0	0.0606225	0
ACTN1	0	0	0	0	0	0	0	0	0	0	0	0	0	0	0	0	0	0	0	0	0	0	0	0	0	0	0	0	0	0	0	0	0	0	0	0	0	0	0	0	0	0	0	0	0	0	0	0	0
ACTN4	0	0	0	0	0	0	0	0	0	0	0	0	0	0	0	0	0	0	0	0	0	0	0	0	0	0	0	0	0	0	0	0	0	0	0	0	0	0	0	0	0.430864	0	0	0	0	0	0	0	0
ACTR10	0	0	0	0	0	0	0	0	0	0	0	0	0	0	0	0	0	0	0	0	0	0	0	0	0	0	0	0	0	0	0	0	0	0	0	0	0.196083	0	0	0	0	0.187059	0	0	0	0	0	0	0
ACTR1A	0	0	0	0	0	0	0	0	0	0.759996	0	0	0	0	0	0	0	0	0	0	0	0	0	0	0.479181	0	0	0	0	0	0	0	0	0	0	0	0	0	0	0	0	0	0	0	0	0	0	0.235537	0
ACTR2	0	0	0	0	0	0	0	0	0	0	0	0	0	0	0	0	0	0	0	0	0	0	0	0	0.904199	0	0	0	0	0	0	0	0	0	0	0	0	0	0	0	0	0	0	0	0	0	0	0	0
ACVR1	0	0	0	0	0	0	0	0	0	0	0	0	0	0	0	0	0	0	0.601419	0.594356	0	0	0	0	0	0	0	0	0	0	0	0	0	0	0	0	0	0	0	0	0	0	0.27352	0	0	0	0	0	0
ACVR1B	0	0	0	0	0	0	0	0	0.451401	0.69041	0	0	0.816435	0	0	0	0	0	0	0	0	0	0	0	0	0.304907	0.928969	0.166125	0	0	0	0	0	0	0	0	0	0	0	0	0.818071	0.502317	0	0	0	0	0	0.349219	0
ACVR2A	0	0	0	0	0	0	0	0	0	0	0	0	0.921782	0	0.199802	0	0	0	0	0	0	0	0	0	0.895203	0.973049	0.676781	0.839273	0	0	0	0	0	0	0	0	0	0	0	0	0.972479	0.300516	0	0	0	0	0	0	0
ACVR2B	0	0	0.553683	0	0	0.837453	0	0.509989	0	0	0	0	0.297621	0	0.842187	0	0	0	0.69281	0.153552	0.142126	0.179516	0.0323886	0	0.622471	0.0821759	0.207462	0.0443423	0	0	0	0.990309	0	0	0	0	0	0	0	0	0	0.966721	0.0173715	0	0	0	0	0	0
ADAM10	0	0	0	0	0	0	0	0	0	0.0482491	0	0	0	0	0	0	0	0	0	0	0	0	0	0	0	0	0	0	0	0	0	0	0	0	0	0	0	0	0	0	0.581856	0	0	0	0	0.952942	0	0.0258536	0
ADAM11	0	0	0	0	0	0	0	0.448509	0.931131	0.54923	0	0	0	0	0	0	0	0	0	0	0	0	0	0	0	0	0	0	0	0	0	0	0	0	0	0.0243905	0	0	0	0	0	0	0	0	0	0	0	0	0
ADAM12	0	0	0	0	0	0.635918	0	0	0	0	0	0	0	0	0	0	0	0	0	0	0.352838	0.531174	0.616291	0	0	0	0	0	0	0	0	0	0	0	0	0	0	0	0	0	0	0	0	0	0	0	0	0	0
ADAM17	0	0	0	0	0	0	0	0	0	0	0	0	0	0	0	0	0	0	0.480445	0.637174	0	0	0	0	0	0	0	0	0	0	0	0	0	0.23823	0	0	0	0	0	0	0	0	0	0	0	0	0	0	0
ADAM19	0	0	0	0	0	0	0.432793	0	0	0	0	0	0.474877	0	0	0	0	0	0	0	0.922844	0.133806	0.141557	0	0	0	0	0	0	0	0.628441	0	0	0	0	0	0	0	0	0	0.294642	0	0	0	0.0626255	0.07504	0	0.603998	0
ADAM22	0	0	0	0	0	0	0	0	0	0	0	0	0	0	0	0	0	0	0	0	0	0	0	0	0	0	0	0	0	0	0	0	0	0	0	0	0	0	0	0	0	0	0	0	0	0	0	0	0
ADAM23	0	0	0	0	0	0	0	0	0	0	0	0	0	0	0	0	0	0	0	0	0	0	0	0	0	0	0	0	0	0	0	0	0	0	0	0	0	0	0	0	0	0	0	0	0	0.238749	0	0.238842	0
ADAM9	0	0	0	0	0	0	0	0	0	0	0	0	0	0	0	0	0	0	0	0	0.3199	0.43129	0.880982	0	0	0	0	0	0.299247	0	0	0	0	0	0	0	0	0	0	0	0	0	0	0	0	0.794139	0	0.471434	0
ADAMTS1	0	0	0	0	0	0	0	0	0	0	0	0	0	0	0	0	0	0	0	0	0	0	0	0	0.659893	0	0	0	0	0	0	0	0	0	0	0	0	0	0	0	0	0.175514	0	0	0	0	0	0	0
ADAMTS3	0	0	0	0	0	0	0	0	0	0.382621	0	0	0	0	0	0	0	0	0	0	0	0	0	0	0	0	0	0	0	0	0	0	0	0	0	0	0	0	0	0	0	0	0	0	0	0	0	0	0
ADAMTS5	0	0	0	0	0	0	0	0	0.199136	0.0227179	0	0	0.877101	0	0	0	0	0	0.664142	0.894579	0	0	0	0	0.803907	0	0	0	0	0	0	0	0	0.413264	0	0	0	0	0	0	0	0.770206	0	0	0	0	0	0.210188	0
ADAMTS6	0	0	0	0	0	0	0.326825	0	0	0.637503	0	0	0.188246	0	0	0	0	0	0	0	0.334574	0.0411697	0.861416	0	0.34531	0	0	0	0	0	0.814118	0	0	0	0	0	0	0	0	0	0	0.40941	0	0	0	0	0	0	0
ADAMTS8	0	0	0	0	0	0	0	0	0	0	0	0	0	0	0	0	0	0	0	0	0	0	0	0	0	0	0	0	0	0	0	0	0	0	0	0	0	0	0	0	0.687329	0.787924	0	0	0	0	0	0	0
ADAMTSL2	0	0	0	0	0	0	0	0	0	0	0	0	0	0	0	0	0	0	0	0	0	0	0	0	0	0	0	0	0	0	0	0	0	0	0	0	0	0	0	0	0	0	0	0	0	0	0		0
ADAMTSL3	0	0	0	0	0	0	0	0	0	0	0	0	0.833818	0	0	0	0	0	0	0	0	0	0	0	0.853729	0.768383	0.169398	0.505666	0	0	0	0	0	0	0	0	0	0	0	0	0	0	0	0	0	0.687895	0	0.234222	0
ADAR	0	0	0	0	0	0.357143	0	0	0	0	0	0	0	0	0	0	0	0	0	0	0	0	0	0	0	0	0	0	0	0	0	0	0	0	0	0	0	0	0	0	0	0	0	0	0	0	0	0.357143	0
ADARB1	0	0	0	0	0	0	0	0	0	0	0	0	0	0	0	0	0	0	0	0	0	0	0	0	0	0	0	0	0	0	0	0	0	0	0	0	0	0	0	0	0	0	0	0	0	0	0	0	0
ADAT2	0	0	0	0	0	0	0	0	0.556932	0	0	0	0	0	0	0.48803	0	0	0	0	0	0	0	0	0	0	0	0	0	0	0	0	0	0	0	0	0	0	0	0	0.915912	0	0	0	0	0	0	0	0
ADCY1	0	0	0	0	0	0	0	0	0	0	0	0	0.738386	0	0	0	0	0	0	0	0	0	0	0	0	0	0	0	0	0	0	0	0	0	0.621215	0	0	0	0	0	0.289178	0	0	0	0	0	0	0	0
ADCY2	0	0	0	0	0	0	0	0	0	0	0	0	0	0	0	0.695007	0	0	0.562743	0.375576	0	0	0	0	0	0	0	0	0	0	0	0	0	0	0	0	0	0	0	0	0	0	0	0	0	0	0	0	0
ADCY3	0	0	0	0	0	0	0	0	0	0	0	0	0	0	0	0	0	0	0	0	0	0	0	0	0	0	0	0	0	0	0	0	0	0	0	0	0	0	0	0	0	0	0	0	0	0.784199	0	0.931579	0
ADCY6	0	0	0	0	0	0	0	0	0.42655	0	0	0	0.989549	0	0	0	0	0	0	0	0	0	0	0	0	0	0	0	0	0	0	0	0	0	0	0	0	0	0	0	0	0	0	0	0	0	0	0	0
ADCY9	0	0	0	0	0	0	0	0	0	0.32829	0	0	0.328776	0	0	0	0	0.0420388	0	0	0	0	0	0	0	0	0	0	0	0	0	0	0	0	0	0.135335	0.583863	0	0	0	0	0.413179	0	0	0	0	0	0	0
ADCYAP1	0	0	0	0	0	0	0	0	0	0	0	0	0	0	0	0	0	0	0	0	0	0	0	0	0	0	0	0	0	0	0	0	0	0	0	0	0	0	0	0	0	0	0	0	0	0	0	0	0
ADD1	0	0	0	0	0	0	0	0	0	0	0	0	0.574696	0	0	0	0	0	0	0	0	0	0	0	0	0	0	0	0	0	0	0	0	0	0	0	0	0	0	0	0.673172	0	0	0	0	0	0	0	0
ADD3	0	0	0	0	0	0	0	0	0	0	0	0	0.431737	0	0	0	0	0	0	0	0	0	0	0	0	0.279039	0.551365	0.208946	0	0	0	0	0	0	0	0	0	0	0	0	0	0	0	0	0	0	0	0	0
ADIPOR2	0	0	0	0	0	0	0	0	0	0	0	0	0	0	0	0	0.406533	0	0	0	0	0	0	0	0	0	0	0	0	0	0	0	0	0	0	0	0	0	0	0	0	0.772585	0	0	0	0	0	0.937102	0
ADM	0	0	0	0	0	0	0	0	0	0	0	0	0.538785	0	0	0	0	0	0	0	0.178015	0.730398	0.932555	0	0	0	0	0	0	0	0	0	0	0	0	0	0	0	0	0	0	0	0	0	0	0.377878	0	0.419575	0
ADNP	0	0	0	0	0	0	0	0	0	0	0	0	0.554527	0	0	0	0	0	0	0	0	0	0	0	0	0	0	0	0	0.554527	0	0	0	0	0	0	0	0	0	0	0	0	0	0	0	0	0	0	0
ADO	0	0	0	0	0	0	0	0	0	0	0	0	0	0	0	0	0	0	0	0	0	0	0	0	0	0	0	0	0	0	0	0	0	0	0	0	0	0	0	0	0.893766	0	0	0	0	0.8639	0	0.585913	0
ADORA2A	0	0	0	0	0	0	0	0	0	0	0	0	0	0	0	0	0	0	0	0	0	0	0	0	0.486049	0	0	0.0959467	0	0	0	0	0	0	0	0	0	0	0	0	0	0	0	0	0	0	0	0	0
ADPGK	0	0	0	0	0	0.812126	0	0	0	0.208087	0	0	0	0	0	0	0	0	0	0	0	0	0	0	0	0	0	0	0	0	0	0	0	0	0	0	0	0	0	0	0	0	0	0	0	0	0	0	0
ADRA1B	0	0	0	0	0	0	0	0	0.199008	0	0	0	0	0	0	0	0	0	0	0	0	0	0	0	0	0	0	0	0	0	0	0	0	0	0	0	0	0	0	0	0	0	0	0	0	0	0	0.199008	0
ADRA1D	0	0	0	0	0	0	0	0	0	0	0	0	0	0	0	0	0	0	0	0	0	0	0	0	0	0	0	0	0	0	0	0	0	0	0	0	0	0	0	0	0	0	0	0	0	0	0	0	0
ADRA2A	0	0	0	0	0	0	0	0	0	0	0	0	0.588826	0	0	0	0	0	0	0	0	0	0	0	0	0	0	0	0	0	0	0	0	0	0	0	0	0	0	0	0	0	0	0	0	0	0	0	0
ADRA2B	0	0	0	0	0	0	0	0	0	0	0	0	0.314294	0	0	0	0	0.166132	0	0	0	0	0	0	0	0	0	0	0	0	0	0	0	0	0	0.806766	0	0	0	0	0	0	0	0	0	0	0	0	0
ADRB1	0	0	0	0	0	0	0	0	0	0	0	0	0	0	0	0	0	0	0	0	0	0	0	0	0	0	0	0	0	0	0	0	0	0	0	0	0	0	0	0	0	0.0241208	0	0	0	0.626804	0	0.107486	0
ADRB2	0	0	0	0	0	0	0	0	0	0	0	0	0	0	0	0	0	0	0	0	0	0	0	0	0.17204	0	0	0	0	0	0	0	0	0	0	0	0	0	0	0	0	0.412289	0	0	0	0	0	0	0
ADRB3	0	0	0	0	0	0	0	0	0	0	0	0	0	0	0	0	0	0	0	0	0	0	0	0	0	0	0	0	0	0	0	0	0	0	0	0	0	0	0	0	0	1	0	0	0	0	0	0	0
ADRBK1	0	0	0	0	0	0	0	0	0	0	0	0	0.28946	0	0	0	0	0	0	0	0	0	0	0	0	0	0	0.780857	0	0	0	0	0	0	0	0	0	0	0	0	0	0	0	0	0	0	0	0	0
ADRBK2	0	0	0	0	0	0.7885	0	0	0	0	0	0	0	0	0	0	0	0	0	0	0	0	0	0	0	0.482209	0.623965	0.162317	0	0	0	0	0	0	0	0	0	0	0	0	0	0.944873	0	0	0	0	0	0	0
AFAP1	0	0	0	0	0	0	0	0	0	0.296962	0	0	0.772621	0	0	0	0	0	0	0	0	0	0	0	0	0	0	0	0	0	0	0	0	0	0	0	0	0	0	0	0	0	0	0	0	0	0	0	0
AFF1	0	0	0	0	0	0	0	0	0	0.862343	0	0	0.529521	0	0	0	0	0	0	0	0	0	0	0	0	0	0	0	0	0	0	0	0	0	0	0	0	0	0	0	0	0	0.295709	0	0	0.613911	0	0.90093	0
AFF2	0	0	0	0	0	0	0	0	0	0	0	0	0.119081	0	0	0	0	0	0	0	0	0	0	0	0	0	0	0	0	0.585765	0	0	0	0	0.132014	0	0.976285	0	0	0	0.656251	0.521615	0	0	0	0	0	0.0189436	0
AFF3	0	0	0	0	0.0388614	0	0	0	0	0	0	0	0	0	0	0	0	0	0	0	0	0	0	0	0	0	0	0	0	0	0	0	0	0.55081	0	0	0	0	0	0	0	0	0.395676	0	0.216884	0.205936	0	0.125913	0
AFF4	0	0	0	0	0	0	0	0.459702	0	0	0	0	0.667828	0	0	0	0	0	0	0	0	0	0	0.180316	0.880107	0	0	0	0	0	0	0	0	0	0	0	0	0	0	0	0	0	0	0	0	0.579677	0	0.0863079	0
AFTPH	0	0	0	0	0	0	0	0	0	0	0	0	0	0	0	0	0	0	0	0	0	0	0	0	0	0.272273	0.269682	0.992029	0	0	0	0	0	0	0	0	0	0	0	0	0	0	0	0	0	0	0	0	0
AGK	0	0	0	0	0	0	0	0	0	0	0	0	0	0	0	0	0	0	0	0	0	0	0	0	0.0483721	0	0	0	0	0	0	0	0	0	0	0	0	0	0	0	0	0	0.0415332	0	0	0	0	0	0
AGPAT1	0	0	0	0	0	0.201581	0	0	0	0	0	0	0.154209	0	0	0	0	0	0	0	0	0	0	0	0	0	0	0	0	0	0	0	0	0	0.572164	0	0	0	0	0	0	0	0	0.29382	0	0	0	0	0
AGPAT3	0	0	0	0	0	0	0	0	0	0	0	0	0.0834781	0	0	0	0	0	0	0	0	0	0	0	0.846547	0	0	0	0	0	0	0	0	0	0	0	0	0	0	0.547887	0	0	0	0	0	0	0	0	0
AGPAT4	0	0	0	0	0	0	0	0	0	0	0	0	0	0	0	0	0	0	0	0	0	0	0	0	0	0	0	0	0	0	0	0.907687	0	0	0	0	0	0	0	0	0	0	0	0	0	0	0	0	0
AGPAT5	0	0	0	0	0	0	0	0	0	0	0	0	0	0	0	0	0	0	0	0	0.501155	0.34948	0.568119	0	0	0	0	0	0	0	0	0	0	0	0	0	0	0	0	0	0	0	0	0	0	0	0	0	0
AGRN	0	0	0	0	0	0	0	0	0	0	0	0	0.0777384	0	0	0	0	0	0	0	0	0	0	0	0	0	0	0	0	0	0	0	0	0.0778875	0	0	0	0	0	0	0	0	0	0	0	0	0	0	0
AHCTF1	0	0	0	0	0	0	0	0	0	0	0	0	0	0	0	0	0.212995	0	0	0	0	0	0	0	0	0	0	0	0	0	0	0	0	0	0	0	0	0	0	0	0	0.212941	0	0	0	0	0	0	0
AHCYL1	0	0	0	0	0	0	0	0	0	0	0	0	0	0	0	0	0	0	0	0	0	0	0	0	0	0	0	0	0	0	0	0	0	0	0	0	0	0	0	0	0	0	0	0	0	0.583103	0	0.148205	0
AHCYL2	0	0	0	0	0	0	0.539774	0	0	0	0	0	0	0	0	0	0	0	0	0	0	0	0	0	0.129765	0	0	0	0	0	0.501958	0	0	0	0	0	0	0	0	0	0	0	0	0	0	0	0	0	0
AHDC1	0	0	0	0	0	0	0	0	0	0	0	0	0	0	0	0	0	0	0.722379	0.722317	0	0	0	0	0	0	0	0	0	0	0	0	0	0	0	0	0	0	0	0	0	0	0	0	0	0	0	0	0
AHNAK	0	0	0	0	0	0	0	0	0	0	0	0	0	0	0	0	0	0	0	0	0	0	0	0	0	0	0	0	0	0	0	0	0	0	0	0	0	0	0	0	0	0	0	0	0	0.0378908	0	0.216027	0
AHNAK2	0	0	0	0	0	0	0	0	0	0	0	0	0	0	0	0	0	0	0	0	0	0	0	0	0.788612	0	0	0	0	0	0	0	0	0	0	0	0	0	0	0	0	0	0	0	0	0	0	0	0
AJAP1	0	0	0	0	0	0	0	0	0	0	0.556867	0	0	0	0	0	0	0	0	0	0	0	0	0.116849	0	0	0	0	0	0	0	0	0	0	0	0	0	0	0	0	0	0	0	0	0.0990924	0	0	0	0
AK2	0	0	0	0	0	0	0	0	0	0.93961	0	0	0.419321	0	0	0	0	0	0	0	0	0	0	0	0	0	0	0	0	0	0	0	0	0	0	0	0	0	0	0	0	0	0	0	0	0	0	0	0
AK3L1	0	0	0	0	0	0	0	0	0	0.408008	0	0	0	0	0	0	0	0	0	0	0	0	0	0	0.177038	0	0	0	0	0	0	0	0	0	0	0	0	0	0	0	0	0	0	0	0	0	0	0	0
AKAP1	0	0	0	0	0	0	0	0	0	0	0	0	0	0	0	0	0	0.531353	0.475255	0.763262	0	0	0	0	0	0.275865	0.703771	0.508224	0	0	0	0	0	0	0	0	0	0	0	0	0	0	0	0	0	0	0	0	0
AKAP10	0	0	0	0	0	0	0	0	0	0	0	0	0	0	0	0	0	0	0	0	0	0	0	0	0	0	0	0	0	0	0	0	0	0	0	0	0	0	0	0	0	0	0	0	0	0	0	0	0
AKAP11	0	0	0	0	0	0.635342	0	0	0	0	0	0	0	0	0	0	0	0	0	0	0	0	0	0	0.816901	0	0	0	0	0	0	0	0	0	0	0	0	0	0	0	0	0	0	0	0	0	0	0.478156	0
AKAP13	0	0	0	0	0	0	0	0.630383	0	0	0	0	0	0	0	0	0	0	0	0	0	0	0	0	0	0	0	0.8618	0	0	0	0	0	0	0	0	0	0	0	0	0	0	0	0	0	0	0	0.833142	0
AKAP5	0	0	0	0	0	0	0	0	0	0	0	0	0	0	0	0	0	0	0	0	0	0	0	0	0	0	0	0	0	0	0	0	0	0	0	0	0	0	0	0	0	0.456474	0	0	0	0.456474	0	0	0
AKAP6	0	0	0	0	0	0	0	0	0.785846	0	0	0	0	0	0	0	0	0	0	0	0	0	0	0	0	0	0	0	0	0	0	0	0	0	0	0	0	0	0	0	0	0.860782	0	0	0	0	0	0	0
AKAP7	0	0	0	0	0	0	0	0	0	0	0	0	0	0	0	0	0	0	0	0	0.954204	0.599591	0.985744	0	0	0	0	0	0	0	0	0	0	0	0	0	0	0	0	0	0	0	0	0	0	0	0	0	0
AKT1	0	0	0	0	0	0	0	0	0	0	0	0	0	0	0	0	0	0	0	0	0	0	0	0	0	0	0	0	0	0	0	0	0	0	0	0	0	0	0	0	0	0	0	0	0	1	0	0	0
AKT2	0	0	0	0	0	0	0	0	0	0	0	0	0	0	0	0	0	0	0	0	0	0	0	0	0	0	0	0	0	0	0	0	0	0	0	0	0	0	0	0	0	0.501057	0.501048	0	0	0	0	0	0
AKT3	0	0	0	0	0	0	0	0	0.672593	0	0	0	0	0	0	0	0	0	0	0	0	0	0	0	0.685012	0	0	0	0	0	0	0	0	0	0	0	0	0	0	0	0	0	0	0	0	0	0	0.688905	0
ALAD	0	0	0	0	0	0	0.579984	0	0	0.484699	0	0	0	0	0	0	0	0	0	0	0	0	0	0	0	0	0	0	0	0	0.884589	0	0	0	0	0	0	0	0	0	0	0	0	0	0	0	0	0	0
ALCAM	0	0	0	0	0	0	0	0	0	0.377215	0	0	0	0	0	0	0	0	0.511582	0.882215	0	0	0	0	0	0	0	0	0	0	0	0	0	0	0	0	0	0	0	0	0	0	0.325229	0	0	0	0	0	0
ALDH1A3	0	0	0	0	0	0	0	0	0	0	0	0	0	0	0	0	0	0	0	0	0	0	0	0	0	0	0	0	0	0	0	0	0	0	0	0	0	0	0	0	0	0	0	0	0	0	0	0	0
ALDH5A1	0	0	0	0	0	0	0	0	0.750452	0	0	0	0	0	0	0	0	0	0	0	0.618734	0.492877	0.386278	0	0	0	0	0	0	0	0	0	0	0	0	0	0	0	0	0	0	0	0	0	0	0	0	0	0
ALG9	0	0	0	0	0	0	0	0	0.218637	0.128926	0	0	0.250217	0	0	0	0	0	0	0	0	0	0	0	0	0	0	0	0	0	0	0	0	0	0	0	0	0	0	0	0	0	0	0	0	0	0	0	0
ALKBH1	0	0	0	0	0	0	0	0	0	0	0	0	0	0	0	0	0	0	0	0	0	0	0	0	0	0	0	0	0	0	0	0	0	0	0	0	0	0	0	0	0	0.465787	0	0	0	0	0	0	0
ALOX12	0	0	0	0	0	0	0	0	0	0	0	0	0	0	0	0	0	0	0	0	0	0	0	0	0.622433	0	0	0	0	0	0	0	0	0	0	0	0	0	0	0	0	0	0	0	0	0	0	0	0
ALPK3	0	0	0	0	0	0	0	0	0	0	0	0	0	0	0	0	0	0	0	0	0	0	0	0	0	0	0	0	0	0	0	0	0	0	0	0	0	0	0	0	0	0.0417214	0	0	0	0.506223	0	0.39115	0
ALS2CR8	0	0	0	0	0	0	0	0	0	0	0	0	0	0	0	0	0	0	0	0	0	0	0	0	0	0	0	0	0	0	0	0	0	0	0	0	0	0	0	0	0	0	0	0	0	0	0	0	0
ALX4	0	0	0	0	0	0	0	0	0	0	0	0	0	0	0	0	0	0	0	0	0	0	0	0	0	0	0	0	0	0	0	0	0	0	0	0	0	0	0	0	0	0	0	0	0	0.803688	0	0.803682	0
AMBRA1	0	0	0	0	0	0	0	0	0	0.64499	0	0	0.358862	0	0	0	0	0	0	0	0	0	0	0	0	0	0	0	0	0	0	0	0	0	0	0.16763	0	0	0	0	0	0	0	0	0	0	0	0	0
AMD1	0	0	0	0	0	0	0	0	0	0	0	0	0.958137	0	0	0	0	0	0	0	0	0	0	0	0	0	0	0	0	0	0	0	0	0	0	0	0	0	0	0	0	0	0	0.958154	0	0	0	0	0
AMMECR1	0	0	0	0	0	0	0	0	0	0.468512	0.937878	0	0.281521	0	0	0	0	0	0.84989	0.81713	0.643872	0.437972	0.689004	0.178009	0.423818	0	0	0	0	0	0	0	0	0.82709	0	0	0	0	0	0	0.913251	0	0	0	0	0	0	0	0
AMOT	0	0	0	0	0	0.268909	0	0	0.228656	0	0	0	0	0	0	0	0	0	0	0	0.595898	0.866053	0.170614	0	0.716012	0	0	0	0	0	0	0	0	0	0	0	0	0	0	0	0	0	0	0	0	0	0	0	0
AMOTL2	0	0	0	0	0	0.509328	0	0	0	0.407352	0	0	0.669115	0	0	0	0	0	0	0	0	0	0	0	0	0	0	0	0	0	0	0	0	0	0.415065	0	0	0	0	0	0	0	0	0	0	0	0.210854	0	0
AMPD3	0	0	0	0	0	0	0	0	0	0	0	0	0	0	0	0	0	0	0	0	0	0	0	0	0	0	0	0	0	0	0	0	0	0	0	0	0	0	0	0	0	0	0	0	0	0	0	1	0
AMT	0	0	0	0	0	0	0	0	0	0	0	0	0	0	0	0	0	0	0	0	0	0	0	0	0	0	0	0	0	0	0	0	0	0	0	0	0	0	0	0	0	1	0	0	0	0	0	0	0
ANGPTL2	0	0	0	0	0	0	0	0	0	0	0	0	0	0	0	0	0	0	0	0	0	0	0	0	0	0	0	0	0	0	0	0	0	0	0	0	0	0	0	0	0	0.576486	0	0	0	0.673117	0	0.859476	0
ANK1	0	0	0	0	0	0	0.651794	0	0	0	0	0	0.711938	0	0	0	0	0	0	0	0	0	0	0	0	0	0	0	0	0	0.478213	0	0	0	0.299908	0	0	0	0	0.521343	0.993441	0	0	0	0	0	0.71986	0	0
ANK2	0	0	0	0	0	0	0	0	0	0.560675	0	0	0.358875	0	0	0	0	0	0.693661	0.447844	0	0	0	0	0	0	0	0	0	0	0	0.6918	0	0	0	0	0	0	0	0	0	0	0	0	0	0	0	0	0
ANK3	0	0	0	0	0	0	0	0	0	0	0	0	0	0	0	0	0	0	0	0	0	0	0	0	0	0.818854	0.549207	0.839276	0	0	0	0	0	0	0	0	0	0	0	0	0.806458	0	0	0	0	0	0	0	0
ANKFY1	0	0	0	0	0	0	0.355793	0	0	0	0	0	0	0	0	0	0	0	0	0	0	0	0	0	0	0	0	0	0	0	0.435814	0	0	0	0	0.177187	0	0	0	0.24018	0	0.345699	0.270089	0	0	0	0	0.81874	0
ANKH	0	0	0	0	0	0	0	0	0	0.332683	0	0	0	0	0	0	0	0	0	0	0	0	0	0	0	0	0	0	0	0	0	0	0	0	0	0	0	0	0	0	0	0	0	0	0	0	0	0.31843	0
ANKHD1	0	0	0	0	0	0	0	0	0	0	0	0	0.764976	0	0	0	0	0	0	0	0	0	0	0	0	0	0	0	0	0	0	0	0	0	0	0	0	0	0	0	0	0	0	0	0	0	0	0	0
ANKRD11	0	0	0	0	0	0	0	0	0	0	0	0	0	0	0	0	0	0	0	0	0.516441	0.447153	0.269995	0	0	0	0	0	0	0	0	0	0	0	0	0	0	0	0	0	0	0	0	0	0	0	0	0	0
ANKRD12	0	0	0	0	0	0	0	0	0	0.331979	0	0	0	0	0	0	0	0	0	0	0	0	0	0	0	0	0	0	0	0	0	0	0	0.62452	0	0.94005	0	0	0	0.329958	0	0	0	0	0	0	0	0.0838189	0
ANKRD17	0	0	0	0	0	0	0	0	0	0	0	0	0.168487	0	0	0	0	0.663519	0	0	0	0	0	0	0	0	0	0	0	0	0	0.387241	0	0	0	0	0	0	0	0	0	0	0	0	0	0	0	0	0
ANKRD27	0	0	0	0	0	0	0	0	0	0	0	0	0	0	0	0	0	0	0	0	0	0	0	0	0	0	0	0	0	0	0	0	0	0	0	0	0	0	0	0	0	0	0	0	0	0	0	0	0
ANKRD28	0	0	0	0	0	0	0	0	0	0	0	0	0	0	0	0	0	0	0	0	0	0	0	0	0	0	0	0	0	0	0	0	0	0	0	0	0	0	0	0	0	0.602372	0	0	0	0	0	0	0
ANKRD46	0	0	0	0	0	0	0	0	0	0	0	0	0	0	0	0	0	0	0	0	0	0	0	0	0	0	0	0	0	0	0	0	0	0	0	0	0	0	0	0	0	1	0	0	0	0	0	0	0
ANKRD49	0	0	0	0	0	0	0	0	0	0	0	0	0	0	0	0	0	0	0	0	0	0	0	0	0	0	0	0	0	0	0	0.25988	0	0	0	0	0	0	0	0	0	0.25997	0	0	0	0	0	0	0
ANKRD57	0	0	0	0	0	0	0	0	0	0	0	0	0	0	0	0	0	0	0	0	0	0	0	0	0.579519	0	0	0	0	0	0	0	0	0	0	0	0	0	0	0	0	0	0	0	0	0.892111	0	0.185229	0
ANKS1A	0	0	0	0	0	0	0	0	0	0	0	0	0.771247	0	0	0	0	0	0	0	0.923716	0.536003	0.339381	0	0.610728	0	0	0	0	0	0	0	0	0	0	0	0	0	0	0	0	0	0	0	0	0	0	0	0
ANKS1B	0	0	0	0	0	0	0	0	0	0	0	0	0	0	0	0	0	0	0	0	0.969041	0.653483	0.625432	0	0	0	0	0	0	0	0	0	0	0	0	0	0	0	0	0	0	0	0	0	0	0	0	0	0
ANP32E	0	0	0	0	0	0.781377	0	0	0	0	0	0	0	0	0	0	0	0	0	0	0	0	0	0	0	0	0	0	0	0	0	0	0	0	0	0	0	0	0	0	0	0	0	0	0	0.551254	0	0.457462	0
ANXA2	0	0	0	0	0	0.356796	0	0	0	0.50769	0	0	0.880921	0	0	0	0	0	0	0	0	0	0	0	0	0	0	0	0	0	0	0	0	0	0	0	0	0	0	0	0	0	0	0	0	0	0	0	0
AP1B1	0	0	0	0	0	0	0	0	0	0	0	0	0	0	0	0	0	0	0	0	0	0	0	0	0	0	0	0	0	0	0	0	0	0	0	0	0	0	0	0	0	0	0	0	0	0	0	0	0
AP1G1	0	0	0.970006	0	0	0	0	0	0	0	0	0	0	0	0	0	0	0	0	0	0	0	0	0	0	0.272845	0.194255	0.590387	0	0	0	0	0	0	0	0	0	0	0	0	0	0	0	0	0	0	0	0	0
AP1S1	0	0	0	0	0	0	0	0	0	0	0	0	0	0	0	0	0.83941	0	0	0	0	0	0	0	0	0	0	0	0	0	0	0	0	0	0	0	0	0	0	0	0	0.575811	0	0	0	0	0	0	0
AP1S2	0	0	0	0	0	0	0	0	0	0.818724	0	0	0	0	0	0	0	0	0	0	0	0	0	0	0	0	0	0	0	0	0	0	0	0	0	0	0	0	0	0	0	0	0	0	0	0	0	0	0
AP2B1	0	0	0	0	0	0	0	0	0	0	0	0	0	0	0	0	0	0	0	0	0	0	0	0	0	0	0	0	0	0	0	0	0	0	0	0	0	0	0	0	0	0	0	0	0	0	0	0.270756	0
AP2M1	0	0	0	0	0	0	0	0	0	0.893773	0	0	0	0	0	0	0	0	0	0	0	0	0	0	0	0	0	0	0	0	0	0.893773	0	0	0	0	0	0	0	0	0	0	0	0	0	0	0	0	0
AP3D1	0	0	0	0	0	0.60552	0	0	0	0	0	0	0	0	0	0	0	0	0	0	0	0	0	0	0	0	0	0	0	0	0	0	0	0	0	0	0	0	0	0	0	0	0	0	0	0	0	0.60552	0
AP4E1	0	0	0	0	0	0	0	0	0	0.402185	0	0	0	0	0	0	0	0	0.438649	0.92048	0	0	0	0	0	0	0	0	0	0	0	0	0	0	0	0	0	0	0	0	0	0	0	0	0	0	0	0	0
APAF1	0	0	0	0	0	0	0	0	0	0	0	0	1	0	0	0	0	0	0	0	0	0	0	0	0	0	0	0	0	0	0	0	0	0	0	0	0	0	0	0	0	0	0	0	0	0	0	0	0
APBA2	0	0	0	0	0	0	0	0	0	0	0	0	0.860527	0	0	0	0	0.753893	0	0	0	0	0	0	0	0	0	0	0	0	0	0	0	0.624321	0	0	0	0	0	0	0	0	0	0	0	0	0	0	0
APBB2	0	0	0	0	0	0	0	0	0.721186	0	0	0	0	0	0	0	0	0	0	0	0	0	0	0	0	0	0	0	0	0	0	0	0	0	0	0	0	0	0	0	0.61602	0	0	0	0	0.505186	0	0.507482	0
APBB3	0	0	0	0	0	0	0	0	0	0	0	0	0	0	0	0	0	0	0	0	0	0	0	0	0	0	0	0	0	0	0	0	0	0	0	0	0	0	0	0	0	0.26619	0	0	0	0	0	0	0
APC	0	0	0	0	0	0	0	0	0	0	0	0	0.982657	0	0	0	0	0	0	0	0	0	0	0	0	0	0	0	0	0	0	0	0	0	0	0	0	0	0	0	0.353162	0	0	0	0	0	0	0	0
APC2	0	0	0	0	0	0	0	0	0	0	0	0	0	0	0	0	0	0	0	0	0	0	0	0	0	0	0	0	0	0	0	0	0	0	0	0	0	0	0	0	0	1	0	0	0	0	0	0	0
API5	0	0	0	0	0	0.84343	0	0	0	0	0	0	0	0	0	0	0	0	0	0	0	0	0	0	0	0	0	0	0	0	0	0	0	0	0	0	0	0	0	0	0	0	0	0	0	0	0	0	0
APLP2	0	0	0	0	0	0	0	0	0	0	0	0	0	0	0	0	0	0	0	0	0	0	0	0	0	0	0	0	0	0	0	0	0	0	0	0	0	0	0	0	0	0	0	0	0	0	0	0	0
APOO	0	0	0	0	0	0	0	0	0	0	0	0	0	0	0	0	0	0	0	0	0	0	0	0	0	0	0	0	0	0	0	0	0	0	0	0	0	0	0	0	0	0	0	0	0	0	0	0	0
APP	0	0	0	0	0	0	0	0	0	0	0	0	0	0	0	0	0	0	0	0	0	0	0	0	0	0	0	0	0	0	0	0	0	0	0	0	0	0	0	0	0	0	0	0	0	0.77462	0	0.116775	0
APPBP2	0	0	0	0	0	0	0	0	0	0	0	0	0.559321	0	0	0	0	0	0	0	0	0	0	0	0	0.521485	0.411151	0.380494	0	0	0	0	0	0	0	0	0	0	0	0	0	0	0	0	0	0	0	0	0
APPL1	0	0	0	0	0	0	0	0	0	0	0	0	0	0	0	0	0	0	0	0	0	0	0	0	0	0	0	0	0	0	0	0	0	0	0	0	0	0	0	0	0	0	0	0	0	0.244987	0	0.325262	0
APPL2	0	0	0	0	0	0	0	0	0	0	0	0	0.392853	0	0	0	0	0	0	0	0	0	0	0	0	0	0	0	0	0	0	0	0	0	0.392873	0	0	0	0	0	0	0	0	0	0	0	0	0	0
AQP2	0	0	0	0	0	0	0	0	0	0	0	0	0	0	0	0	0	0	0	0	0	0	0	0	0	0	0	0	0	0	0	0	0	0	0	0	0	0	0	0	0	0	0	0	0.428883	0.457667	0	0.962066	0
AQP4	0	0	0	0	0	0	0	0	0	0	0	0	0	0	0	0	0	0	0.399943	0.77411	0	0	0	0	0	0	0	0	0	0	0	0	0	0	0	0	0.259178	0	0	0	0	0	0	0	0	0	0	0	0
AR	0	0	0	0	0	0	0	0	0	0	0	0	0	0	0	0	0	0	0	0	0	0	0	0	0	0	0	0	0	0	0	0	0	0	0	0	0	0	0	0	0	0	0	0	0	0	0	0	0
ARCN1	0	0	0	0	0	0.193065	0	0	0	0.942052	0	0	0	0	0	0.618563	0	0	0	0	0	0	0	0	0	0	0	0	0	0	0	0	0	0	0	0	0	0	0	0	0	0	0	0	0	0	0	0	0
ARF1	0	0	0	0	0	0	0	0	0	0	0	0	0	0	0	0	0	0	0	0	0	0	0	0	0	0	0	0	0	0	0	0	0	0	0	0	0	0	0	0	0.454545	0	0	0	0	0.757576	0	0.363636	0
ARF3	0	0	0.243672	0	0	0.981514	0	0	0	0	0	0	0.126301	0	0	0	0	0	0	0	0	0	0	0	0	0	0	0	0	0	0	0	0	0	0	0	0	0	0	0	0	0	0	0	0	0	0	0	0
ARF4	0	0	0	0	0	0	0	0	0	0	0	0	0	0	0	0	0	0	1	1	0	0	0	0	0	0	0	0	0	0	0	0	0	0	0	0	0	0	0	0	0	0	0	0	0	0	0	0	0
ARF6	0	0	0	0	0	0	0	0	0	0.823326	0	0	0.886408	0	0	0	0	0	0	0	0	0	0	0	0	0	0	0	0	0	0	0	0	0	0	0	0	0	0	0	0	0	0	0	0	0	0	0	0
ARFGEF1	0	0	0	0	0	0	0	0	0	0	0	0	0.714991	0	0	0	0	0	0	0	0	0	0	0	0	0	0	0	0	0	0	0	0	0	0	0	0	0	0	0	0	0	0.88199	0	0	0	0	0	0
ARFGEF2	0	0	0	0	0	0	0	0	0	0.762934	0	0	0	0	0	0	0	0	0	0	0	0	0	0	0	0	0	0	0	0	0	0	0	0	0	0	0	0	0	0	0	0	0	0	0	0.201182	0	0.328761	0
ARFIP1	0	0	0	0	0	0	0	0	0	0	0	0	0	0	0	0	0	0	0.513253	0.593482	0	0	0	0	0	0	0	0	0	0	0	0	0	0	0	0	0	0	0	0	0	0	0	0	0	0	0	0	0
ARFIP2	0	0	0	0	0	0	0	0.991795	0.998359	0.405928	0	0	0	0	0	0	0	0	0	0	0	0	0	0	0	0	0	0	0	0	0	0	0	0	0	0	0	0	0	0	0	0	0.335122	0	0	0	0	0	0
ARGLU1	0	0	0	0	0	0	0	0	0	0	0	0	0	0	0	0.497579	0	0	0	0	0	0	0	0	0	0	0	0	0	0	0	0	0	0	0	0	0	0	0	0	0	0	0	0	0	0	0	0	0
ARHGAP1	0	0	0	0	0	0	0	0	0	0	0	0	0	0	0	0	0	0	0	0	0	0	0	0	0	0	0	0	0	0	0	0	0	0	0	0	0	0	0	0	0	0	0	0	0	0	0	0.238499	0
ARHGAP12	0	0	0	0	0	0	0	0	0	0	0	0	0	0	0	0	0	0	0	0	0	0	0	0	0	0.468499	0.755348	0.0966756	0	0	0	0	0	0	0	0	0	0	0	0	0	0	0.571486	0	0	0	0	0.136914	0
ARHGAP19	0	0	0	0	0	0	0	0	0	0	0	0	0.362903	0	0	0	0	0	0	0	0	0	0	0	0	0.899839	0.639295	0.0945105	0	0	0	0	0	0	0.444513	0	0	0	0	0	0	0	0.196258	0	0	0	0	0	0
ARHGAP24	0	0	0	0	0	0	0	0.53861	0	0.0353392	0	0	0	0	0	0	0	0	0	0	0	0	0	0	0	0	0	0	0	0	0	0	0	0	0	0	0	0	0	0	0	0	0.556256	0	0	0.652921	0	0	0
ARHGAP26	0	0	0	0	0	0	0	0	0	0	0	0	0.953081	0	0	0	0	0	0	0	0.496016	0.792915	0.686783	0	0	0	0	0.415996	0	0	0	0	0	0	0	0	0	0	0	0	0	0	0	0	0	0	0	0.515285	0
ARHGAP28	0	0	0	0	0	0	0	0	0	0	0	0	0	0	0	0	0	0	0	0	0	0	0	0	0	0	0	0	0	0	0	0	0	0	0	0	0.32789	0	0	0	0	0.327871	0	0	0	0	0	0	0
ARHGAP29	0	0	0	0	0	0	0	0	0	0	0	0	0	0	0	0	0	0	0	0	0	0	0	0	0	0.902497	0.968194	0.0635112	0	0	0	0	0	0	0	0	0	0	0	0	0	0	0	0	0	0.607055	0	0.0499128	0
ARHGAP5	0	0	0	0	0.507933	0	0	0	0	0	0	0	0	0	0	0	0	0	0	0	0	0	0	0	0.386998	0	0	0	0	0	0	0	0	0	0	0	0	0	0	0	0	0	0	0	0	0	0	0	0
ARHGDIA	0	0	0	0	0	0	0	0	0	0.0512249	0	0	0	0	0	0	0	0	0	0	0	0	0	0	0.517051	0	0	0	0	0	0	0	0	0	0	0	0	0	0	0	0	0	0	0	0	0	0	0	0
ARHGEF10	0	0	0	0	0	0	0	0	0	0	0	0	0	0	0	0	0	0	0	0	0	0	0	0	0	0	0	0	0	0	0	0	0	0	0	0	0	0	0	0	0	0	0	0	0	0.976519	0	0.976519	0
ARHGEF11	0	0	0	0	0	0	0	0.735289	0	0	0	0	0	0	0	0	0	0	0	0	0	0	0	0	0	0	0	0	0	0	0	0	0	0	0	0	0	0	0	0	0	0	0	0	0	0	0	0.735315	0
ARHGEF12	0	0	0	0	0	0	0	0	0.816	0	0	0	0	0	0	0.635923	0	0	0.433759	0.697914	0.616723	0.111172	0.204511	0	0	0.863143	0.821679	0.123963	0	0	0	0	0	0.610072	0	0	0	0	0	0	0	0	0	0	0	0	0	0	0
ARHGEF15	0	0	0	0	0	0	0	0	0	0	0	0	0	0	0	0	0	0	0	0	0	0	0	0	0	0	0	0	0	0	0	0	0	0	0	0	0.651804	0	0	0	0	0.651791	0	0	0	0	0	0	0
ARHGEF17	0	0	0	0	0	0	0	0	0	0.809776	0	0	0	0	0	0	0	0	0.955778	0.696472	0	0	0	0	0	0	0	0	0	0.895014	0	0	0	0	0	0	0	0	0	0	0	0	0	0	0	0.1364	0	0.29793	0
ARHGEF18	0	0	0	0	0	0	0	0	0	0	0	0	0	0	0	0	0	0	0	0	0	0	0	0	0	0	0	0	0	0	0	0	0	0	0	0	0	0	0	0	0	0	0	0	0	0.343698	0	0.343698	0
ARHGEF3	0	0	0	0	0	0.467917	0	0	0	0	0	0	0	0	0	0	0	0	0	0	0	0	0	0	0	0	0	0.392628	0	0	0	0	0	0	0	0	0	0	0	0	0	0	0	0	0	0.864146	0	0.652432	0
ARHGEF4	0	0	0	0	0	0	0	0	0	0	0	0	0	0	0	0	0	0	0	0	0	0	0	0	0	0	0	0	0	0	0	0	0	0	0.102865	0	0	0	0	0	0	0	0	0	0	0	0	0	0
ARHGEF6	0	0	0	0	0	0	0	0	0	0	0	0	0.502017	0	0	0	0	0	0	0	0	0	0	0	0	0	0	0	0	0	0	0	0	0	0	0	0	0	0	0	0.417618	0	0	0	0	0	0	0	0
ARHGEF7	0	0	0	0	0	0	0	0	0	0.694819	0	0	0	0	0	0	0	0	0	0	0	0	0	0	0	0	0	0	0	0	0	0	0	0	0	0	0	0	0	0	0	0	0	0	0	0	0	0	0
ARHGEF9	0	0	0	0	0	0	0	0	0	0	0	0	0	0	0	0	0	0	0	0	0	0	0	0	0.965594	0	0	0	0	0	0	0	0	0	0	0	0	0	0	0	0	0	0	0	0	0	0	0	0
ARID1A	0	0	0	0	0.928776	0	0	0	0	0.186453	0	0	0	0	0	0	0	0	0	0	0	0	0	0	0	0	0	0	0	0	0	0	0	0	0	0	0	0	0	0	0	0	0	0	0	0	0	0	0
ARID3A	0	0	0	0	0	0	0	0	0	0	0	0	0	0	0	0	0	0	0.468657	0.435832	0.790617	0.602681	0.0426758	0	0	0	0	0	0	0	0	0	0	0	0	0	0	0	0	0	0	0.289525	0	0	0	0	0	0	0
ARID3B	0	0	0	0	0	0	0	0	0.175129	0.90358	0	0	0.617156	0	0	0	0	0	0	0	0	0	0	0	0	0	0	0.627912	0	0	0	0	0	0	0	0	0	0	0	0	0	0.174393	0	0	0	0	0	0	0
ARID4A	0	0	0	0	0	0	0	0	0	0	0	0	0	0	0	0	0	0	0	0	0	0	0	0	0	0	0	0	0	0	0	0	0	0	0	0.0744708	0	0	0	0	0.109198	0	0.725905	0	0	0.507406	0	0.389543	0
ARID4B	0	0	0	0	0.660157	0	0	0	0	0	0	0	0	0	0	0	0	0	0	0	0	0	0	0	0	0	0	0	0	0	0	0	0	0	0	0	0	0	0	0	0	0	0	0	0	0	0	0.597442	0
ARID5B	0	0	0	0	0	0	0	0	0	0	0	0	0.857004	0	0	0	0	0	0	0	0	0	0	0	0	0	0	0	0	0	0	0	0	0	0	0	0	0	0	0	0	0	0	0	0	0.133699	0	0.350792	0
ARIH2	0	0	0	0	0	0	0	0	0	0	0	0	0	0	0	0	0	0	0	0	0	0	0	0	0	0.79401	0.917878	0.191694	0	0	0	0	0	0	0	0	0	0	0	0.595646	0	0	0	0	0	0	0	0	0
ARL1	0	0	0	0	0	0	0	0	0	0.72528	0	0	0	0	0	0	0	0	0	0	0	0	0	0	0	0	0	0	0	0	0	0	0	0	0	0	0	0	0	0	0	0	0	0	0	0	0	0.202728	0
ARL15	0	0	0	0	0	0	0	0	0	0	0	0	0	0	0	0	0	0	0	0	0	0	0	0	0	0	0	0	0	0	0	0	0	0	0	0	0	0	0	0	0	0	0	0	0	0	0	0	0
ARL2	0	0	0	0	0	0	0	0	0	0	0	0	0	0	0	0	0	0	0	0	0	0	0	0	0.586194	0	0	0.507957	0	0	0	0	0	0	0	0	0	0	0	0	0	0	0	0	0	0	0	0	0
ARL3	0	0	0	0	0	0	0	0	0	0	0	0	0	0	0	0	0	0	0	0	0	0	0	0	0.749391	0	0	0	0	0	0	0	0	0	0	0	0	0	0	0	0	0	0	0	0	0	0	0	0
ARL4A	0	0	0	0	0	0	0	0	0	0	0	0	0	0	0	0	0	0.0905797	0	0	0	0	0	0	0	0	0	0	0	0	0	0	0	0	0	0	0	0	0	0	0	0	0	0	0	0	0	0.0170795	0
ARL4C	0	0	0	0	0	0	0	0	0	0.526019	0	0	0.0505639	0	0	0	0	0	0	0	0.894632	0.104852	0.470801	0	0	0	0	0	0	0	0	0	0	0	0	0.335319	0	0	0	0	0	0	0	0	0.416936	0.135302	0	0.5357	0
ARL4D	0	0	0	0	0	0	0	0	0	0	0	0	0	0	0	0	0	0	0	0	0	0	0	0	0	0	0	0	0	0	0	0	0	0	0	0	0	0	0	0	0	1	0	0	0	0	0	0	0
ARL5A	0	0	0	0	0	0	0	0	0	0	0	0	0	0	0	0	0	0	0	0	0	0	0	0	0	0	0	0	0	0	0	0	0	0	0	0	0	0	0	0	0	0.757925	0	0	0	0	0	0	0
ARL6IP1	0	0	0	0	0	0	0	0	0	0	0	0	0	0	0	0	0	0	0.520284	0.910019	0	0	0	0	0	0	0	0	0	0	0	0	0	0	0	0	0	0	0	0	0	0	0	0	0	0	0	0	0
ARL8B	0	0	0	0	0	0	0	0	0	0	0	0	0	0	0	0	0	0	0	0	0	0	0	0	0	0	0	0	0	0	0	0	0	0	0	0	0	0	0	0	0	0	0	0	0	0	0	0	0
ARMC1	0	0	0	0	0	0	0	0	0	0	0	0	0	0	0	0	0	0	0	0	0	0	0	0	0	0	0	0	0	0	0	0	0	0	0	0	0	0	0	0	0	0	0	0	0	0.436712	0	0.488008	0
ARMC8	0	0	0	0	0	0	0	0	0	0	0	0	0.740035	0	0	0.3774	0	0	0	0	0	0	0	0	0	0	0	0	0	0	0	0	0	0	0	0	0	0	0	0	0	0	0	0	0	0	0	0	0
ARMCX2	0	0	0	0	0	0	0	0	0	0.247038	0	0	0	0	0	0	0	0	0	0	0.513641	0.499611	0.437446	0	0	0	0	0	0	0	0	0	0	0.694277	0	0	0	0	0	0	0	0	0	0	0	0	0	0	0
ARNT	0	0	0	0	0	0	0	0	0	0	0	0	0.0965603	0	0	0	0	0	0	0	0	0	0	0	0	0	0	0	0	0	0	0	0.993181	0	0	0	0	0	0	0.401243	0	0	0	0	0	0	0	0	0
ARNT2	0	0	0	0	0	0	0	0	0	0	0	0	0.541618	0	0	0	0	0	0	0	0	0	0	0	0	0	0	0	0	0	0	0	0	0	0	0	0	0	0	0	0	0	0	0	0	0	0	0	0
ARPC5	0	0	0	0	0	0	0	0	0.503497	0	0	0	0	0	0	0	0	0	0	0	0	0	0	0	0	0	0	0	0	0	0	0	0	0	0	0	0	0	0	0	0	0	0	0	0	0	0	0	0
ARPP-19	0	0	0	0	0	0	0	0	0	0	0	0	0.130374	0	0	0	0	0	0.72201	0.755882	0.633927	0.894545	0.851774	0	0.530371	0	0	0	0	0.601191	0	0	0	0	0	0	0	0	0	0	0	0.638895	0	0	0	0.866408	0	0.661141	0
ARPP-21	0	0	0	0	0	0	0.358375	0	0	0	0	0	0	0	0	0	0	0	0	0	0.56184	0.454417	0.847645	0	0	0	0	0	0	0	0.825988	0	0	0	0	0	0	0	0	0	0	0	0	0	0	0	0	0	0
ARSB	0	0	0	0	0	0	0	0	0	0	0	0	1	0	0	0	0	0	0	0	0	0	0	0	0	0	0	0	0	0	0	0	0	0	0	0	0	0	0	0	0	0	0	0	0	0	0	0	0
ARSJ	0	0	0	0	0	0	0	0	0	0	0	0	0	0	0	0	0	0	0	0	0	0	0	0	0	0	0	0	0	0	0	0	0	0	0	0	0	0	0	0.7669	0	0	0	0	0	0	0	0.63628	0
ASB7	0	0	0	0	0	0	0	0	0	0	0	0	0	0	0	0	0	0	0	0	0	0	0	0	0	0	0	0	0	0	0	0	0	0	0	0	0	0	0	0	0.841995	0	0	0	0	0.640307	0	0.102977	0
ASB8	0	0	0	0	0	0	0	0	0	0	0	0	0	0	0	0	0	0	0	0	0	0	0	0	0	0	0	0	0	0	0	0	0	0	0	0	0	0	0	0	0.819155	0	0	0	0	0	0	0	0
ASCL1	0	0	0	0	0	0	0	0	0.328097	0	0	0	0	0	0	0	0	0	0	0	0	0	0	0	0	0	0	0	0	0	0	0	0	0	0	0	0	0	0	0	0	0	0	0	0	0	0	0	0
ASF1A	0	0	0	0	0	0	0	0	0	0	0	0	0.768492	0	0	0	0	0	0	0	0	0	0	0	0	0	0	0	0	0	0	0	0	0	0	0	0	0	0	0	0	0	0	0	0	0.327883	0	0	0
ASF1B	0	0	0	0	0	0	0	0	0	0	0	0	0	0	0	0	0	0	0	0	0	0	0	0	0	0	0	0	0	0	0	0	0	0	0	0	0	0	0	0	0	0	0	0	0		0	0	0
ASH1L	0	0	0	0	0	0.457117	0	0	0	0	0	0	0	0	0	0	0	0	0	0	0	0	0	0	0.634876	0	0	0	0	0	0	0	0	0	0	0	0	0	0	0	0	0	0	0	0	0.43111	0	0	0
ASPH	0	0	0	0	0	0.455539	0	0	0	0	0	0	0.928759	0	0	0	0	0	0.527823	0.970944	0	0	0	0	0.839616	0	0	0	0	0	0	0	0	0	0	0	0	0	0	0	0	0	0	0	0	0	0	0	0
ASPN	0	0	0	0	0	0	0	0	0	0	0	0	0	0	0	0	0	0	0	0	0.796186	0.845401	0.393757	0	0	0	0	0	0	0	0	0	0	0	0	0	0	0	0	0	0	0	0	0	0	0	0	0	0
ASTN1	0	0	0	0	0	0	0.727878	0	0	0	0	0	0	0	0	0	0	0	0	0	0	0	0	0	0	0	0	0	0	0	0.577454	0	0	0	0	0	0	0	0	0	0	0	0	0	0	0	0	0	0
ASXL1	0	0	0	0	0	0	0.296972	0	0	0.50379	0	0	0.111973	0	0	0	0	0.161431	0	0	0	0	0	0	0	0	0	0.841677	0	0	0.942923	0	0.261302	0	0	0.423152	0	0	0	0.760292	0	0	0	0	0	0	0	0	0
ASXL2	0	0	0	0	0	0.639846	0	0	0	0	0	0	0	0	0	0	0	0	0	0	0	0	0	0	0	0	0	0	0	0	0	0	0	0	0	0	0	0	0	0	0	0	0	0	0	0.689934	0	0	0
ATAD2	0	0	0	0	0	0	0	0	0	0	0	0	0	0	0	0	0	0	0	0	0	0	0	0	0	0	0	0	0	0	0	0	0	0	0	0	0	0	0	0	0	0	0	0	0	0.725764	0	0.725804	0
ATAD2B	0	0	0	0	0	0	0	0	0	0	0	0	0.74511	0	0	0	0	0	0	0	0.398857	0.514075	0.72499	0	0	0	0	0	0	0	0	0	0	0	0	0	0	0	0	0	0.26579	0.396393	0	0	0	0	0	0	0
ATF1	0	0	0	0	0	0	0	0	0	0.331185	0	0	0	0	0	0	0	0	0	0	0	0	0	0	0	0	0	0	0	0	0	0	0	0	0	0	0	0	0	0	0	0	0.490169	0	0	0	0	0	0
ATF2	0	0	0	0	0	0	0	0	0	0	0	0	0	0	0	0	0	0	0	0	0.57508	0.996057	0.97403	0	0	0	0	0	0	0	0	0	0	0	0	0	0	0	0	0	0	0	0	0	0	0	0	0	0
ATG16L1	0	0	0	0	0	0	0	0	0	0	0	0	0	0	0	0	0	0	0	0	0	0	0	0	0	0	0	0	0	0	0	0	0	0	0	0	0	0	0	0	0	0.76942	0	0	0.57339	0	0	0.462236	0
ATG2A	0	0	0	0	0	0	0	0	0	0	0	0	0	0	0	0	0	0	0	0	0	0	0	0	0	0	0	0	0	0	0	0	0	0	0	0	0	0	0	0	0	0	0	0	0	0	0	1	0
ATG2B	0	0	0	0	0	0	0	0	0	0	0	0	0	0	0	0	0	0	0	0	0	0	0	0	0	0	0	0	0	0	0	0	0	0	0	0	0	0	0	0	0	0	0	0	0	0	0	0.831209	0
ATG4B	0	0	0	0	0	0	0	0	0	0	0	0	0	0	0	0	0	0	0	0	0	0	0	0	0	0	0	0	0	0	0	0	0	0	0	0	0	0	0	0	0	1	0	0	0	0	0	0	0
ATG5	0	0	0	0	0	0	0	0	0	0	0	0	0	0	0	0	0	0	0	0	0	0	0	0	0	0	0	0	0	0	0	0	0	0	0	0	0	0	0	0	0	0	0	0	0	0	0	0	0
ATG9A	0	0	0	0	0	0	0	0	0	0	0	0	0	0	0	0	0	0	0	0	0	0	0	0	0.863361	0	0	0	0	0	0	0	0	0	0	0	0	0	0	0	0	0	0	0	0	0	0	0	0
ATM	0	0	0	0	0	0	0	0	0	0	0	0	0	0	0	0	0	0	0	0	0	0	0	0	0	0	0	0	0	0	0	0	0	0	0	0	0	0	0	0	0	0	0	0	0	0	0	0	0
ATMIN	0	0	0	0	0	0	0	0	0	0	0	0	0	0	0	0	0	0	0	0	0	0	0	0	0	0	0	0	0	0	0	0	0	0	0	0	0	0	0	0	0	0	0	0	0	0	0	0	0
ATP10A	0	0	0	0	0	0	0	0	0	0	0	0	0	0	0	0	0	0	0	0	0.973957	0.655146	0.678825	0	0	0	0	0	0	0	0	0	0	0	0	0	0	0	0	0	0	0	0	0	0	0	0	0	0
ATP11A	0	0	0	0	0	0	0	0	0	0.365929	0	0	0	0	0	0	0	0	0.568765	0.863819	0	0	0	0	0	0	0	0	0	0	0	0	0	0	0	0	0	0	0	0	0.578338	0	0	0	0	0.977943	0	0.811848	0
ATP11B	0	0	0	0	0	0	0	0	0	0.895204	0	0	0.895199	0	0	0	0	0	0	0	0	0	0	0	0	0	0	0	0	0	0	0	0	0	0	0	0	0	0	0	0	0	0	0	0	0	0	0	0
ATP13A3	0	0	0	0	0	0	0	0	0	0	0	0	0	0	0	0	0	0	0	0	0	0	0	0	0.448154	0	0	0	0	0	0	0	0	0	0	0	0	0	0	0	0	0	0	0	0	0	0	0	0
ATP1A2	0	0	0	0	0	0	0	0	0	0	0	0	0	0	0	0	0	0	0	0	0.754582	0.31787	0.429003	0	0	0	0	0	0	0	0	0	0	0	0	0	0	0	0	0	0	0	0	0	0	0	0	0.917744	0
ATP1B1	0	0	0	0	0	0	0	0	0	0.855478	0	0	0	0	0	0	0	0	0	0	0	0	0	0	0	0	0	0	0	0	0	0	0	0	0	0	0	0	0	0	0	0	0	0	0	0	0	0	0
ATP1B2	0	0	0	0	0	0	0	0	0	0	0	0	0.883891	0	0	0	0	0	0	0	0	0	0	0	0	0	0	0	0	0	0	0	0	0	0	0	0	0	0	0	0	0	0	0	0	0	0	0	0
ATP1B4	0	0	0	0	0	0	0	0	0	0	0	0	0	0	0	0	0	0	0	0	0	0	0	0	0.0115538	0	0	0	0	0	0	0	0	0	0.742615	0	0	0	0	0	0	0	0	0	0	0	0	0	0
ATP2A2	0	0	0	0	0	0	0	0	0	0	0	0	0	0	0	0	0	0	0	0	0	0	0	0	0	0	0	0	0	0	0	0	0	0	0	0	0	0	0	0	0	0	0	0	0	0.304576	0	0.305457	0
ATP2B1	0	0	0	0	0	0	0	0	0	0	0	0	0.719091	0	0	0	0	0	0	0	0	0	0	0	0	0	0	0	0	0	0	0	0	0	0	0	0	0	0	0	0	0	0	0	0	0	0	0	0
ATP2B2	0	0	0	0	0	0	0.81238	0	0	0	0	0	0	0	0	0	0	0	0	0	0	0	0	0	0	0	0	0	0	0	0.666375	0	0	0	0	0.424072	0	0	0	0	0	0	0	0	0	0.683704	0	0.24869	0
ATP2B3	0	0	0	0	0	0	0	0	0	0	0	0	0	0	0	0	0	0	0	0	0	0	0	0	0.417037	0	0	0	0	0	0	0	0	0	0	0	0	0	0	0	0	0	0	0	0	0	0	0	0
ATP2B4	0	0	0	0	0	0	0	0	0	0	0	0	0	0	0	0	0	0	0.503803	0.426436	0	0	0	0	0	0	0	0	0	0	0	0	0	0.368664	0	0	0	0	0	0	0.175661	0.311254	0	0	0	0.87191	0	0.894267	0
ATP2C1	0	0	0	0	0	0	0	0	0	0	0	0	0	0	0	0	0	0	0	0	0	0	0	0	0	0	0	0.377338	0	0	0	0	0	0	0	0	0	0	0	0	0.0879866	0	0	0	0.0830188	0.659582	0	0	0
ATP5G3	0	0	0	0	0	0	0	0	0	0	0	0	0.362637	0	0	0	0	0	0	0	0	0	0	0.0824176	0	0	0	0	0	0	0	0	0	0	0	0	0	0	0	0	0	0	0	0	0	0	0	0	0
ATP6AP2	0	0	0	0	0	0	0	0	0	0	0	0	0	0	0	0	0	0	0.716372	0.716826	0	0	0	0	0	0	0	0	0	0	0	0	0	0	0	0	0	0	0	0	0	0	0	0	0	0	0	0	0
ATP6V1A	0	0	0	0	0	1	0	0	0	0	0	0	0.744066	0	0	0	0	0	0	0	0	0	0	0	0	0	0	0	0	0	0	0	0	0	0	0	0	0	0	0	0	0	0	0	0	0	0	0	0
ATP6V1B2	0	0	0	0	0	0.229398	0	0	0	0	0	0	0.308364	0	0	0	0	0	0	0	0	0	0	0	0.136838	0	0	0	0	0	0	0	0	0	0	0	0	0	0	0	0	0	0	0	0	0.288362	0	0.88579	0
ATP6V1C1	0	0	0	0	0	0	0	0	0	0	0	0	0	0	0	0	0	0.275198	0	0	0	0	0	0	0	0	0	0	0	0	0	0	0	0	0	0	0	0	0	0	0	0	0	0	0	0	0	0	0
ATP7A	0	0	0	0	0	0	0	0	0	0.850389	0	0	0	0	0	0	0	0	0.609942	0.592783	0	0	0	0	0	0	0	0	0	0	0	0	0	0	0	0	0	0	0	0	0	0	0	0	0	0	0	0	0
ATP7B	0	0	0	0	0	0	0	0	0	0	0	0	0	0	0	0	0	0	0	0	0	0	0	0	0	0	0	0	0	0	0	0	0	0	0	0	0	0	0	0	0	1	0	0	0	0	0	0	0
ATP8A1	0	0	0	0	0	0	0	0	0.354317	0.0372864	0	0	0	0	0.272619	0	0	0	0.973352	0.62942	0	0	0	0	0	0	0	0.00141633	0	0	0	0	0	0	0	0	0	0	0	0	0	0	0	0	0	0	0	0	0
ATP8B2	0	0	0	0	0	0	0.0325911	0	0	0.919492	0	0	0	0	0	0	0	0	0	0	0	0	0	0	0	0	0	0.832878	0	0	0.248634	0	0	0	0	0	0	0	0	0	0	0	0	0	0	0	0	0	0
ATP8B4	0	0	0	0	0	0	0	0	0	0	0	0	0	0	0	0	0	0	0	0	0	0	0	0	0	0	0	0	0	0	0	0	0	0	0	0	0.563414	0	0	0	0	0.490826	0	0	0	0	0	0	0
ATP9A	0	0	0	0	0	0	0	0	0	0	0	0	0	0	0	0	0	0	0	0	0.583774	0.307388	0.117898	0	0	0	0	0	0	0	0	0	0	0	0	0	0	0	0	0	0	0	0	0	0	0	0	0	0
ATRN	0	0	0	0	0	0	0	0	0	0	0	0	0.563588	0	0.93807	0	0	0	0	0	0	0	0	0	0	0	0	0	0	0	0	0	0	0	0	0.414862	0	0	0	0	0	0	0	0	0	0	0	0	0
ATRNL1	0	0	0	0	0	0	0	0	0	0	0	0	0	0	0	0	0	0	0	0	0	0	0	0	0	0	0	0	0	0	0	0	0	0	0	0	0	0	0	0	0	0	0	0	0	0	0	0	0
ATRX	0	0	0	0	0	0	0	0	0	0	0	0	0.586159	0	0	0	0	0	0	0	0	0	0	0	0	0	0	0.762691	0	0	0	0	0	0	0	0	0	0	0	0	0	0	0	0	0	0.793376	0	0.936725	0
ATXN1	0	0	0	0	0	0	0	0	0	0	0	0	0.771447	0	0	0	0	0.214326	0.585859	0.540393	0	0	0	0	0	0	0	0	0	0	0	0	0	0	0	0.484531	0	0	0	0	0	0	0	0	0.97443	0.535477	0	0.844511	0
ATXN2	0	0	0	0	0	0	0	0	0	0	0	0	0	0	0	0	0	0	0	0	0	0	0	0	0.363884	0	0	0	0	0	0	0	0	0	0	0	0	0	0	0	0	0	0	0	0	0	0	0	0
ATXN3	0	0	0	0	0	0	0	0	0	0.879077	0	0	0	0	0	0	0	0	0	0	0	0	0	0	0	0	0	0	0	0	0	0	0	0	0	0	0	0	0	0	0	0	0	0	0	0.110218	0	0.934771	0
ATXN7	0	0	0	0	0	0	0	0	0	0	0	0	0	0	0	0	0	0	0	0	0	0	0	0	0	0.847537	0.620642	0.463381	0	0	0	0.155979	0	0	0	0	0	0	0	0	0	0	0	0	0	0	0	0	0
ATXN7L1	0	0	0	0	0	0	0	0	0	0.906357	0	0	0	0	0	0	0	0	0.676641	0.475963	0	0	0	0	0.241008	0.721399	0.736238	0.888015	0	0	0	0	0	0	0	0	0	0	0	0	0	0	0	0	0	0.737347	0	0.391659	0
AURKA	0	0	0	0	0	0	0	0	0	0	0	0	0	0	0	0	0	0	0	0	0	0	0	0	0	0	0	0	0	0	0	0	0	0	0	0	0	0	0	0	0	0	0	0	0	0.745715	0	0.745828	0
AUTS2	0	0	0	0	0	0	0	0	0	0	0	0	0.225507	0	0	0	0	0	0	0	0	0	0	0	0	0.100985	0.391014	0.283598	0	0	0	0	0	0	0	0	0	0	0	0	0.384258	0	0	0	0	0	0	0	0
AVEN	0	0	0	0	0	0	0	0	0	0	0	0	0	0	0	0	0	0	0	0	0	0	0	0	0	0	0	0	0	0	0	0	0	0	0	0	0	0	0	0	0	0	0	0	0	0	0	0	0
AXL	0	0	0	0	0	0	0	0	0	0	0	0	0.978445	0	0	0	0	0	0	0	0	0	0	0	0	0	0	0	0	0	0	0	0	0	0	0	0	0	0	0	0	0	0	0	0	0.589962	0	0.375957	0
AZIN1	0	0	0	0	0	0.935945	0	0	0	0	0	0	0	0	0	0	0	0	0	0	0	0	0	0	0	0	0	0	0	0	0	0	0	0.191884	0	0	0	0	0	0	0.236724	0	0	0	0	0.0307058	0	0.467796	0
B3GALT2	0	0	0	0	0	0	0	0	0	0	0	0	0.445501	0	0	0	0	0	0	0	0	0	0	0	0	0	0	0	0	0	0	0	0	0	0	0	0	0	0	0	0	0	0	0	0	0.451804	0	0.991784	0
B3GAT1	0	0	0	0	0	0	0	0	0	0	0	0	0	0	0	0	0	0	0	0	0	0	0	0	0	0	0	0	0	0	0	0	0	0	0	0	0	0	0	0	0	0.850719	0	0	0	0	0	0	0
B3GAT3	0	0	0	0	0	0	0	0	0	0	0	0	0	0	0	0	0	0	0	0	0	0	0	0	0	0	0	0	0	0	0	0	0	0	0	0	0	0	0	0	0	1	0	0	0	0	0	0	0
B3GNT1	0	0	0	0	0	0	0	0	0	0	0	0	0.815815	0	0	0	0	0	0	0	0	0	0	0	0	0.716032	0.270724	0.314652	0	0	0	0	0	0	0	0	0	0	0	0	0	0.62459	0	0	0	0	0	0	0
B4GALT1	0	0	0	0	0	0	0	0	0	0	0	0	0	0	0	0	0	0	0	0	0.326689	0.817931	0.475031	0	0.514317	0	0	0	0	0	0	0	0.118171	0	0	0	0	0	0	0	0	0	0	0	0	0	0	0	0
B4GALT2	0	0	0	0	0	0	0	0	0	0	0	0	0	0	0	0	0	0	0.442616	0.442616	0	0	0	0	0	0	0	0	0	0	0	0	0	0	0	0	0	0	0	0	0	0	0	0	0	0	0	0	0
B4GALT5	0	0	0	0	0	0	0	0	0.666086	0	0	0	0	0	0	0	0	0	0.347795	0.959875	0	0	0	0	0	0	0	0	0	0	0	0	0	0	0	0	0	0	0	0	0	0	0	0.603463	0	0	0	0	0
B4GALT6	0	0	0	0	0	0	0	0	0	0	0	0	0	0	0	0	0	0	0	0	0	0	0	0	0	0	0	0	0	0	0	0	0	0	0	0	0	0	0	0	0	0	0	0	0	0.177006	0	0.979367	0
BACE1	0	0	0	0	0	0	0	0	0	0.882497	0	0	0.253792	0	0	0	0	0	0	0	0	0	0	0	0.374815	0	0	0.769452	0	0	0	0	0	0	0	0.647219	0	0	0	0	0	0	0	0	0.46771	0	0	0	0
BACE2	0	0	0	0	0	0	0	0	0	0	0	0	0	0	0	0	0	0	0	0	0	0	0	0	0	0	0	0	0	0	0	0	0	0	0	0	0	0	0	0	0	1	0	0	0	0	0	0	0
BACH1	0	0	0	0	0	0	0	0	0	0	0	0	0	0	0	0	0	0	0	0	0	0	0	0	0	0	0	0	0	0	0	0	0	0	0	0	0.0158453	0	0	0	0	0.873136	0	0	0	0	0	0	0
BACH2	0	0	0	0	0	0.413541	0	0	0	0	0	0	0.397333	0	0	0	0.156275	0	0.205495	0.554884	0	0	0	0	0.350533	0	0	0	0	0	0	0	0	0	0	0	0	0	0	0.777148	0.85337	0	0	0	0	0	0	0	0
BAG4	0	0	0	0	0	0	0	0	0	0.285156	0	0	0	0	0	0	0	0	0	0	0	0	0	0	0	0	0	0	0	0	0	0	0	0	0	0	0	0	0	0	0	0	0	0	0	0	0	0	0
BAG5	0	0	0	0	0	0	0	0	0	0	0	0	0	0	0	0	0	0	0	0	0	0	0	0	0.934383	0	0	0	0	0	0	0	0	0	0	0	0	0	0	0	0	0	0	0	0	0	0	0	0
BAHD1	0	0	0	0	0	0	0	0	0	0.931364	0	0	0.0624713	0	0	0	0	0	0	0	0	0	0	0	0	0	0	0.591587	0	0	0	0	0	0	0	0	0	0	0	0	0	0.934327	0	0	0	0.990375	0	0.653146	0
BAI3	0	0	0	0	0	0	0	0	0	0	0	0	0	0	0	0	0	0	0.661416	0.236535	0	0	0	0	0	0	0	0	0	0	0	0	0	0	0	0	0	0	0	0	0	0	0	0	0	0.248612	0	0.59136	0
BAIAP2	0	0	0	0	0	0.564165	0	0	0	0.816061	0	0	0	0	0	0	0	0	0	0	0	0	0	0	0.728105	0	0	0	0	0	0	0	0.891002	0	0	0	0	0	0	0	0	0	0	0	0	0	0	0	0
BAK1	0	0	0	0	0	0	0	0	0	0	0	0	0.506476	0	0	0	0	0	0	0	0.289049	0.223911	0.408914	0	0	0	0	0	0	0	0	0	0	0	0	0	0	0	0	0	0	0	0	0	0	0	0	0	0
BAMBI	0	0	0	0	0	0	0	0	0	0	0	0	0	0	0	0	0	0	0	0	0	0	0	0	0	0	0	0	0	0	0	0	0	0	0	0	0	0	0	0	0	0	0	0	0	0.0945284	0	0.0945284	0
BARX2	0	0	0	0	0	0	0	0	0	0	0	0	0	0	0	0	0	0	0	0	0	0	0	0	0	0	0	0	0	0	0	0	0	0	0	0	0	0	0	0	0	0	0	0	0	1	0	0	0
BASP1	0	0	0.381681	0	0	0	0	0	0	0	0	0	0	0	0	0	0	0	0	0	0	0	0	0	0	0	0	0	0	0	0	0	0	0	0	0.381681	0	0	0	0	0	0	0	0	0	0	0	0	0
BAT2D1	0	0	0	0	0.0727776	0	0	0	0.501965	0	0	0	0.391023	0	0	0	0	0	0	0	0	0	0	0	0.091185	0	0	0	0	0	0	0	0	0	0	0	0	0	0	0	0	0	0	0	0	0	0	0	0
BAZ2A	0	0	0	0	0	0	0	0	0	0	0	0	0	0	0	0	0	0	0.533371	0.762626	0	0	0	0	0.248977	0	0	0.227579	0	0	0	0	0	0.816846	0	0	0	0	0	0	0	0	0	0	0	0.670172	0	0.520593	0
BAZ2B	0	0	0	0	0	0	0	0	0	0	0	0	0.652095	0	0	0	0	0	0.70001	0.915804	0.0234757	0.661207	0.475054	0	0	0	0	0	0	0	0	0	0	0	0	0	0	0	0	0.711527	0	0	0	0	0	0.979123	0	0.921915	0
BBC3	0	0	0	0	0	0	0	0	0	0	0	0	0.862107	0	0	0	0	0	0	0	0	0	0	0	0	0	0	0	0	0	0	0	0	0	0.584074	0	0	0	0	0	0	0	0	0	0	0	0	0	0
BCAP29	0	0	0	0	0	0	0	0	0	0	0	0	0	0	0	0	0	0	0	0	0	0	0	0	0	0	0	0	0	0	0	0	0	0	0	0	0	0	0	0	0		0	0	0	0	0	0	0
BCAT1	0	0	0	0	0	0	0	0	0	0	0	0	0	0	0.074057	0	0	0	0	0	0	0	0	0	0	0	0	0	0	0	0	0	0	0	0	0	0.878426	0	0	0	0	0.695306	0.980498	0	0	0.122999	0	0	0
BCAT2	0	0	0	0	0	0	0	0	0	0.277622	0	0	0	0	0	0	0	0	0	0	0	0	0	0	0	0	0	0	0	0	0	0	0	0	0	0	0	0	0	0	0	0	0	0	0	0.584741	0	0.589536	0
BCL11A	0	0	0	0	0	0.789331	0	0	0	0.505727	0.332306	0	0.340633	0	0	0	0	0	0.787527	0.681781	0.160267	0.425574	0.936495	0.839872	0	0	0	0	0	0	0	0	0	0	0	0	0.994406	0	0	0	0.740785	0	0	0	0	0.676452	0	0.371302	0
BCL11B	0	0	0	0	0.976962	0.736821	0	0	0	0	0	0	0	0	0	0	0	0.708175	0	0	0	0	0	0	0	0	0	0.00395222	0	0	0	0	0	0	0	0	0	0	0	0	0	0	0	0	0	0.325327	0	0.910044	0
BCL2	0	0	0	0	0	0	0	0	0	0	0	0	0	0	0	0	0	0	0	0	0	0	0	0	0.614571	0	0	0	0	0	0	0	0	0	0	0	0	0	0	0	0.668904	0	0	0	0	0	0	0	0
BCL2L1	0	0	0	0	0	0	0	0	0	0	0	0	0	0	0	0	0	0	0	0	0	0	0	0	0	0	0	0	0	0	0	0.516296	0	0	0	0.325469	0	0	0	0	0	0.910611	0	0	0	0	0	0	0
BCL2L11	0	0	0	0	0	0	0	0	0	0.412454	0	0	0.516155	0	0	0	0	0	0.434716	0.274954	0	0	0	0	0	0	0	0.608311	0	0	0	0	0	0	0.527739	0	0	0	0	0.794007	0	0	0	0	0	0.523544	0	0.595884	0
BCL2L2	0	0	0	0	0	0	0.540598	0	0	0	0	0	0.371679	0	0	0	0	0	0	0	0	0	0	0	0.149612	0	0	0.928454	0	0	0.783793	0	0	0	0.863818	0	0	0	0	0.406699	0	0	0	0.0592526	0	0	0	0.979866	0
BCL6	0	0	0	0	0	0	0	0	0	0.924902	0	0	0	0	0	0	0	0	0	0	0	0	0	0	0	0	0	0	0	0	0	0	0	0	0	0	0	0	0	0.342781	0	0	0	0	0	0.205019	0	0	0
BCL7A	0	0	0	0	0	0.406483	0	0	0	0	0	0	0.150148	0	0	0	0	0.883933	0	0	0	0	0	0	0.693545	0	0	0	0	0	0	0	0	0	0	0	0	0	0	0	0	0.4871	0	0	0	0.983687	0	0	0
BCL7B	0	0	0	0	0	0	0	0	0	0	0	0	0	0	0	0	0	0	0.820119	0.931329	0.751455	0.929337	0.790216	0	0	0	0	0	0	0	0	0	0	0	0	0	0	0	0	0	0	0	0	0	0	0	0	0	0
BCL9	0	0	0	0	0	0	0	0	0	0	0	0	0	0	0	0	0	0	0	0	0	0	0	0	0	0	0	0	0	0	0	0	0	0	0	0	0	0	0	0	0	0	0	0	0	0	0	0	0
BCLAF1	0	0	0	0	0	0	0	0	0	0.156338	0	0	0.677934	0	0	0	0	0.374169	0	0	0	0	0	0.526634	0	0	0	0	0	0	0	0	0	0	0	0	0	0	0	0	0	0	0	0	0	0	0	0	0
BCOR	0	0	0	0	0	0	0	0	0	0	0	0	0	0	0	0	0	0	0	0	0	0	0	0	0	0	0	0	0	0	0	0	0	0	0	0	0	0	0	0	0	0	0	0	0	0	0	0	0
BCORL1	0	0	0	0	0.00667054	0	0	0	0	0	0	0	0.240907	0	0	0.124779	0	0	0	0	0	0	0	0	0	0	0	0	0	0	0	0	0	0	0	0	0	0	0	0	0	0	0	0	0	0	0	0	0
BCR	0	0	0	0	0	0	0	0	0	0	0	0	0	0	0	0	0	0	0	0	0.179652	0.265386	0.241006	0	0.9827	0	0	0	0	0	0	0	0	0	0	0.153456	0	0	0	0.609448	0	0	0	0	0	0	0	0.797895	0
BDNF	0	0	0	0	0	0.937858	0	0	0	0	0.97554	0	0	0	0	0.896772	0	0	0	0	0	0	0	0.490025	0.396178	0	0	0	0	0	0	0	0	0	0	0	0	0	0	0.950681	0	0	0	0	0	0	0	0	0
BECN1	0	0	0	0	0	0	0	0	0	0	0	0	0	0	0	0	0	0	0	0	0	0	0	0	0	0	0	0	0	0	0	0	0	0	0	0	0	0	0	0	0	0	0	0	0	0	0	0.816211	0
BEGAIN	0	0	0	0	0	0	0	0	0	0	0	0	0	0	0	0	0	0	0	0	0	0	0	0	0	0	0	0	0	0	0	0	0	0	0	0	0	0	0	0	0	0.417945	0	0	0	0	0	0	0
BET1	0	0	0	0	0	0.937465	0	0	0	0	0	0	0.260098	0	0	0	0	0	0	0	0	0	0	0	0	0	0	0	0	0	0	0	0	0	0	0	0	0	0	0	0	0	0	0	0	0	0	0	0
BFAR	0	0	0	0	0	0	0	0	0	0	0	0	0	0	0	0	0	0	0	0	0	0	0	0	0.651625	0	0	0	0	0	0	0	0	0	0	0	0	0	0	0	0	0	0	0	0	0	0	0	0
BHLHB2	0	0	0	0	0	0	0.621655	0	0	0	0	0	0	0	0	0	0	0	0	0	0.828865	0.551432	0.625945	0	0	0	0	0	0	0	0.549375	0	0	0	0	0	0	0	0	0	0	0	0	0	0	0	0	0	0
BHLHB3	0	0	0	0	0	0	0	0	0	0	0	0	0.0406827	0	0	0	0	0	0.616008	0.98723	0	0	0	0	0.416549	0	0	0	0	0	0	0.963438	0	0	0	0	0	0	0	0	0	0	0.938983	0	0	0	0	0.530668	0
BICD2	0	0	0	0	0	0	0	0	0	0	0	0	0.5656	0	0	0	0	0	0	0	0.613672	0.728931	0.0408677	0	0	0	0	0	0	0	0	0	0	0	0	0	0	0	0	0	0	0	0	0	0	0	0	0.193603	0
BID	0	0	0	0	0	0	0	0	0	0	0	0	0	0	0	0	0	0	0	0	0.874706	0.482338	0.389842	0	0	0	0	0	0	0	0	0	0	0	0	0	0	0	0	0	0	0	0	0	0	0	0	0	0
BIN3	0	0	0	0	0	0	0	0	0	0	0	0	0	0	0	0	0	0	0	0	0	0	0	0	0	0	0	0	0	0	0	0	0	0	0	0	0	0	0	0	0	1	0	0	0	0	0	0	0
BLCAP	0	0	0	0	0	0.81847	0	0	0	0	0	0	0.67392	0	0	0	0	0.501707	0	0	0	0	0	0	0	0.702074	0.341207	0.513638	0	0	0	0	0	0	0	0	0	0	0	0	0	0	0.730643	0	0	0	0	0	0
BLMH	0	0	0	0	0	0	0	0	0	0	0	0	0	0	0	0	0	0	0	0	0	0	0	0	0	0	0	0	0	0	0	0	0	0	0	0	0	0	0	0	0	0	0	0	0	0	0	0	0
BMI1	0	0	0	0	0	0	0	0	0	0	0	0	0.211891	0	0	0	0	0	0	0	0	0	0	0	0	0	0	0	0	0	0	0	0	0	0	0	0	0	0	0	0	0	0	0	0	0	0	0	0
BMP2	0	0	0	0	0	0	0	0	0	0	0	0	0	0	0	0	0	0	0	0	0	0	0	0	0	0	0	0	0	0	0	0	0	0	0	0	0	0	0	0	0	0	0	0	0	0	0	0.688603	0
BMP3	0	0	0	0	0	0	0	0	0	0	0	0	0.28691	0	0	0	0	0	0.474202	0.584839	0	0	0	0	0	0	0	0	0	0	0	0	0	0	0	0	0	0	0	0	0	0	0	0	0	0	0	0	0
BMPR1A	0	0	0	0	0	0	0	0	0	0	0	0	0.81703	0	0	0	0	0	0	0	0	0	0	0	0.974919	0	0	0	0	0	0	0	0	0	0	0	0	0	0	0	0	0	0	0	0	0	0	0	0
BMPR1B	0	0	0	0	0	0.971458	0	0	0	0	0	0	0.247999	0	0	0	0	0	0	0	0	0	0	0	0	0	0	0	0	0	0	0	0	0	0	0	0	0	0	0	0	0	0.897826	0	0	0	0	0	0
BMPR2	0	0	0	0	0	0	0	0	0	0	0	0	0.243148	0	0	0.482174	0	0.388903	0	0	0	0	0	0	0	0	0	0	0	0	0	0.376371	0	0	0	0	0	0	0	0	0	0	0	0	0	0.800994	0	0.975345	0
BNC1	0	0	0	0	0	0	0	0	0	0	0	0	0	0	0	0	0	0	0	0	0	0	0	0	0	0	0	0	0	0	0	0	0	0	0	0	0	0	0	0	0	0	0	0	0	0	0	0	0
BNC2	0	0	0	0	0	0	0	0.494565	0	0.463366	0.716764	0	0.271959	0	0	0	0	0	0	0	0	0	0	0.962004	0	0	0	0.730498	0	0	0	0	0	0	0	0	0.466642	0	0	0	0.323983	0.296986	0	0.552025	0	0.315038	0	0.914204	0
BNIP2	0	0	0	0	0	0	0	0	0	0	0	0	0.520677	0	0	0	0	0	0	0	0	0	0	0	0	0	0	0	0	0	0	0	0	0	0	0	0	0	0	0	0	0	0.215164	0	0	0	0	0.553947	0
BNIP3L	0	0	0	0	0	0	0	0	0	0	0	0	0.187391	0	0	0	0	0	0	0	0	0	0	0	0	0	0	0	0	0	0	0	0	0	0	0	0	0	0	0	0	0	0	0	0	0	0	0.431157	0
BPTF	0	0	0	0	0	0	0	0	0	0	0	0	0	0	0	0	0	0	0	0	0	0	0	0	0.807871	0	0	0	0	0	0	0	0	0	0	0	0	0	0	0	0	0	0	0	0	0	0	0	0
BRCA1	0	0	0	0	0	0	0	0	0	0	0	0	0	0	0	0	0	0	0	0	0	0	0	0	0	0	0	0	0	0	0	0	0	0	0	0.730755	0	0	0	0	0	0	0	0	0	0	0	0	0
BRD1	0	0	0	0	0	0	0	0	0	0	0	0	0	0	0	0	0	0	0	0	0	0	0	0	0	0	0	0	0	0	0	0	0	0	0	0	0	0	0	0	0	0	0	0	0	0	0	0	0
BRD3	0	0	0	0	0	0	0	0	0	0	0	0	0	0	0	0	0	0	0	0	0	0	0	0	0	0	0	0	0	0	0	0	0	0	0	0.297484	0	0	0	0	0	0.0498956	0.248001	0	0	0	0.836056	0	0
BRD4	0	0	0	0	0	0	0	0	0	0	0	0	0	0	0	0	0	0	0	0	0	0	0	0	0	0	0	0	0	0	0	0	0	0	0	0	0	0	0	0	0	0	0	0	0	0	0	0	0
BRF2	0	0	0	0	0	0	0	0	0	0	0	0	0	0	0	0	0	0	0	0	0	0	0	0	0	0	0	0	0	0	0	0	0	0	0	0	0	0	0	0	0	1	0	0	0	0	0	0	0
BRP44L	0	0	0	0	0	0	0	0	0	0	0	0	0	0	0	0	0	0	0	0	0	0	0	0	0	0	0	0	0	0	0	0	0	0	0	0	0	0	0	0	0.866729	0	0	0	0	0.866795	0	0	0
BRPF1	0	0	0	0	0	0	0	0.36022	0	0	0	0	0	0	0	0	0	0	0.439168	0.728632	0	0	0	0	0	0	0	0	0	0	0	0	0	0	0	0	0	0	0	0	0	0	0	0	0	0	0	0	0
BRSK2	0	0	0	0	0	0	0	0	0.875389	0	0	0	0	0	0	0	0	0	0	0	0	0	0	0	0	0	0	0	0	0	0	0	0	0	0	0	0	0	0	0	0	0	0	0	0	0	0	0	0
BRWD1	0	0	0	0	0.700038	0	0	0	0	0	0	0	0.317194	0	0	0	0	0	0	0	0.291892	0.437445	0.440124	0	0	0	0	0	0	0	0	0	0	0	0	0.0197893	0	0	0	0	0	0	0	0	0	0	0	0	0
BSDC1	0	0	0	0	0	0	0.428518	0	0	0	0	0	0	0	0	0	0	0	0	0	0	0	0	0	0.20391	0	0	0	0	0	0.917954	0	0	0	0	0	0	0	0	0	0	0	0	0	0	0.4759	0	0.301372	0
BSN	0	0	0	0	0	0.663339	0	0	0	0	0	0	0.272659	0	0	0	0	0	0	0	0	0	0	0	0	0	0	0	0	0	0	0.477933	0	0	0	0	0	0	0	0	0.494287	0.70287	0	0	0	0.636211	0.877698	0.585092	0
BTAF1	0	0	0	0	0	0.798593	0	0	0	0	0	0	0.822012	0	0	0	0	0	0	0	0	0	0	0	0.429562	0	0	0.475296	0	0	0	0	0	0	0	0	0	0	0	0	0	0	0	0	0	0	0	0	0
BTBD3	0	0	0	0	0	0	0.371669	0	0	0	0	0	0	0	0	0	0	0	0.85465	0.13751	0	0	0	0	0	0.208032	0.455744	0.722802	0	0	0.149854	0	0	0	0	0	0	0	0	0	0	0.993382	0	0	0	0	0	0	0
BTBD7	0	0	0	0	0	0	0	0.725871	0	0.345846	0	0	0.774009	0	0	0	0	0	0	0	0.918117	0.108464	0.085275	0	0	0	0	0	0	0	0	0.086453	0	0	0	0	0	0	0	0	0.655902	0	0.855162	0	0	0.267059	0	0.232774	0
BTG1	0	0	0	0	0	0	0	0	0.663503	0	0	0	0.273212	0	0	0	0	0	0	0	0	0	0	0	0	0	0	0	0	0	0	0	0	0	0	0	0	0	0	0	0	0	0	0	0	0.492656	0	0	0
BTG2	0	0	0	0	0	0	0	0	0	0.544503	0	0	0.316147	0	0	0	0	0	0	0	0	0	0	0	0.115102	0	0	0	0	0	0	0	0	0	0	0	0	0	0	0	0	0.207482	0	0	0	0.878629	0	0.832248	0
BTG3	0	0	0	0	0	0	0	0	0	0	0	0	0	0	0	0	0	0	0	0	0	0	0	0	0	0	0	0	0	0	0	0	0	0	0	0	0	0	0	0	0.43286	0	0	0	0	0	0	0.314034	0
BTRC	0	0	0	0	0	0	0.983438	0	0	0	0	0	0	0	0	0	0	0	0	0	0	0	0	0	0.62967	0	0	0	0	0	0.788474	0	0	0	0	0	0	0	0	0.490503	0	0	0	0	0	0	0	0	0
BZRAP1	0	0	0	0	0	0	0	0	0	0	0	0	0	0	0	0	0	0	0.947562	0.618586	0	0	0	0	0	0.975771	0.622378	0.823022	0	0	0	0	0	0	0	0	0	0	0	0	0	0	0	0	0	0	0	0	0
BZW1	0	0	0	0	0.278012	0	0	0	0	0	0	0	0	0	0	0	0	0	0	0	0	0	0	0	0.324619	0	0	0	0	0	0	0	0	0	0	0	0	0	0	0	0	0.910072	0	0	0	0	0	0	0
BZW2	0	0	0	0	0	0	0	0	0	0	0	0	0	0	0	0	0	0	0	0	0	0	0	0	0	0	0	0	0	0	0	0	0	0	0	0	0	0	0	0	0	0.684955	0	0	0	0	0	0	0
C10orf118	0	0	0	0	0	0	0	0	0	0	0	0	0	0	0	0	0	0	0	0	0	0	0	0	0	0	0	0	0	0	0	0	0	0	0	0	0	0	0	0	0	0	0	0	0	0.234054	0	0.0937499	0
C10orf119	0	0	0	0	0	0	0	0	0	0.590749	0	0	0	0	0	0	0	0	0	0	0	0	0	0	0	0	0	0	0	0	0	0	0.578092	0	0	0	0	0	0	0.636094	0	0	0	0	0	0	0	0	0
C10orf137	0	0	0	0	0	0	0	0	0	0	0	0	0.393661	0	0	0	0	0	0	0	0.617848	0.893133	0.224453	0	0	0	0	0	0	0	0	0	0	0	0	0	0	0	0	0	0	0	0	0	0	0	0	0	0
C10orf26	0	0	0	0	0	0.340734	0.535931	0	0	0	0	0	0.821341	0	0	0	0	0	0	0	0	0	0	0	0	0	0	0	0	0	0.244637	0.302551	0	0	0	0	0	0	0	0	0	0	0	0	0	0	0	0	0
C10orf76	0	0	0	0	0	0	0	0	0	0	0	0	0	0	0	0	0	0	0	0	0	0	0	0	0	0	0	0	0	0	0	0	0	0	0	0	0	0	0	0	0	0	0	0	0	0	0	0	0
C10orf97	0	0	0	0	0	0	0	0	0	0	0	0	0	0	0	0	0	0	0	0	0	0	0	0	0	0.479169	0.649956	0.244363	0	0	0	0	0	0	0	0	0	0	0	0	0	0	0	0	0	0	0	0	0
C11orf24	0	0	0	0	0	0	0	0	0	0	0	0	0	0	0	0	0	0	0	0	0	0	0	0	0	0	0	0	0	0	0	0	0	0	0	0	0	0	0	0	0	0	0	0	0	0.905652	0	0.905662	0
C11orf30	0	0	0	0	0	0	0	0	0	0	0	0	0	0	0.115483	0	0	0	0	0	0	0	0	0	0	0	0	0	0	0	0	0	0	0	0	0	0	0	0	0	0	0	0	0	0	0.0445598	0	0.882193	0
C11orf41	0	0	0	0	0	0	0	0	0	0.302862	0	0	0.858087	0	0	0.149379	0	0	0	0	0.419517	0.359935	0.615276	0.283158	0	0	0	0	0	0	0	0	0	0	0	0	0	0	0	0	0	0	0	0	0	0	0	0	0
C11orf57	0	0	0	0	0	0.152259	0	0	0	0	0	0	0	0	0	0	0	0	0	0	0	0	0	0	0	0	0	0	0	0	0	0	0	0	0	0	0.684892	0	0	0	0	0.979067	0	0	0	0	0	0	0
C11orf75	0	0	0	0	0	0	0	0.776981	0	0	0	0	0	0	0	0	0	0	0	0	0	0	0	0	0	0	0	0	0	0	0	0	0	0	0	0	0	0	0	0	0	0	0	0	0	0	0	0	0
C11orf9	0	0	0	0	0	0	0	0	0	0.742845	0	0	0	0	0	0	0	0	0	0	0	0	0	0	0	0.213869	0.752013	0.131935	0	0	0	0	0	0	0	0	0	0	0	0	0	0	0.742733	0	0.160664	0.403037	0	0	0
C12orf35	0	0	0	0	0	0	0	0	0	0	0	0	0.275659	0	0	0	0	0	0	0	0.0564358	0.266802	0.0565632	0	0	0	0	0	0	0	0	0	0	0	0	0	0	0	0	0	0	0	0	0	0	0	0	0	0
C12orf51	0	0	0	0	0	0	0	0	0	0	0	0	0	0	0	0	0	0	0	0	0.499865	0.341025	0.366451	0	0.64535	0	0	0	0	0	0	0	0	0	0	0	0	0	0	0	0	0.142569	0	0	0	0	0	0	0
C13orf1	0	0	0	0	0	0	0	0	0	0	0	0	0	0	0	0	0	0	0	0	0	0	0	0	0	1	0.8	1	0	0	0	0	0	0	0	0	0	0	0	0	0	0	0	0	0	0	0	0	0
C13orf18	0	0	0	0	0	0	0	0	0	0	0	0	0	0	0	0	0	0	0	0	0	0	0	0	0.942202	0	0	0	0	0	0	0	0	0	0	0	0	0	0	0	0	0	0	0	0	0	0	0	0
C13orf23	0	0	0	0	0	0	0	0	0	0	0	0	0	0	0	0	0	0	0	0	0	0	0	0	0	0	0	0.823281	0	0	0	0	0	0	0	0	0	0	0	0	0	0	0	0	0	0	0	0	0
C14orf1	0	0	0	0	0	0	0.513201	0	0	0	0	0	0	0	0	0	0	0	0	0	0	0	0	0	0.871952	0	0	0	0	0	0.471284	0	0	0	0	0	0	0	0	0	0	0	0	0	0	0	0	0	0
C14orf101	0	0	0	0	0	0	0	0.960356	0	0	0	0	0	0	0	0	0	0	0	0	0	0	0	0	0	0	0	0	0	0	0	0	0	0	0	0	0	0	0	0	0	0	0.645318	0	0	0	0.585354	0	0
C14orf147	0	0	0	0	0	0	0	0.808463	0	0.324786	0	0	0	0	0	0	0	0	0	0	0	0	0	0	0	0	0	0	0	0	0	0	0	0	0	0	0.120295	0	0	0	0	0	0	0	0	0	0	0	0
C15orf29	0	0	0	0	0	0	0	0	0.197945	0	0	0	0	0	0	0	0	0	0	0	0	0	0	0	0	0	0	0	0	0	0	0	0	0	0	0	0	0	0	0	0	0.194508	0	0	0	0	0	0	0
C15orf39	0	0	0	0	0	0	0	0	0	0	0	0	0	0	0	0	0	0	0	0	0	0	0	0	0	0	0	0	0	0	0	0	0	0	0	0	0	0	0	0	0	1	0	0	0	0	0	0	0
C16orf70	0	0	0	0	0	0	0	0	0	0.367233	0	0	0	0	0	0	0	0.633399	0	0	0.0498161	0.217148	0.970569	0	0	0	0	0	0	0	0	0	0	0	0	0.58059	0	0	0	0	0	0	0	0	0	0	0	0.131039	0
C16orf72	0	0	0	0	0	0	0	0	0	0	0	0	0	0	0.70679	0	0	0	0	0	0	0	0	0	0.139688	0	0	0.377862	0	0	0	0	0	0	0	0	0	0	0	0	0	0	0	0	0	0.19019	0	0.987421	0
C17orf39	0	0	0	0	0	0	0	0	0	0	0	0	0	0	0	0.592019	0	0	0	0	0	0	0	0	0	0	0	0	0	0	0	0	0	0.60245	0	0	0	0	0	0	0	0	0	0	0.806237	0.379231	0	0.624153	0
C17orf59	0	0	0	0	0	0	0	0	0	0	0	0	0	0	0	0	0	0	0	0	0	0	0	0	0.180221	0	0	0	0	0	0	0	0	0	0	0	0	0	0	0	0	0	0	0	0	0	0	0	0
C17orf63	0	0	0	0	0	0	0	0	0	0	0	0	0.977698	0	0	0	0	0	0	0	0	0	0	0	0	0.854997	0.70836	0.136228	0	0	0	0.927379	0	0	0.451368	0	0	0	0	0	0	0	0	0.745356	0	0	0	0	0
C17orf70	0	0	0	0	0	0	0	0	0	0	0	0	0	0	0	0	0	0	0	0	0	0	0	0	0	0	0	0	0	0	0	0	0	0	0	0	0	0	0	0	0	0	0	0	0	0	0	0	0
C17orf85	0	0	0	0	0	0	0	0	0	0.915774	0	0	0.913424	0	0	0	0	0	0	0	0	0	0	0	0	0	0	0	0	0	0	0	0	0	0	0	0	0	0	0	0	0	0.292237	0	0	0	0	0	0
C18orf1	0	0	0.14548	0	0	0	0	0.558518	0	0	0	0	0.0737693	0	0	0	0	0	0	0	0	0	0	0	0.516969	0	0	0	0	0	0	0	0	0	0	0	0	0	0	0	0.924688	0	0	0	0	0.0566879	0	0.614775	0
C18orf25	0	0	0	0	0	0	0	0	0	0.0806057	0	0	0	0	0	0	0	0	0.968817	0.963106	0.162285	0.399845	0.143281	0	0	0.879792	0.376926	0.503733	0	0	0	0	0	0.251894	0	0	0	0	0	0	0	0	0.863758	0	0	0.284597	0	0.0148188	0
C19orf50	0	0	0	0	0	0	0	0	0	0	0	0	0	0	0	0	0	0	0	0	0	0	0	0	0	0	0	0	0	0	0	0	0	0	0	0	0	0	0	0	0	0	0	0	0	0	0	0	0
C1GALT1	0	0	0	0	0	0	0	0	0	0	0	0	0.772604	0	0	0	0	0	0.53196	0.558377	0	0	0	0	0	0.526164	0.90051	0.795819	0	0	0	0	0	0	0	0	0	0	0	0	0	0	0	0	0	0	0	0	0
C1orf107	0	0	0	0	0	0	0	0	0	0	0	0	0.403133	0	0	0	0	0	0	0	0	0	0	0	0	0	0	0.948137	0	0	0	0	0	0	0	0	0	0	0	0	0	0	0	0	0	0.381061	0	0.917687	0
C1orf135	0	0	0	0	0	0	0	0	0	0	0	0	0	0	0	0	0	0	0	0	0	0	0	0	0	0	0	0	0	0	0	0	0	0	0	0	0	0	0	0	0	0	0	0	0	0	0	0	0
C1orf144	0	0	0	0	0	0	0	0	0.469108	0.286694	0	0	0.216163	0	0	0	0	0	0.712074	0.217873	0	0	0	0	0	0	0	0	0	0	0	0	0	0	0	0	0	0	0	0	0	0	0	0.553945	0	0	0.428209	0	0
C1orf174	0	0	0	0	0	0	0	0	0	0	0	0	0	0	0	0	0	0	0	0	0	0	0	0	0	0	0	0	0	0	0	0	0	0	0	0	0	0	0	0	0	0	0	0	0	0	0	0	0
C1orf2	0	0	0	0	0	0	0	0	0	0	0	0	0	0	0	0	0	0	0	0	0	0	0	0	0.699686	0	0	0	0	0	0	0	0	0	0	0	0	0	0	0	0	0	0	0	0	0	0	0	0
C1orf21	0	0	0	0	0.456019	0	0	0.960738	0.751902	0	0	0	0.322093	0	0	0	0	0	0	0	0	0	0	0	0.588674	0	0	0	0	0	0	0	0	0	0	0.750384	0	0	0	0	0	0	0.839193	0	0	0	0	0	0
C1orf50	0	0	0	0	0	0	0	0	0	0	0	0	0	0	0	0	0	0	0	0	0	0	0	0	0	0	0	0	0	0	0	0	0	0	0	0	0	0	0	0	0	0	0	0	0	0	0	0	0
C1orf63	0	0	0	0	0	0	0	0	0	0	0	0	0	0	0	0	0	0	0	0	0	0	0	0	0	0	0	0	0	0	0	0	0	0	0	0	0	0	0	0	0	0	0	0	0	0	0	1	0
C1orf9	0	0	0	0	0	0	0	0	0	0	0	0	0.770225	0	0	0	0	0	0	0	0	0	0	0	0.63536	0	0	0	0	0	0	0	0	0.499045	0	0	0	0	0	0	0	0	0	0	0	0.0791077	0	0.668335	0
C20orf103	0	0	0	0	0	0	0	0	0	0	0	0	0	0	0	0	0	0	0	0	0	0	0	0	0	0	0	0	0	0	0	0	0	0	0	0	0	0	0	0	0	0	0	0	0	0	0	0.156146	0
C20orf111	0	0	0	0	0	0	0	0	0	0	0	0	0	0	0	0	0	0	0	0	0	0	0	0	0	0	0	0	0	0	0	0.659977	0	0	0	0	0	0	0	0	0	0	0	0	0	0.077126	0	0.187759	0
C20orf194	0	0	0	0	0	0	0	0	0	0	0	0	1	0	0	0	0	0	0	0	0	0	0	0	0	0	0	0	0	0	0	0	0	0	0	0	0	0	0	0	0	1	0	0	0	1	0	1	0
C20orf20	0	0	0	0	0	0	0	0	0	0	0	0	0	0	0	0	0	0	0	0	0	0	0	0	0	0	0	0	0	0	0	0	0	0	0	0	0	0	0	0	0	0	0	0	0	0	0	0	0
C20orf39	0	0	0	0	0	0	0	0	0	0	0	0	0	0	0	0	0	0	0	0	0	0	0	0	0.623696	0	0	0	0	0	0	0	0	0	0	0	0	0	0	0	0	0	0	0	0	0.963154	0	0.622302	0
C20orf4	0	0	0	0	0	0	0	0	0	0	0	0	0	0	0	0	0	0	0	0	0	0	0	0	0	0	0	0.675866	0	0	0	0	0	0	0.675866	0	0	0	0	0	0	0	0	0	0	0	0	0	0
C20orf46	0	0	0	0	0	0	0	0	0	0	0	0	0	0	0	0	0	0	0	0	0	0	0	0	0.862723	0	0	0	0	0	0	0	0	0	0	0	0	0	0	0	0	0	0	0	0	0	0	0	0
C21orf66	0	0	0	0	0	0	0	0	0	0	0	0	0	0	0	0	0	0	0	0	0	0	0	0	0	0.861995	0.975218	0.744253	0	0	0	0	0	0	0	0	0	0	0	0	0.874705	0	0	0	0	0.981715	0	0.0826188	0
C21orf91	0	0	0	0	0	0	0	0	0	0.0213034	0	0	0	0	0	0	0	0	0	0	0	0	0	0	0	0	0	0	0	0	0	0	0	0	0	0	0	0	0	0	0.814844	0	0.0495537	0	0	0.119451	0	0.952593	0
C22orf9	0	0	0	0	0	0	0	0	0	0.688916	0	0	0	0	0	0	0	0	0	0	0	0	0	0	0	0	0	0	0	0	0	0	0	0	0	0	0	0	0	0	0	0.688936	0	0	0	0	0	0	0
C2CD2L	0	0	0	0	0	0	0	0	0	0	0	0	0	0	0	0	0	0	0	0	0.51727	0.67314	0.822323	0	0	0	0	0	0	0	0	0	0	0	0	0	0	0	0	0	0	0	0	0	0	0	0	0	0
C2orf42	0	0	0	0	0	0	0	0	0	0	0	0	0	0	0	0	0	0	0	0	0	0	0	0	0.417034	0	0	0	0	0	0	0	0	0	0	0	0	0	0	0	0	0	0	0	0	0	0	0	0
C2orf44	0	0	0	0	0	0	0	0	0	0	0	0	0	0	0	0	0	0	0	0	0	0	0	0	0	0	0	0	0	0	0	0	0	0	0	0	0	0	0	0	0	0	0	0	0	1	0	0	0
C2orf55	0	0	0	0	0	0	0	0	0.96077	0	0	0	0.669365	0	0	0	0	0	0	0	0	0	0	0	0	0	0	0	0	0	0	0	0	0	0	0	0	0	0	0	0	0	0	0	0	0	0	0	0
C3orf18	0	0	0	0	0	0	0	0	0	0	0	0	0	0	0	0	0	0	0	0	0	0	0	0	0	0	0	0	0	0	0	0	0	0	0	0	0	0	0	0	0	0	0	0	0	1	0	0	0
C3orf52	0	0	0	0	0	0	0	0	0	0	0	0	0.872691	0	0	0	0	0	0	0	0	0	0	0	0	0	0	0	0	0	0	0	0	0	0	0	0	0	0	0	0	0.872708	0	0	0	0	0	0	0
C3orf63	0	0	0	0	0	0	0	0	0	0	0	0	0	0	0	0	0	0	0	0	0.533355	0.621994	0.644202	0	0	0	0	0	0	0	0	0	0	0	0	0	0	0	0	0	0	0.510936	0	0	0	0	0	0	0
C3orf64	0	0	0	0	0	0	0	0	0	0	0	0	0.406888	0	0	0	0.384939	0	0.397065	0.70591	0	0	0	0	0	0	0	0	0	0	0	0	0	0	0	0	0	0	0	0	0	0.701133	0	0	0	0	0	0	0
C4orf16	0	0	0	0	0	0	0	0.664822	0	0	0	0	0	0	0	0	0	0	0	0	0	0	0	0	0	0	0	0	0	0	0	0	0	0	0	0	0	0	0	0	0	0	0	0	0	0.203927	0	0.319383	0
C4orf19	0	0	0	0	0	0	0.13951	0	0	0	0	0	0	0	0	0	0	0	0	0	0	0	0	0	0	0	0	0	0	0	0.72658	0	0	0	0	0	0	0	0	0	0	0	0	0	0	0	0	0	0
C4orf30	0	0	0	0	0	0	0	0	0	0	0	0	0	0	0	0	0	0	0	0	0	0	0	0	0	0	0	0	0	0	0	0	0	0	0	0	0	0	0	0	0	0	0	0	0	0	0	0	0
C5orf13	0	0	0	0	0	0	0	0	0	0	0	0	0.743324	0	0	0	0	0	0	0	0	0	0	0	0	0	0	0	0	0	0	0	0	0	0	0.896157	0	0	0	0	0	0	0	0	0	0	0	0	0
C5orf15	0	0	0	0	0	0	0	0	0	0	0	0	0.18081	0	0	0	0	0	0	0	0	0	0	0	0	0	0	0	0	0	0	0	0	0	0	0	0	0	0	0	0	0	0	0	0	0	0	0	0
C5orf23	0	0	0	0	0	0	0	0	0	0	0	0	0.163698	0	0	0	0	0	0	0	0	0	0	0	0	0	0	0	0	0	0	0	0	0	0	0	0	0	0	0	0	0	0	0	0	0	0	0	0
C5orf30	0	0	0	0	0	0	0	0	0	0.576235	0	0	0	0	0	0	0	0	0.363316	0.740861	0	0	0	0	0	0	0	0	0	0	0	0	0	0	0	0	0	0	0	0	0	0	0	0	0	0.546736	0	0.427789	0
C5orf42	0	0	0	0	0	0	0	0.342734	0	0	0	0	0.342727	0	0	0	0	0	0	0	0	0	0	0	0	0	0	0	0	0	0	0	0	0	0	0	0	0	0	0	0	0	0	0	0	0	0	0	0
C6orf106	0	0	0	0	0	0	0	0	0	0.644774	0	0	0	0	0	0	0	0	0	0	0	0	0	0	0	0	0	0	0	0	0	0	0	0	0	0	0	0	0	0	0.421094	0	0	0	0	0	0	0	0
C6orf120	0	0	0	0	0	0	0	0	0	0	0	0	0.406212	0	0	0	0	0	0	0	0	0	0	0	0	0	0	0	0	0	0	0	0	0	0	0	0	0	0	0	0	0	0	0	0	0	0	0	0
C6orf134	0	0	0	0	0	0	0	0	0	0	0	0	0	0	0	0	0	0	0	0	0	0	0	0	0	0	0	0	0	0	0	0.826642	0.498951	0	0	0	0	0	0	0	0	0	0	0	0	0	0	0	0
C6orf35	0	0	0	0	0	0	0	0	0	0	0	0	0	0	0	0	0	0	0	0	0	0	0	0	0	0	0	0	0	0	0	0	0	0	0	0	0	0	0	0	0	0	0	0	0	0	0	0	0
C6orf47	0	0	0	0	0	0	0	0	0	0	0	0	0.767049	0	0	0	0	0	0	0	0	0	0	0	0	0	0	0	0	0	0	0	0	0	0.978304	0	0	0	0	0	0	0	0	0	0	0	0	0	0
C6orf62	0	0	0	0	0	0	0	0	0	0	0	0	0.151292	0	0	0	0	0	0	0	0	0	0	0	0	0	0	0	0	0	0	0	0	0	0	0	0	0	0	0	0	0	0	0	0	0.38035	0	0.424713	0
C7orf42	0	0	0	0	0	0	0	0	0	0.408027	0	0	0.175873	0	0	0	0	0	0	0	0.419982	0.985138	0.899201	0	0	0	0	0.116618	0	0.650936	0	0	0	0	0	0	0	0	0	0	0	0	0	0	0	0	0	0	0
C7orf43	0	0	0	0	0	0	0	0	0	0	0	0	0	0	0	0	0	0	0	0	0	0	0	0	0	0	0	0	0	0	0	0	0	0	0	0	0	0	0	0	0	0	0	0	0.118054	0.370505	0	0.708556	0
C7orf58	0	0	0	0	0	0.782337	0	0	0	0	0	0	0	0	0	0	0	0	0	0	0.636374	0.0930418	0.126729	0	0	0	0	0	0	0	0	0	0	0	0	0	0	0	0	0	0	0.956756	0	0	0	0	0	0	0
C8orf4	0	0	0	0	0	0	0	0	0	0	0	0	0.761564	0	0	0	0	0	0	0	0	0	0	0	0	0	0	0	0	0	0	0	0	0	0	0	0	0	0	0	0	0	0	0	0	0	0	0	0
C8orf44	0	0	0	0	0	0	0	0	0	0	0	0	0	0	0	0	0	0	0	0	0	0	0	0	0	0	0	0	0	0	0	0	0	0.542669	0	0	0	0	0	0	0	0	0	0	0	0	0	0	0
C8orf79	0	0	0	0	0	0	0	0	0	0	0	0	0	0	0	0	0	0	0	0	0	0	0	0	0	0	0	0	0	0	0	0	0	0	0	0	0	0	0	0	0	0	0	0	0	0	0	0	0
C9orf40	0	0	0	0	0	0	0	0	0	0	0	0	0	0	0	0	0	0	0	0	0.20107	0.161578	0.690388	0	0	0	0	0	0	0	0	0	0	0	0	0	0	0	0	0	0.698555	0.8442	0	0	0	0	0	0	0
C9orf7	0	0	0	0	0	0	0	0	0	0	0	0	0	0	0	0	0	0	0	0	0	0	0	0	0	0	0	0	0	0	0	0	0	0	0	0	0	0	0	0	0		0	0	0	0	0	0	0
C9orf86	0	0	0	0	0	0	0	0	0	0	0	0	0	0	0	0	0	0	0	0	0	0	0	0	0	0	0	0	0	0	0	0	0	0	0	0	0	0	0	0	0	0	0	0	0	0	0	0	0
CA5B	0	0	0	0	0	0	0	0	0	0	0	0	0	0	0	0	0	0	0	0	0	0	0	0	0	0	0	0	0	0	0	0	0	0	0	0	0	0	0	0	0	0	0.950971	0	0	0	0	0	0
CA7	0	0	0	0	0	0	0	0	0	0.969885	0	0	0.342705	0	0	0	0	0	0	0	0	0	0	0	0	0	0	0	0	0	0	0	0	0	0	0.324886	0	0	0	0	0	0	0	0	0	0	0	0	0
CAB39	0	0	0	0	0	0	0	0	0	0	0	0	0	0	0	0	0	0	0	0	0	0	0	0	0.34977	0	0	0	0	0	0	0	0	0	0	0	0	0	0	0	0	0	0	0	0	0	0	0	0
CACNA1C	0	0	0	0	0	0	0	0	0	0	0	0	0	0	0	0	0	0	0	0	0.655542	0.937953	0.278892	0	0	0	0	0	0	0	0	0.7001	0.812353	0	0.423398	0	0	0	0	0	0.677728	0	0	0	0	0.897394	0	0.00864435	0
CACNA1D	0	0	0	0	0	0	0	0	0	0	0	0	0	0	0	0	0	0	0	0	0	0	0	0	0	0	0	0	0	0	0	0	0	0	0	0	0	0	0	0	0	0.582134	0	0	0	0	0	0	0
CACNA1E	0	0	0	0	0	0	0	0	0	0.501432	0	0	0.645513	0	0	0	0	0	0	0	0	0	0	0	0.783841	0	0	0	0	0	0	0	0	0	0	0	0	0	0	0	0	0.34065	0	0	0.501638	0	0	0	0
CACNA1H	0	0	0	0	0	0	0	0	0	0	0	0	0	0	0	0	0.886369	0	0	0	0	0	0	0	0	0	0	0	0	0	0	0	0	0	0	0	0	0	0	0	0	0	0	0	0	0.784314	0	0.896137	0
CACNA1I	0	0	0	0	0	0	0	0	0	0	0	0	0	0	0	0	0	0	0	0	0	0	0	0	0	0	0	0.0978684	0	0	0	0	0	0	0.951896	0	0	0	0	0	0	0.917831	0	0	0	0.623793	0	0.041747	0
CACNA2D2	0	0	0	0	0	0	0	0	0	0	0	0	0	0	0	0	0	0	0	0	0	0	0	0	0	0	0	0	0	0	0	0	0	0	0	0	0	0	0	0	0	0	0	0	0	0	0	0	0
CACNB1	0	0	0	0	0	0	0	0	0	0	0	0	0	0	0	0	0	0	0	0	0	0	0	0	0.496898	0	0	0.66885	0	0	0	0	0	0	0	0	0	0	0	0	0	0	0	0	0	0	0	0	0
CACNB2	0	0	0	0	0	0	0	0	0	0	0	0	0.0534618	0	0	0	0	0	0	0	0	0	0	0	0	0.331188	0.221327	0.244897	0	0	0	0	0	0	0	0	0	0	0	0	0	0	0	0	0	0	0	0	0
CACNG4	0	0	0	0	0	0	0	0	0	0	0	0	0	0	0	0	0	0	0	0	0	0	0	0	0	0	0	0	0	0	0	0	0	0	0	0	0	0	0	0	0		0	0	0	0	0	0	0
CADM1	0	0	0	0	0	0	0	0	0	0	0	0	0	0	0	0	0	0	0.170676	0.299669	0	0	0	0	0	0	0	0.592967	0	0	0	0	0	0	0	0	0	0	0	0	0	0	0	0	0	0	0	0	0
CALB1	0	0	0	0	0	0	0	0	0	0	0	0	0	0	0	0	0	0	0	0	0	0	0	0	0	0	0	0	0	0	0	0	0	0	0	0	0	0	0	0	0	0	0	0	0	0	0	0	0
CALB2	0	0	0	0	0	0	0	0	0	0.579071	0	0	0	0	0	0	0	0	0	0	0	0	0	0	0	0	0	0	0	0	0	0	0	0	0	0	0	0	0	0	0	0	0	0	0	0	0	0	0
CALCR	0	0	0	0	0	0	0	0.345385	0.296285	0	0	0	0.966544	0	0	0	0	0	0	0	0	0	0	0	0	0	0	0	0	0	0	0	0	0	0	0	0	0	0	0.441308	0	0	0	0	0	0	0	0	0
CALCRL	0	0	0	0	0	0	0	0	0	0	0	0	0.861013	0	0	0.861002	0	0	0	0	0	0	0	0	0	0	0	0	0	0	0	0	0	0	0	0	0	0	0	0	0	0	0	0	0	0	0	0	0
CALD1	0	0	0	0	0	0	0	0	0	0	0	0	0.923987	0	0	0	0	0	0	0	0	0	0	0	0	0	0	0	0	0	0	0	0	0	0	0	0	0	0	0	0	0	0	0	0	0	0	0.459423	0
CALM1	0	0	0	0	0	1	0	0.8	0	0	0	0	0	0	0	0	0	0	0	0	0	0	0	0.6	0	0	0	0	0	0	0	0	0	0	0	0	1	0	0	0	0	1	0	0	0	0	0	0	0
CALM3	0	0	0	0	0	0	0	0	0.903329	0	0	0	0.625692	0	0	0.843803	0	0	0	0	0	0	0	0	0	0	0	0	0	0	0	0	0	0	0	0	0.734804	0	0	0	0	0	0	0	0	0.510095	0	0.624273	0
CALML4	0	0	0	0	0	0	0	0	0	0	0	0	0	0	0	0	0	0	0	0	0	0	0	0	0	0	0	0	0	0	0	0	0	0	0	0	0	0	0	0	0	0	0	0	0	0	0	0	0
CALN1	0	0	0	0	0	0	0	0	0	0	0	0	0	0	0	0	0	0	0	0	0	0	0	0	0	0	0	0.907476	0	0	0	0	0	0	0	0	0	0	0	0	0.127947	0.25029	0	0	0	0.475822	0	0.324292	0
CALU	0	0	0	0	0	0	0	0	0	0	0	0	0	0	0	0	0	0	0	0	0	0	0	0	0.408187	0	0	0	0	0	0	0	0	0	0	0.510909	0	0	0	0	0	0.261543	0	0	0	0	0	0	0
CAMK2A	0	0	0	0	0	0	0	0	0	0	0	0	0	0	0	0	0	0	0.650618	0.148891	0	0	0	0	0	0	0	0	0	0	0	0	0	0	0	0	0	0	0	0	0	0	0	0	0	0.110363	0	0.215749	0
CAMK2G	0	0	0	0	0	0	0	0	0	0	0	0	0	0	0	0	0	0	0	0	0	0	0	0	0	0	0	0	0	0	0	0	0	0	0	0	0	0	0	0.477618	0	0	0.718679	0	0	0	0	0	0
CAMK2N1	0	0	0	0	0	0	0	0	0	0.998864	0	0	0	0	0	0	0	0	0	0	0	0	0	0	0	0	0	0	0	0	0	0.490667	0	0	0	0	0	0	0	0	0	0	0	0	0	0.870119	0	0.127338	0
CAMK4	0	0	0	0	0	0	0	0	0	0	0	0	0	0	0	0	0	0	0	0	0	0	0	0	0	0	0	0	0	0	0	0	0	0	0	0	0	0	0	0	0	0	0	0	0	0	0	0	0
CAMKK2	0	0	0	0	0	0	0	0	0	0.446491	0	0	0	0	0	0	0	0	0	0	0	0	0	0	0	0	0	0	0	0	0	0	0	0	0	0	0	0	0	0	0	0	0	0	0	0.884885	0	0.12402	0
CAMSAP1	0	0	0	0	0	0	0	0	0	0	0	0	0	0	0	0	0	0	0	0	0.578789	0.660951	0.360998	0	0.579921	0	0	0	0	0	0	0	0	0	0	0	0	0	0	0	0	0	0	0	0	0	0	0	0
CAMSAP1L1	0	0	0	0	0	0	0	0	0	0	0	0	0.988614	0	0	0	0	0	0	0	0	0	0	0	0	0	0	0	0	0	0	0	0	0	0	0	0	0	0	0	0	0	0	0	0	0	0	0	0
CAMTA1	0	0	0	0	0	0	0	0	0	0	0	0	0.631335	0	0	0	0	0	0	0	0	0	0	0	0	0	0	0.923714	0	0	0	0	0	0	0	0	0	0	0	0	0	0	0	0	0	0.749804	0	0.544961	0
CAMTA2	0	0	0	0	0	0	0	0	0	0	0	0	0	0	0	0	0	0	0	0	0	0	0	0	0	0	0	0	0	0	0	0	0	0	0	0	0	0	0	0	0	0	0	0	0	0	0	0.559378	0
CAND1	0	0	0	0	0	0	0	0	0	0	0	0	0	0	0	0	0	0	0.254456	0.254154	0	0	0	0	0	0	0	0	0	0	0	0	0	0	0	0	0	0	0	0	0	0	0	0	0	0	0	0	0
CANT1	0	0	0	0	0	0	0	0	0	0	0	0	0	0	0	0	0	0	0	0	0	0	0	0	0	0	0	0	0	0	0	0	0	0	0	0	0	0	0	0	0	0.777635	0	0	0	0	0.837724	0.939025	0
CANX	0	0	0	0	0	0	0	0	0	0	0	0	0	0	0	0	0	0	0.896862	0.934257	0	0	0	0	0	0	0	0	0	0	0	0	0	0	0	0	0	0	0	0	0	0	0	0	0	0	0	0	0
CAP1	0	0	0	0	0	0.461538	0	0	0	0.461538	0	0	0	0	0	0	0	0	0	0	0	0	0	0	0	0	0	0	0	0	0	0	0	0	0	0	0	0	0	0	0.461538	0.549451	0	0	0	0	0	0	0
CAPN3	0	0	0	0	0	0	0	0	0	0	0	0	0	0	0	0	0	0	0	0	0	0	0	0	0	0	0	0	0	0	0	0	0	0	0	0	0	0	0	0	0	1	0	0	0	0	0	0	0
CAPN5	0	0	0	0	0	0	0	0	0	0	0	0	0	0	0	0	0	0	0	0	0	0	0	0	0	0	0	0.726336	0	0	0	0	0	0	0	0	0	0	0	0	0	0	0	0	0	0	0	0	0
CAPN6	0	0	0	0	0	0	0	0	0	0	0	0	0.916422	0	0	0.629315	0	0	0	0	0	0	0	0	0.144016	0	0	0	0	0	0	0	0	0	0	0	0	0	0	0	0	0	0	0	0	0	0.817192	0	0
CAPN7	0	0	0	0	0	0	0	0	0	0	0	0	0.64927	0	0	0	0	0	0	0	0	0	0	0	0	0	0	0	0	0	0	0	0	0	0	0	0	0	0	0	0	0	0	0	0	0	0	0	0
CAPRIN1	0	0	0	0	0	0.626233	0	0.442555	0	0	0	0	0.0561811	0	0	0	0	0	0	0	0	0	0	0	0.320476	0.58036	0.689685	0.779712	0	0	0	0	0	0	0	0	0	0	0	0	0.398158	0	0	0	0	0	0	0.274795	0
CAPRIN2	0	0	0	0	0	0	0	0	0	0	0	0	0.834433	0	0	0	0	0	0	0	0	0	0	0	0	0	0	0	0	0	0	0	0	0	0	0	0	0	0	0	0	0	0	0	0	0.851232	0	0.902085	0
CAPZA1	0	0	0	0	0	0	0	0	0	1	0	0	0	0	0	0	0	0	0	0	0	0	0	0	0	0	0	0	0	0	0	0	0	0	0	0	0	0	0	0	0	0	0	0	0	0	0	0	0
CAPZA2	0	0	0	0	0	0	0	0.944063	0	0	0	0	0.906907	0	0	0	0	0	0	0	0	0	0	0	0.756915	0	0	0	0	0	0	0	0	0	0	0	0	0	0	0	0	0	0	0	0	0	0	0	0
CARD10	0	0	0	0	0	0	0	0	0	0	0	0	0.489623	0	0	0	0	0	0	0	0	0	0	0	0.452404	0	0	0	0	0	0	0	0	0	0	0	0	0	0	0	0	0	0	0	0	0	0	0	0
CARM1	0	0	0	0	0	0	0	0	0	0	0	0	0	0	0	0	0	0	0	0	0	0	0	0	0.671197	0	0	0	0	0	0	0	0	0	0	0	0	0	0	0	0	0	0	0	0	0	0	0	0
CARS	0	0	0	0	0	0	0	0	0	0	0	0	0	0	0	0	0	0	0	0	0	0	0	0	0	0	0	0	0	0	0	0	0	0	0	0	0	0	0	0	0	0	0	0	0	0	0	0	0
CASC3	0	0	0	0	0	0	0	0	0	0	0	0	0.813724	0	0	0	0	0	0	0	0	0	0	0	0	0	0	0	0	0	0	0	0	0.672732	0	0	0	0	0	0	0	0	0	0	0	0	0	0	0
CASD1	0	0	0	0	0	0	0	0	0	0	0	0	0.655946	0	0	0	0	0	0	0	0	0	0	0	0	0	0	0	0	0	0	0	0	0	0	0	0	0	0	0	0	0	0	0	0	0	0	0	0
CASK	0	0	0	0	0	0	0	0	0	0	0	0	0	0	0	0	0	0	0	0	0	0	0	0	0	0	0	0	0	0	0	0	0	0	0	0	0.927594	0	0	0	0	0	0	0	0	0	0	0	0
CASP10	0	0	0	0	0	0	0	0	0	0	0	0	0	0	0	0	0	0	0	0	0	0	0	0	0	0	0	0	0	0	0	0	0	0	0	0	0	0	0	0	0	0	0	0	0	0	0	0	0
CASP2	0	0	0	0	0	0	0	0	0	0	0	0	0	0	0	0	0	0	0	0	0	0	0	0	0	0	0	0	0	0	0	0.446875	0	0	0	0	0	0	0	0	0	0	0	0	0	0	0.239305	0.677628	0
CASP3	0	0	0	0	0	0	0	0	0	0	0	0	0	0	0	0	0	0	0	0	0	0	0	0	0	0	0	0	0	0	0	0	0	0	0	0	0	0	0	0	0	0.485003	0	0	0	0	0	0	0
CASP7	0	0	0	0	0	0	0	0	0	0	0	0	0.135675	0	0	0	0	0	0	0	0	0	0	0	0	0	0	0	0	0	0	0	0	0	0	0	0	0	0	0	0	0	0	0	0	0	0	0.135661	0
CASR	0	0	0	0	0	0	0	0	0	0	0	0	0	0	0	0	0	0	0	0	0	0	0	0	0.27912	0	0	0	0	0	0	0	0	0	0	0	0	0	0	0	0	0	0	0	0	0	0	0	0
CAST	0	0	0	0	0	0	0	0	0	0	0	0	0	0	0	0	0	0	0.138995	0.394291	0	0	0	0	0	0	0	0	0	0	0	0	0	0.993389	0	0	0	0	0	0	0	0	0	0	0	0	0	0	0
CASZ1	0	0	0	0	0	0	0	0	0	0	0	0	0	0	0	0	0	0.80723	0.666575	0.706031	0.114705	0.0759797	0.0285667	0	0.194298	0	0	0	0	0	0	0	0	0	0	0	0	0	0	0	0	0	0	0	0	0	0	0	0
CAT	0	0	0	0	0	0	0	0	0	0	0	0	0	0	0	0	0	0	0	0	0	0	0	0	0	0	0	0	0	0	0	0	0	0	0	0	0	0	0	0	0	0	0	0	0	0	0	0	0
CAV1	0	0	0	0	0	0	0	0	0	0	0	0	0	0	0	0	0	0	0	0	0	0	0	0	0	0.574846	0.38893	0.764279	0	0	0	0	0	0	0	0	0	0	0	0	0	0	0	0	0	0	0	0	0
CAV2	0	0	0	0	0	0	0	0	0	0	0	0	0	0	0	0	0	0	0.446392	0.979585	0	0	0	0	0	0	0	0	0	0	0	0	0	0	0	0	0	0	0	0	0	0	0	0	0	0	0	0	0
CBFA2T2	0	0	0	0	0	0	0	0	0	0.550097	0	0	0.819356	0	0	0	0	0	0	0	0	0	0	0	0	0	0	0	0	0	0	0	0	0	0	0	0	0	0	0	0	0	0	0	0	0	0	0	0
CBFA2T3	0	0	0	0	0	0	0.0304152	0	0	0	0	0	0.839555	0	0	0	0	0	0	0	0	0	0	0	0.291059	0	0	0	0	0	0.695327	0	0	0	0	0	0.564825	0	0	0	0	0.126354	0	0	0	0.117215	0	0.945857	0
CBFB	0	0	0	0	0	0	0	0	0	0	0	0	0.313703	0	0	0	0	0	0	0	0	0	0	0	0	0	0	0	0	0	0	0	0	0	0	0	0	0	0	0	0	0	0	0	0	0	0	0	0
CBL	0	0	0	0	0	0.37883	0	0.307499	0.521638	0.93635	0	0	0	0	0.518939	0	0	0	0	0	0	0	0	0.683817	0	0.0279466	0.674293	0.594392	0	0	0	0	0	0.903826	0	0	0	0	0	0	0	0.605983	0	0	0	0	0	0	0
CBLB	0	0	0	0	0	0	0	0	0	0	0	0	0.857935	0	0	0	0	0	0	0	0	0	0	0	0	0	0	0	0	0	0	0	0	0	0	0	0	0	0	0	0	0	0	0	0	0	0	0	0
CBX1	0	0	0	0	0	0	0	0	0	0	0	0	0	0	0	0	0	0.462073	0	0	0	0	0	0	0	0	0	0	0	0	0	0	0	0	0.116667	0	0	0	0	0	0	0	0	0	0	0	0	0	0
CBX2	0	0	0	0	0	0	0	0	0	0	0	0	0	0	0	0	0	0	0	0	0	0	0	0	0.663875	0	0	0	0	0	0	0	0	0	0	0	0	0	0	0	0	0.623323	0	0	0	0	0	0	0
CBX3	0	0	0	0	0	0	0	0	0	0	0	0	0	0	0	0	0	0	0	0	0	0	0	0	0	0	0	0	0	0	0	0	0	0	0	0	0	0	0	0	0	0	0	0	0	0	0	0	0
CBX4	0	0	0	0	0	0	0	0	0	0	0	0	0	0	0	0	0	0	0	0	0	0	0	0	0.244201	0	0	0	0	0	0	0	0	0	0	0	0	0	0	0	0	0	0	0	0	0	0	0	0
CBX6	0	0	0	0	0	0	0	0	0.510124	0.168519	0	0	0	0	0	0	0	0	0	0	0	0	0	0.479899	0	0	0	0	0	0	0	0	0	0	0	0	0	0	0	0	0	0	0	0	0	0	0	0	0
CBX7	0	0	0	0	0	0	0	0	0	0.791379	0	0	0	0	0	0	0	0	0	0	0	0	0	0	0	0	0	0	0	0	0	0	0	0.6435	0	0	0	0	0	0	0	0	0	0	0	0	0	0	0
CC2D1A	0	0	0	0	0	0	0	0	0	0.600898	0	0	0	0	0	0	0	0	0	0	0	0	0	0	0	0	0	0	0	0	0	0	0	0	0	0	0	0	0	0	0	0	0	0	0	0.482914	0	0.858564	0
CCDC131	0	0	0	0	0	0	0	0	0	0	0	0	0	0	0	0	0	0	0	0	0.98546	0.794284	0.585058	0	0	0	0	0	0	0	0	0	0	0	0	0	0	0	0	0	0	0	0	0	0	0.240513	0	0.221514	0
CCDC19	0	0	0	0	0	0	0	0	0	0	0	0	0	0	0	0	0	0	0	0	0	0	0	0	0.685452	0	0	0	0	0	0	0	0	0	0	0	0	0	0	0	0	0	0	0	0	0	0	0	0
CCDC25	0	0	0	0	0	0	0	0	0	0	0	0	0	0	0	0	0	0	0	0	0	0	0	0	0	0	0	0	0	0	0	0	0	0	0	0	0	0	0	0	0	0	0	0	0	0.716998	0	0.71702	0
CCDC28B	0	0	0	0	0	0	0	0	0	0	0	0	0.225669	0	0	0	0	0	0	0	0	0	0	0	0	0	0	0	0	0	0	0	0	0.225658	0	0	0	0	0	0	0	0	0	0	0	0	0	0	0
CCDC47	0	0	0	0	0	0	0	0	0.569842	0	0	0	0	0	0	0	0	0	0	0	0	0	0	0	0	0	0	0	0	0	0	0	0	0	0	0	0.320063	0	0	0	0	0	0	0	0	0	0	0	0
CCDC6	0	0	0	0	0	0	0	0	0	0.36981	0	0	0.998195	0	0	0	0	0	0.947634	0.975936	0.691301	0.591056	0.180562	0	0.762015	0	0	0	0	0	0	0	0	0.0416321	0.839667	0	0	0	0	0	0	0	0	0	0	0	0	0	0
CCDC64	0	0	0	0	0	0	0	0	0	0	0	0	0	0	0	0	0	0	0	0	0	0	0	0	0.159027	0	0	0	0	0	0	0	0	0	0	0	0	0	0	0	0	0	0	0	0	0	0	0	0
CCDC71	0	0	0	0	0	0	0	0.396359	0	0	0	0	0.278443	0	0	0	0	0	0.665564	0.0615203	0	0	0	0	0	0	0	0	0	0	0	0	0	0.624022	0	0	0	0	0	0	0	0	0	0	0	0	0	0	0
CCDC88A	0	0	0	0	0	0	0	0.860642	0	0.853488	0	0	0	0	0	0	0	0	0	0	0	0	0	0	0	0	0	0	0	0.352287	0	0	0	0	0	0	0	0	0	0	0	0	0	0	0	0	0	0	0
CCDC88C	0	0	0	0	0	0	0	0	0	0	0	0	0	0	0	0	0	0	0	0	0	0	0	0	0	0.54138	0.544696	0.223176	0	0	0	0	0	0	0	0	0	0	0	0	0	0	0	0	0	0	0	0	0
CCDC93	0	0	0	0	0	0	0	0	0	0	0	0	0	0	0	0	0	0	0	0	0	0	0	0	0	0	0	0	0	0	0	0	0	0	0	0	0	0	0	0	0	1	0	0	0	0	0	0	0
CCL1	0	0	0	0	0	0	0	0	0	0	0	0	0	0	0	0	0	0	0	0	0	0	0	0	0	0	0	0	0	0	0	0	0	0	0	0	0	0	0	0	0	0	0	0	0	0	0	0.918092	0
CCL3	0	0	0	0	0	0	0	0	0	0	0	0	0	0	0	0	0	0	0	0	0	0	0	0	0	0	0	0	0	0	0	0	0	0	0	0	0	0	0	0	0		0	0	0	0	0	0	0
CCL7	0	0	0	0	0	0	0	0	0	0	0	0	0.178466	0	0	0	0	0	0	0	0	0	0	0	0	0	0	0	0	0	0	0	0	0	0	0	0	0	0	0	0	0.178466	0	0	0	0	0	0	0
CCND1	0	0	0	0	0	0.964465	0	0	0	0	0	0	0.443069	0	0	0	0	0	0	0	0	0	0	0.224372	0.673527	0	0	0	0	0	0	0	0	0	0	0	0	0	0	0	0	0.0861567	0	0	0	0.345547	0	0.655351	0
CCND2	0	0	0	0	0	0.502095	0	0	0	0	0	0	0	0	0	0	0	0	0	0	0.323511	0.214198	0.63351	0	0.0514204	0	0	0	0	0	0	0	0	0	0	0	0	0	0	0	0.100339	0.492022	0	0	0	0.456713	0	0.289636	0
CCND3	0	0	0	0	0	0	0	0	0	0	0	0	0	0	0	0	0	0	0	0	0	0	0	0	0.134309	0	0	0	0	0	0	0	0	0	0	0	0	0	0	0	0	0	0	0	0	0	0	0	0
CCNE1	0	0	0	0	0	0	0	0	0	0	0	0	0	0	0	0	0	0	0	0	0	0	0	0	0.590033	0	0	0	0	0	0	0	0	0	0	0	0	0	0	0	0	0	0	0	0	0	0	0	0
CCNE2	0	0	0	0	0	0	0	0	0	0.224513	0	0	0	0	0	0	0	0	0	0	0	0	0	0	0	0	0	0	0	0	0	0	0	0	0	0	0	0	0	0	0	0	0	0	0	0	0	0	0
CCNF	0	0	0	0	0	0	0	0	0	0	0	0	0	0	0	0	0	0	0	0	0	0	0	0	0	0	0	0	0	0	0	0	0	0	0	0	0	0	0	0	0	1	0	0	0	0	0	0	0
CCNG1	0	0	0	0	0	0	0	0.0964257	0	0.311357	0	0	0.48158	0	0	0	0	0	0	0	0	0	0	0	0	0	0	0	0	0	0	0	0	0	0	0	0	0	0	0	0	0	0	0	0	0	0	0	0
CCNG2	0	0	0	0	0	0	0	0	0	0	0	0	0	0	0	0	0	0	0	0	0	0	0	0	0	0	0	0	0	0	0	0	0	0	0	0	0	0	0	0	0	0	0	0	0	0	0	1	0
CCNJ	0	0	0	0	0	0	0	0	0	0.629033	0	0	0.286364	0	0	0	0	0	0	0	0.515505	0.637548	0.131161	0	0	0.45563	0.928604	0.816539	0	0	0	0	0	0	0	0	0.126317	0	0	0	0	0.827411	0	0	0	0.243502	0	0.625768	0
CCNJL	0	0	0	0	0	0	0	0	0.528383	0	0	0	0	0	0	0	0	0	0	0	0.515986	0.196348	0.961053	0	0.732862	0	0	0	0	0	0	0	0	0	0	0	0	0	0	0	0	0.987714	0	0	0	0.015893	0	0.260114	0
CCNK	0	0	0	0	0	0	0	0	0	0	0	0	0.66594	0	0	0	0	0	0	0	0	0	0	0	0	0	0	0	0	0	0	0	0	0	0	0	0	0	0	0	0	0	0	0	0	0	0	0	0
CCNL1	0	0	0	0	0	0	0	0	0	0	0	0	0	0	0	0	0	0	0	0	0	0	0	0	0	0.318884	0.832624	0.229134	0	0	0	0	0	0	0	0	0	0	0	0	0	0	0	0	0	0	0	0	0
CCNL2	0	0	0	0	0	0	0	0	0	0	0	0	0.734604	0	0	0	0	0	0	0	0.849024	0.801199	0.467065	0	0	0	0	0	0	0	0	0	0	0	0	0	0	0	0	0	0	0	0	0	0	0	0.490338	0	0
CCNT2	0	0	0	0	0	0	0	0	0	0	0	0	0.599884	0	0	0	0	0	0	0	0	0	0	0	0.15536	0	0	0	0	0	0	0	0	0	0	0	0	0	0	0	0	0	0.399297	0	0	0	0	0	0
CCPG1	0	0	0	0	0	0	0	0	0	0	0	0	0	0	0	0	0	0	0	0	0	0	0	0	0	0	0	0	0	0	0	0	0	0	0	0	0	0	0	0	0	0	0	0	0	0	0	0	0
CCR7	0	0	0	0	0	0	0	0	0	0	0	0	0	0	0	0	0	0	0	0	0	0	0	0	0	0	0	0	0	0	0	0	0	0	0	0	0	0	0	0	0	1	0	0	0	0	0	0	0
CCRN4L	0	0	0	0	0	0	0	0	0	0	0	0	0	0	0	0	0	0	0	0	0	0	0	0	0	0	0	0	0	0	0	0	0	0	0	0	0	0	0	0	0	0	0	0	0	0	0	0	0
CCT6A	0	0	0	0	0	0	0	0	0	0	0	0	0	0	0	0	0	0	0.666239	0.570444	0	0	0	0	0	0	0	0	0	0	0	0	0	0	0	0	0	0	0	0	0	0	0	0	0	0.878155	0	0.153374	0
CD163	0	0	0	0	0	0	0	0	0	0	0	0	0.946096	0	0	0	0	0	0	0	0	0	0	0	0.550949	0	0	0	0	0	0	0	0	0	0	0	0	0	0	0	0	0	0	0	0	0	0	0	0
CD164	0	0	0	0	0	0.94914	0	0	0	0	0	0	0	0	0	0	0	0	0	0	0	0	0	0	0.700652	0	0	0	0	0	0	0	0	0	0	0	0	0	0	0	0	0	0	0	0	0	0	0	0
CD200	0	0	0	0	0	0	0	0	0	0	0	0	0	0	0	0	0	0	0	0	0.990446	0.803246	0.813022	0	0	0	0	0	0	0	0	0	0	0	0	0	0	0	0	0	0	0	0	0	0	0	0	0	0
CD28	0	0	0	0	0	0	0	0	0	0	0	0	0.909822	0	0	0	0	0	0	0	0	0	0	0	0.488775	0	0	0	0	0	0	0	0	0	0	0	0	0	0	0	0	0	0	0	0	0	0	0	0
CD2AP	0	0	0	0	0	0.768368	0	0	0	0	0	0	0.439966	0	0	0	0	0	0	0	0	0	0	0	0.286809	0	0	0	0	0	0	0	0	0	0	0	0	0	0	0	0	0	0	0	0	0.827158	0	0.388545	0
CD4	0	0	0	0	0	0	0	0	0	0	0	0	0	0	0	0	0	0	0	0	0	0	0	0	0	0	0	0	0	0	0	0	0	0	0	0	0	0	0	0	0	0	0	0	0	0	0	0	0
CD44	0	0	0	0	0	0	0	0	0	0	0	0	0	0	0	0	0	0	0	0	0	0	0	0	0	0	0	0	0	0	0	0	0	0	0	0	0	0	0	0	0	0	0	0	0	1	0	0	0
CD47	0	0	0	0	0	0	0	0	0	0.752174	0	0	0	0	0	0	0	0	0	0	0	0	0	0	0	0	0	0.506035	0	0	0	0	0	0	0.726669	0	0	0	0	0	0	0	0	0	0	0	0	0	0
CD69	0	0	0	0	0	0	0	0	0	0	0	0	0	0	0	0	0	0	0	0	0	0	0	0	0	0	0	0	0	0	0	0	0	0	0	0	0	0	0	0	0	0	0	0	0	0.722248	0	0.808735	0
CD86	0	0	0	0	0	0	0	0	0	0	0	0	0	0	0	0	0	0	0	0	0	0	0	0	0	0	0	0	0	0	0	0	0	0	0	0	0	0	0	0	0	1	0	0	0	0	0	0	0
CDC14A	0	0	0	0	0	0	0	0	0	0	0	0	0	0	0	0	0	0	0.136347	0.990384	0	0	0	0	0.595355	0	0	0	0	0	0	0	0	0	0	0	0	0	0	0	0	0	0	0	0	0	0	0	0
CDC14B	0	0	0	0	0	0	0	0	0	0.424009	0	0	0.653549	0	0	0	0	0	0	0	0	0	0	0	0.877572	0	0	0	0	0	0	0	0	0	0	0.685927	0	0	0	0	0	0.565977	0	0	0.296551	0	0	0	0
CDC23	0	0	0	0	0	0	0	0	0	0	0	0	0.317974	0	0	0	0	0	0	0	0	0	0	0	0.571357	0	0	0	0	0	0	0	0	0	0	0	0	0	0	0	0	0	0	0	0	0.286637	0	0.447131	0
CDC25A	0	0	0	0	0	0	0	0	0	0	0	0	0	0	0	0	0	0	0	0	0	0	0	0	0.295664	0	0	0	0	0	0	0	0	0	0	0	0.472624	0	0	0	0	0.660094	0	0	0	0	0	0	0
CDC25B	0	0	0	0	0	0	0	0	0	0	0	0	0	0	0	0	0	0	0.474464	0.948856	0	0	0	0	0.0419033	0	0	0	0	0	0	0	0	0	0	0	0	0	0	0	0	0	0	0	0	0	0	0	0
CDC27	0	0	0	0	0	0	0	0	0	0	0	0	0.860637	0	0	0	0	0	0	0	0	0	0	0	0.95061	0	0	0	0	0	0	0	0	0	0	0	0	0	0	0	0	0	0	0	0	0.2802	0	0.660848	0
CDC2L5	0	0	0	0	0	0	0	0	0	0	0	0	0	0	0.351078	0	0	0	0	0	0.263035	0.850225	0.375583	0	0	0	0	0	0	0	0	0	0	0	0	0	0	0	0	0	0	0	0	0	0	0	0	0	0
CDC2L6	0	0	0	0	0	0	0	0	0	0	0	0	0	0	0	0	0	0	0.205447	0.19072	0	0	0	0	0	0	0	0	0	0	0	0	0	0	0	0	0	0	0	0	0.754296	0	0	0	0	0.87947	0	0	0
CDC34	0	0	0	0	0	0	0	0	0	0	0	0	0	0	0	0	0	0	0	0	0	0	0	0	0	0	0	0	0	0	0	0	0	0	0	0	0.611886	0	0	0	0	0.611658	0	0	0	0	0	0	0
CDC37L1	0	0	0	0	0	0	0	0	0	0	0	0	0	0	0	0	0	0	0	0	0	0	0	0	0.982979	0	0	0	0	0	0	0	0	0	0	0	0	0	0	0	0	0	0	0	0	0	0	0.610502	0
CDC40	0	0	0	0	0	0	0	0	0	0	0	0	0.368792	0	0	0	0	0	0	0	0	0	0	0	0	0	0	0	0	0	0	0	0	0	0	0	0	0	0	0	0	0	0	0	0	0.223419	0	0.747755	0
CDC42	0	0	0	0	0	0.770028	0	0	0	0	0	0	0.79774	0	0	0	0	0	0	0	0	0	0	0	0	0	0	0	0	0	0	0.203418	0	0	0	0	0	0	0	0	0.79051	0	0	0	0	0.194324	0	0.735616	0
CDC42BPA	0	0	0	0	0	0	0	0	0	0	0	0	0	0	0	0	0	0	0	0	0	0	0	0	0	0	0	0	0	0	0	0	0	0	0	0	0	0	0	0	0	0	0	0	0	0.0830508	0	0.0121347	0
CDC42BPB	0	0	0	0	0	0	0	0	0	0	0	0	0.713238	0	0	0	0	0	0	0	0	0	0	0	0	0	0	0	0	0	0	0.713179	0	0	0	0	0	0	0	0	0	0	0	0	0	0	0	0	0
CDC42SE1	0	0	0	0	0	0.484173	0	0	0	0	0	0	0	0	0	0	0	0	0	0	0	0	0	0	0	0	0	0.383088	0	0	0	0	0	0	0	0	0	0	0	0	0	0.942866	0	0	0	0	0.109287	0	0
CDC7	0	0	0	0	0	0	0	0	0	0	0	0	0	0	0	0	0	0	0	0	0	0	0	0	0	0	0	0	0	0	0	0	0	0	0	0	0	0	0	0	0	0	0	0	0	0	0	0	0
CDCA4	0	0	0	0	0	0	0	0	0	0	0	0	0	0	0	0	0	0	0	0	0	0	0	0	0.731178	0	0	0	0	0	0	0	0	0	0	0	0	0	0	0	0	0	0	0	0	0	0	0	0
CDCA8	0	0	0	0	0	0	0	0	0	0	0	0	0	0	0	0	0	0	0	0	0	0	0	0	0	0	0	0	0	0	0	0	0	0	0	0	0	0	0	0	0	1	0	0	0	0	0	0	0
CDH11	0	0	0	0	0	0	0	0	0	0	0	0	0.432948	0	0	0	0	0	0	0	0.912855	0.69845	0.687072	0	0	0	0	0.376423	0	0	0	0	0	0	0	0	0	0	0	0	0	0	0	0	0	0	0	0	0
CDH13	0	0	0	0	0	0	0	0	0	0	0	0	0	0	0	0	0	0	0	0	0	0	0	0	0	0	0	0	0	0	0	0	0	0	0	0	0	0	0	0	0.186184	0	0	0	0	0	0	0	0
CDH2	0	0	0	0	0	0	0	0	0	0	0	0	0	0	0	0	0	0	0	0	0	0	0	0	0	0	0	0	0	0	0	0	0	0	0	0	0	0	0	0	0	0	0	0	0	0	0	0	0
CDH5	0	0	0	0	0	0	0	0	0	0	0	0	0.227946	0	0	0	0	0	0	0	0	0	0	0	0	0	0	0	0	0	0	0	0	0	0	0	0	0	0	0	0	0	0	0	0	0	0	0	0
CDK2	0	0	0	0	0	0	0	0	0	0	0	0	0	0	0	0	0	0	0	0	0	0	0	0	0	0	0	0	0	0	0	0	0	0	0	0	0	0	0	0	0	0	0	0	0	1	0	0	0
CDK5R1	0	0	0	0	0	0	0	0	0	0	0	0	0.632446	0	0	0	0	0	0.721927	0.363137	0.309357	0.283964	0.669952	0	0.913379	0	0	0	0	0	0	0	0	0	0	0	0	0	0	0	0	0	0	0	0	0.841027	0	0.631552	0
CDK6	0	0	0	0	0	0.883313	0	0	0	0	0.452227	0	0.206056	0	0	0	0	0	0.579167	0.425898	0.501707	0.43768	0.296478	0.53168	0.770708	0	0	0.621666	0	0	0	0.694728	0	0	0.687333	0	0	0	0	0.0223365	0	0	0	0	0	0.00494924	0	0.802319	0
CDK8	0	0	0	0	0	0	0	0	0	0	0	0	0.8	0	0	0	0	0	0	0	0	1	1	0	0	0	0	0	0	0	0	0	0	0	0	0	0	0	0	0	0	0	0	0	0	0	0	0	0
CDKL2	0	0	0	0	0	0	0	0	0	0	0	0	0	0	0	0	0	0	0	0	0	0	0	0	0	0	0	0	0	0	0	0	0	0	0	0	0	0	0	0	0	0	0	0	0	0	0	0	0
CDKN1A	0	0	0	0	0	0	0	0	0.501339	0	0	0	0	0	0	0	0	0	0	0	0	0	0	0	0	0	0	0	0	0	0	0	0	0	0	0	0	0	0	0	0	0.260389	0	0	0	0	0	0.361494	0
CDKN1B	0	0	0	0	0	0	0	0	0	0	0	0	0.943568	0	0	0	0	0	0	0	0	0	0	0	0	0	0	0	0	0	0	0	0	0	0	0	0.943568	0	0	0	0	0	0	0	0	0	0	0	0
CDKN1C	0	0	0	0	0	0	0	0	0	0	0	0	0.558028	0	0	0	0	0	0	0	0.859641	0.98343	0.484761	0	0	0.538517	0.506618	0.565229	0	0	0	0	0	0	0	0	0	0	0	0	0	0	0	0	0	0.571144	0	0.291841	0
CDON	0	0	0	0	0	0.803367	0	0	0	0	0	0	0	0	0	0	0	0	0.329359	0.615579	0	0	0	0.38079	0	0	0	0	0	0	0	0	0	0	0	0	0	0	0	0	0	0	0.936659	0	0	0	0	0	0
CDR2L	0	0	0	0	0	0	0	0	0	0	0	0	0.136422	0	0	0	0	0	0	0	0.449677	0.32995	0.793903	0	0	0	0	0.391596	0	0	0	0	0	0	0	0	0	0	0	0	0	0	0	0	0	0	0	0	0
CDS2	0	0	0	0	0	0	0	0	0	0	0	0	0	0	0	0	0	0	0	0	0	0	0	0	0.834222	0	0	0.916535	0	0	0	0	0	0.907265	0	0	0	0	0	0	0	0	0	0	0	0	0	0	0
CDV3	0	0	0	0	0	0	0	0	0	0	0	0	0.165887	0	0	0	0	0	0	0	0	0	0	0	0.895262	0	0	0	0	0	0	0	0	0	0	0	0.812655	0	0	0	0	0.640112	0	0	0	0	0	0	0
CDX2	0	0	0	0	0	0	0	0	0	0	0	0	0.426381	0	0	0	0	0	0	0	0	0	0	0	0	0	0	0	0	0	0	0	0	0	0	0	0	0	0	0	0	0	0	0	0	0	0	0	0
CDYL	0	0	0	0	0	0	0	0	0	0	0	0	0.563745	0	0	0	0	0	0	0	0	0	0	0	0	0	0	0	0	0	0	0	0	0	0	0	0.69134	0	0	0	0	0.627851	0	0	0	0	0	0	0
CEACAM1	0	0	0	0	0	0	0	0	0	0	0	0	0	0	0	0	0	0	0	0	0	0	0	0	0	0	0	0	0	0	0	0	0	0	0	0	0	0	0	0	0	0	0	0	0	0	0	0	0
CEBPA	0	0	0	0	0	0	0	0	0	0	0	0	0.771932	0	0	0	0	0	0	0	0	0	0	0	0	0	0	0	0	0	0	0	0	0	0	0	0	0	0	0	0	0	0	0	0	0.452711	0	0.739078	0
CEBPD	0	0	0	0	0	0	0	0	0.193208	0	0	0	0	0	0	0	0	0	0	0	0	0	0	0	0	0	0	0	0	0	0	0	0	0	0	0	0	0	0	0	0	0.193546	0	0	0	0	0	0	0
CEBPG	0	0	0	0	0	0	0	0	0	0	0	0	0	0	0	0	0	0	0.465048	0.679047	0.740819	0.67105	0.838242	0	0	0	0	0	0	0	0	0.551634	0	0	0	0	0	0	0	0	0	0	0	0	0	0	0	0	0
CELSR1	0	0	0	0	0	0	0	0	0	0	0	0	0	0	0	0	0	0	0	0	0.686584	0.113735	0.535355	0	0	0.661774	0.635356	0.984418	0	0	0	0	0	0	0	0	0	0	0	0	0	0	0	0	0	0	0	0	0
CELSR2	0	0	0	0	0	0	0	0	0	0	0	0	0	0	0	0	0	0	0	0	0	0	0	0	0	0	0	0	0	0	0	0	0	0	0	0	0	0	0	0	0	0	0	0	0	0	0	0.29302	0
CELSR3	0	0	0	0	0	0	0	0	0	0	0	0	0	0	0	0	0	0	0	0	0	0	0	0	0	0	0	0	0	0	0	0	0	0	0	0	0	0	0	0	0	0	0	0	0	0	0	0	0
CENPB	0	0	0	0	0	0	0	0	0	0	0	0	0	0	0	0	0	0	0	0	0	0	0	0	0	0	0	0	0	0	0	0	0	0	0	0	0	0	0	0	0	0	0	0	0	0	0	0	0
CENPO	0	0	0	0	0	0	0	0.860549	0	0	0	0	0	0	0	0	0	0	0	0	0	0	0	0	0	0	0	0	0	0	0	0	0	0	0	0	0	0	0	0	0	0	0	0	0	0	0	0.763949	0
CENPQ	0	0	0	0	0	0	0	0	0	0	0	0	0	0	0	0	0	0	0	0	0	0	0	0	0	0	0	0	0	0	0	0	0	0	0	0	0	0	0	0	0	0	0	0	0	0	0		0
CENTB2	0	0	0	0	0	0.866476	0	0	0	0	0	0	0	0	0	0.947896	0	0	0	0	0.15946	0.487346	0.906435	0	0	0	0	0	0	0	0	0	0	0	0	0	0	0	0	0	0	0	0	0	0	0	0	0.574256	0
CENTD1	0	0	0	0	0	0	0	0	0	0	0	0	0	0	0	0	0	0	0	0	0	0	0	0	0	0	0	0	0	0	0	0	0	0	0	0	0	0	0	0	0	0	0	0	0	0	0	0.436121	0
CENTG1	0	0	0	0	0	0	0	0	0	0	0	0	0	0	0	0	0	0	0	0	0	0	0	0	0	0	0	0.834474	0	0	0	0	0	0	0	0	0	0	0	0	0	0	0	0	0	0.456438	0	0	0
CENTG2	0	0	0	0	0	0	0	0	0	0.918724	0	0	0	0	0	0	0	0	0	0	0	0	0	0	0	0	0	0	0	0	0	0	0	0	0	0	0	0	0	0	0.0555648	0	0	0	0	0.100202	0	0.149244	0
CEP110	0	0	0	0	0	0	0	0	0	0	0	0	0	0	0	0	0	0	0	0	0	0	0	0	0	0	0	0	0	0	0	0	0	0	0	0	0.531159	0	0	0	0	0.531214	0	0	0	0	0	0	0
CEP135	0	0	0	0	0	0	0	0	0	0	0	0	0.880781	0	0	0	0	0	0	0	0	0	0	0	0	0	0	0	0	0	0	0	0	0	0	0	0	0	0	0	0	0.81919	0	0	0	0	0	0	0
CEP164	0	0	0	0	0	0	0	0	0	0	0	0	0	0	0	0	0	0	0	0	0	0	0	0	0	0	0	0	0	0	0	0	0	0	0	0	0	0	0	0	0	1	0	0	0	0	0	0	0
CEP170	0	0	0	0	0	0	0	0	0	0	0	0	0	0	0	0	0	0	0	0	0	0	0	0	0	0	0	0	0	0	0	0	0.978731	0	0	0	0	0	0	0	0	0	0.901165	0	0	0	0	0.462043	0
CEP350	0	0	0	0	0	0	0	0	0	0.604572	0	0	0.416904	0	0	0	0	0.45289	0	0	0.830958	0.301743	0.50733	0	0.634378	0	0	0	0	0	0	0	0	0	0	0	0.601445	0	0	0.954527	0	0	0	0	0	0.249583	0	0.846275	0
CEP55	0	0	0	0	0	0	0	0	0	0	0	0	0	0	0	0	0	0	0.453627	0.445477	0	0	0	0	0	0	0	0	0	0	0	0	0	0	0	0	0	0	0	0	0	0	0	0	0	0	0	0	0
CEP57	0	0	0	0	0	0	0	0	0	0	0	0	0	0	0	0	0	0	0	0	0	0	0	0	0	0	0	0	0	0	0	0	0	0	0	0	0	0	0	0	0	0	0	0	0	0	0	0.834909	0
CEP63	0	0	0	0	0	0	0	0	0	0.765892	0	0	0.781291	0	0	0	0	0	0	0	0	0	0	0	0	0	0	0	0	0	0	0	0	0.984284	0	0	0	0	0	0	0	0	0	0	0	0	0	0	0
CEP68	0	0	0	0	0	0	0	0	0	0	0	0	0	0	0	0	0	0	0	0	0.771657	0.861809	0.048686	0	0.916446	0	0	0	0	0	0	0	0	0	0	0	0	0	0	0	0	0	0	0	0	0	0	0	0
CEP76	0	0	0	0	0	0	0	0	0	0	0	0	0	0	0	0	0	0	0	0	0	0	0	0	0	0	0	0	0	0	0	0	0	0	0	0	0	0	0	0	0	0	0	0	0	0	0	0	0
CEP97	0	0	0	0	0	0	0	0	0	0	0	0	0	0	0	0	0	0	0	0	0	0	0	0	0	0	0	0	0	0	0	0	0	0	0	0	0	0	0	0	0	0	0	0	0	0	0		0
CGGBP1	0	0	0	0	0	0	0	0	0	0	0	0	0.747307	0	0	0	0	0	0	0	0	0	0	0	0	0	0	0	0	0	0	0	0	0	0	0.344104	0	0	0	0	0	0	0	0	0	0	0	0	0
CHAC1	0	0	0	0	0	0	0	0	0	0	0	0	0	0	0	0	0	0	0	0	0.952675	0.932317	0.788892	0	0.920914	0	0	0.417332	0	0	0	0	0	0	0	0	0	0	0	0	0	0	0	0	0	0	0	0	0
CHAF1A	0	0	0	0	0	0	0	0	0	0	0	0	0	0	0	0	0	0	0	0	0.355517	0.543967	0.973929	0	0	0	0	0	0	0	0	0	0	0	0	0	0	0	0	0	0	0	0	0	0	0.617661	0	0.432182	0
CHD1	0	0	0	0	0	0	0	0	0	0	0	0	0	0	0	0	0	0	0.0670778	0.416597	0.528649	0.920972	0.784176	0	0	0	0	0	0	0	0	0	0	0	0	0	0	0	0	0	0	0	0.986857	0	0	0	0	0	0
CHD2	0	0	0	0	0	0	0	0	0	0	0	0	0	0	0	0	0	0	0	0	0	0	0	0	0.782857	0	0	0.859731	0	0	0	0	0	0	0	0	0	0	0	0	0	0	0	0	0	0	0	0	0
CHD3	0	0	0	0	0	0	0	0	0	0.0895159	0	0	0	0	0	0	0	0	0	0	0	0	0	0	0	0	0	0	0	0	0	0	0.522036	0	0	0.232278	0	0	0	0	0	0	0	0.883282	0	0	0	0	0
CHD4	0	0	0	0	0	0	0	0	0	0	0	0	0	0	0	0	0	0	0	0	0	0	0	0	0	0	0	0	0	0	0	0	0	0	0	0	0	0	0	0	0	0.525043	0.525043	0	0	0	0	0	0
CHD5	0	0	0	0	0	0	0	0	0	0	0	0	0	0	0	0	0	0.897577	0	0	0.502295	0.936297	0.738221	0	0.693459	0	0	0	0	0	0	0	0	0	0	0	0	0	0	0	0	0	0	0	0	0	0	0.43536	0
CHD7	0	0	0	0	0	0	0	0	0.843284	0	0	0	0.309707	0	0	0	0	0	0.412262	0.249918	0	0	0	0	0.414682	0	0	0	0	0	0	0	0	0	0	0	0	0	0	0	0.600772	0.0467113	0.332551	0	0	0	0	0	0
CHD9	0	0	0	0	0	0	0	0	0.289713	0	0	0	0	0	0	0	0	0	0.923266	0.67814	0	0	0	0	0.609877	0	0	0	0	0	0	0	0	0	0	0	0	0	0	0	0	0	0.351311	0	0	0.32913	0	0.942826	0
CHEK1	0	0	0	0	0	0	0	0	0	0	0	0	0	0	0	0	0	0	0	0	0	0	0	0	0.763944	0	0	0	0	0	0	0	0	0	0	0	0	0	0	0	0	0	0	0	0	0	0	0	0
CHFR	0	0	0	0	0	0	0	0	0	0	0	0	0	0	0	0	0	0	0	0	0.678239	0.296751	0.683322	0	0	0	0	0	0	0	0	0	0	0	0	0	0	0	0	0	0	0	0	0	0	0	0	0	0
CHGA	0	0	0	0	0	0	0	0	0	0	0	0	0	0	0	0	0	0	0	0	0	0	0	0	0	0	0	0	0	0	0	0	0	0	0	0	0	0	0	0	0	0	0	0	0	0.819529	0	0.81952	0
CHKA	0	0	0	0	0	0	0	0	0	0	0	0	0.762128	0	0	0	0	0	0	0	0	0	0	0	0	0	0	0	0	0	0	0	0	0	0	0	0	0	0	0	0	0	0	0	0	0	0	0	0
CHL1	0	0	0	0	0	0	0.664409	0	0	0	0	0	0.423573	0	0	0	0	0	0	0	0	0	0	0	0	0	0	0	0	0	0.25762	0	0.191969	0	0	0	0	0	0	0.377475	0	0	0	0	0	0	0.367788	0	0
CHMP2B	0	0	0	0	0	0	0	0	0	0.195554	0	0	0	0	0	0	0	0	0	0	0	0	0	0	0	0	0	0	0	0	0	0	0	0	0	0	0	0	0	0	0	0	0	0	0	0	0	0	0
CHMP7	0	0	0	0	0	0	0	0	0	0	0	0	0.524955	0	0	0	0	0	0	0	0	0	0	0	0	0	0	0	0	0	0	0	0	0	0	0	0	0	0	0	0	0	0	0	0	0.786378	0	0.677992	0
CHN2	0	0	0	0	0	0	0	0	0	0	0	0	0	0	0	0	0	0	0	0	0	0	0	0	0	0	0	0	0	0	0	0	0	0	0	0	0	0	0	0	0	0	0	0	0	0	0	0	0
CHORDC1	0	0	0	0	0	0	0	0	0	0	0	0	0	0	0	0	0	0	0	0	0.264646	0.0445901	0.67655	0	0.3895	0	0	0	0	0	0	0	0	0	0	0	0	0	0	0	0	0	0	0	0	0	0	0	0
CHP	0	0	0	0	0	0	0	0	0	0	0	0	0	0	0	0	0	0	0	0	0	0	0	0	0	0	0	0	0	0	0	0	0	0	0	0	0	0	0	0	0	0	0	0	0.398952	0	0	0	0
CHRM2	0	0	0	0	0	0	0	0	0	0	0	0	0	0	0	0	0	0	0	0	0	0	0	0	0	0	0	0	0	0	0	0	0	0	0	0	0	0	0	0	0	0	0	0	0	0.262505	0	0.675584	0
CHRM5	0	0	0	0	0	0	0	0	0	0	0	0	0	0	0	0	0	0	0	0	0	0	0	0	0	0	0	0	0	0	0	0	0	0	0	0	0	0	0	0	0	0	0	0	0	0.892569	0	0.892573	0
CHRNB2	0	0	0	0	0	0	0	0	0	0	0	0	0	0	0	0	0	0	0.789831	0.193602	0	0	0	0	0	0	0	0	0	0	0	0	0	0	0	0	0	0	0	0	0	0	0	0	0	0	0	0	0
CHRNE	0	0	0	0	0	0	0	0	0	0	0	0	0	0	0	0	0	0	0	0	0	0	0	0	0.676217	0	0	0	0	0	0	0	0	0	0	0	0	0	0	0	0	0	0	0	0	0	0	0	0
CHST1	0	0	0	0	0	0	0	0	0	0	0	0	0.484028	0	0	0	0	0	0.71255	0.95013	0	0	0	0	0	0	0	0	0	0	0	0	0	0	0	0	0	0	0	0	0	0	0	0	0	0.291099	0	0.640469	0
CHST2	0	0	0	0	0	0	0	0	0	0	0	0	0	0	0	0	0	0	0	0	0	0	0	0	0	0	0	0	0	0	0	0	0	0	0	0	0	0	0	0	0	0	0	0	0	0	0	0	0
CHST3	0	0	0	0	0	0	0	0	0	0	0	0	0.937078	0	0	0	0	0	0	0	0.887419	0.047445	0.0172414	0	0	0	0	0	0	0	0	0	0	0.222044	0	0	0	0	0	0.427503	0	0.307214	0	0	0	0	0	0	0
CHST7	0	0	0	0	0	0	0	0	0	0	0	0	0.57307	0	0.415865	0	0	0	0	0	0	0	0	0	0	0	0	0	0	0.662938	0	0	0	0	0	0	0	0	0	0	0	0	0	0	0	0.260652	0	0.190515	0
CHSY1	0	0	0	0	0	0	0	0	0	0.446264	0	0	0	0	0	0	0	0	0	0	0.478071	0.79684	0.843843	0	0	0	0	0	0	0	0	0	0	0	0	0	0	0	0	0	0	0	0	0	0	0	0	0	0
CIAPIN1	0	0	0	0	0	0	0	0	0	0	0	0	0	0	0	0	0	0	0	0	0	0	0	0	0.682402	0	0	0	0	0	0	0	0	0	0	0	0	0	0	0	0	0	0	0	0	0	0	0	0
CIB2	0	0	0	0	0	0	0	0.359063	0	0	0	0	0.391907	0	0	0	0	0	0	0	0	0	0	0	0	0	0	0	0	0	0	0	0	0	0	0	0	0	0	0	0.0443369	0	0	0	0	0	0	0	0
CIC	0	0	0	0	0	0	0.432216	0	0	0	0	0	0	0	0	0	0.760574	0	0	0	0	0	0	0	0	0	0	0	0	0	0.228046	0	0	0	0	0	0	0	0	0	0	0	0	0	0	0.799753	0	0.896293	0
CILP	0	0	0	0	0	0	0	0	0	0	0	0	0	0	0	0	0	0	0	0	0.295961	0.340968	0.922616	0	0	0	0	0	0	0	0	0	0	0	0	0	0	0	0	0	0	0	0	0	0	0	0	0	0
CIT	0	0	0	0	0.0836323	0	0	0	0	0	0	0	0	0	0.497622	0	0	0	0	0	0	0	0	0	0	0	0	0	0	0	0	0	0	0	0	0	0	0	0	0	0	0	0	0	0	0	0	0.539132	0
CITED2	0	0	0	0	0	0.194718	0	0	0	0	0	0	0	0	0	0	0	0	0	0	0	0	0	0	0	0	0	0	0	0	0	0	0	0	0	0	0	0	0	0	0	0	0	0	0	0	0	0	0
CKAP4	0	0	0	0	0	0	0	0	0	0	0	0	0	0	0	0	0	0	0	0	0	0	0	0	0	0	0	0	0	0	0	0	0	0	0	0.760636	0	0	0	0	0.804933	0	0	0	0	0	0	0	0
CLASP2	0	0	0	0	0	0	0	0	0	0	0	0	0.740477	0	0	0	0	0	0	0	0.777976	0.685835	0.252323	0	0	0	0	0	0	0	0	0	0	0	0	0.152885	0	0	0	0	0	0.859033	0	0	0	0	0	0	0
CLCC1	0	0	0	0	0	0	0	0	0	0	0	0	0	0	0	0	0	0	0	0	0	0	0	0	0	0	0	0	0	0	0	0	0	0	0	0	0	0	0	0	0	0	0	0	0	0	0	0	0
CLCF1	0	0	0	0	0	0	0	0	0	0	0	0	0	0	0	0	0	0	0	0	0	0	0	0	0	0	0	0	0	0	0	0	0	0	0.517122	0	0	0	0	0	0	0	0	0	0	0	0	0	0
CLCN3	0	0	0	0	0	0.637643	0	0	0	0	0	0	0.637676	0	0	0	0	0	0	0	0	0	0	0	0	0	0	0	0	0	0	0	0	0	0	0	0	0	0	0	0	0	0	0	0	0	0	0	0
CLCN4	0	0	0.996941	0	0	0	0.215258	0	0	0.706479	0	0	0	0	0	0	0	0	0	0	0	0	0	0.929028	0.498998	0	0	0	0	0	0.968618	0	0	0	0	0	0	0	0	0	0	0	0	0	0	0	0	0	0
CLCN5	0	0	0	0	0	0	0	0	0.272595	0.672003	0	0	0.15809	0	0	0	0	0	0	0	0	0	0	0	0.877566	0	0	0	0	0	0	0	0	0	0.819761	0	0.60287	0	0	0.876438	0.163116	0.660242	0.272293	0	0	0	0	0	0
CLCN6	0	0	0	0	0	0	0	0	0	0.838884	0	0	0.618548	0	0	0	0	0	0.113404	0.559931	0	0	0	0	0	0	0	0	0	0	0	0	0	0	0	0	0	0	0	0	0	0	0	0	0	0	0	0	0
CLDN11	0	0	0	0	0	0	0	0	0	0	0	0	0	0	0	0	0	0	0	0	0	0	0	0	0	0	0	0	0	0	0	0	0	0	0	0	0	0	0	0	0	0	0	0	0	0.52819	0	0.693222	0
CLDN8	0	0	0	0	0	0	0.978483	0	0	0	0	0	0	0	0	0.751965	0	0	0	0	0	0	0	0	0	0	0	0	0	0	0.772726	0	0	0	0	0	0	0	0	0	0	0	0	0	0	0	0	0	0
CLEC16A	0	0	0	0	0	0	0	0	0	0	0	0	0	0	0	0	0	0	0	0	0	0	0	0	0	0	0	0	0	0	0	0	0	0	0	0	0	0	0	0	0	0	0	0	0	0.080948	0	0.0808525	0
CLGN	0	0	0	0	0	0	0	0	0	0	0	0	0	0	0	0	0	0	0	0	0	0	0	0	0	0	0	0	0	0	0	0	0	0	0	0	0	0	0	0	0	0	0	0	0	0.258319	0	0.15813	0
CLIP1	0	0	0	0	0	0	0	0	0	0	0	0	0	0	0	0	0	0	0	0	0	0	0	0	0	0.751175	0.113674	0.815895	0	0	0	0	0	0	0	0	0	0	0	0	0	0	0	0	0	0	0	0	0
CLIP4	0	0	0	0	0	0	0	0	0	0	0	0	0	0	0	0	0	0	0	0	0	0	0	0	0	0	0	0	0	0	0	0	0	0	0	0	0	0	0	0	0	0	0	0	0	0.270796	0	0.288866	0
CLN8	0	0	0	0	0	0	0	0	0	0	0	0	0	0	0	0	0	0	0	0	0	0	0	0	0	0	0	0	0	0	0	0	0	0	0	0	0	0	0	0	0	0	0	0	0	0	0	0	0
CLOCK	0	0	0	0	0	0	0	0	0	0.893189	0	0	0	0	0.180833	0	0.416711	0	0.22994	0.992514	0	0	0	0	0.540351	0	0	0	0	0	0	0	0	0	0	0	0	0	0	0	0	0	0.875819	0	0	0	0	0.263815	0
CLSTN1	0	0	0	0	0	0	0.760243	0	0	0	0	0	0	0	0	0	0	0	0	0	0	0	0	0	0	0	0	0	0	0	0.489952	0	0	0	0	0	0	0	0	0	0	0	0.319401	0	0	0	0	0	0
CLTC	0	0	0	0	0	0.363636	0	0	0	0	0	0	0	0	0	0	0	0	0	0	0	0	0	0	0	1	0.727273	1	0	0	0	0	0	0	1	0	0	0	0	0	0	0	0	0	0	0	0	0	0
CMPK1	0	0	0	0	0	0	0	0	0	0	0	0	0	0	0	0	0	0	0	0	0	0	0	0	0.439839	0	0	0	0	0	0	0	0	0	0	0	0	0	0	0	0	0	0	0	0	0.95477	0	0.2383	0
CMTM6	0	0	0	0	0	0	0	0	0	0.283305	0	0	0	0	0	0	0	0	0	0	0	0	0	0	0	0	0	0	0	0	0	0	0	0	0	0	0	0	0	0	0	0	0	0	0	0	0	0	0
CNGB3	0	0	0	0	0	0	0	0	0	0	0	0	0	0	0	0.502934	0	0	0	0	0	0	0	0	0	0	0	0	0	0	0	0	0	0	0	0	0	0	0	0	0	0	0	0	0	0	0	0.566188	0
CNIH	0	0	0	0	0	0	0	0	0	0	0	0	0	0	0	0	0	0	0	0	0	0	0	0	0	0	0	0	0	0	0	0	0	0	0	0	0	0	0	0	0	0	0	0	0	0.954274	0	1	0
CNIH3	0	0	0	0	0	0	0	0	0	0	0	0	0	0	0	0	0	0	0	0	0	0	0	0	0.414066	0	0	0	0	0	0	0	0	0	0	0	0	0	0	0	0	0	0	0	0	0	0	0	0
CNN1	0	0	0	0	0	0	0	0	0	0	0	0	0	0	0	0	0	0	0	0	0	0	0	0	0.104887	0.802387	0.341267	0.326671	0	0	0	0	0	0	0	0	0	0	0	0	0	0	0	0	0	0.0409295	0	0.576841	0
CNN3	0	0	0	0	0	0.736182	0	0	0	0	0	0	0.261735	0	0	0	0	0	0	0	0	0	0	0	0	0	0	0	0	0	0	0	0	0	0	0.893735	0	0	0	0	0	0	0	0	0	0	0	0	0
CNNM1	0	0	0	0	0	0	0.876384	0	0	0.964308	0	0	0	0	0	0	0	0	0	0	0	0	0	0	0	0	0	0	0	0	0.465287	0	0	0	0.647536	0	0	0	0	0	0	0	0	0	0	0	0	0	0
CNNM2	0	0	0	0	0	0	0	0	0	0.0875025	0	0	0	0	0	0	0	0	0	0	0	0	0	0	0.651369	0	0	0	0	0	0	0	0	0	0	0	0	0	0	0	0	0	0	0	0	0	0	0	0
CNNM3	0	0	0	0	0	0	0	0	0	0	0	0	0	0	0	0	0	0	0	0	0	0	0	0	0	0	0	0	0	0	0	0	0	0	0	0	0	0	0	0	0	0	0	0	0	0.642168	0	0.642052	0
CNNM4	0	0	0	0	0	0	0	0	0	0.570546	0	0	0	0	0	0	0	0	0	0	0	0	0	0	0	0	0	0	0	0	0	0	0.359333	0	0	0.989143	0	0	0	0	0	0	0	0	0	0.725327	0	0.989544	0
CNOT1	0	0	0	0	0	0	0	0	0	0	0	0	0.357143	0	0	0	0	0	0	0	0	0	0	0	0	0	0	0	0	0	0	0	0	0	0	0	0	0	0	0	0	0	0	0	0	0	0	0	0
CNOT2	0	0	0.595979	0	0	0	0	0	0	0	0	0	0.284549	0	0	0	0	0	0	0	0	0	0	0	0	0	0	0.6512	0	0.925582	0	0	0.410044	0	0	0	0	0	0	0	0	0.628857	0	0	0	0.419335	0	0.575704	0
CNOT6	0	0	0	0	0	0	0	0	0	0	0	0	0.875258	0	0	0	0	0	0.698088	0.534741	0	0	0	0	0	0	0	0	0	0	0	0	0	0	0	0	0	0	0	0.135081	0	0	0	0	0	0.518108	0	0	0
CNOT7	0	0	0	0	0	0	0	0	0	0	0	0	0.818586	0	0	0	0	0	0	0	0	0	0	0	0	0	0	0	0	0	0	0	0	0	0	0	0	0	0	0	0	0	0	0	0	0	0	0.953285	0
CNR1	0	0	0	0	0	0	0	0	0	0	0	0	0.821273	0	0	0	0.271091	0	0.77845	0.404485	0.968057	0.360735	0.11501	0	0	0	0	0	0	0	0	0	0	0	0	0	0	0	0	0	0	0	0	0	0	0.834899	0	0.993088	0
CNTFR	0	0	0	0	0	0	0	0	0	0.268996	0	0	0	0	0	0	0	0	0	0	0	0	0	0	0	0	0	0	0	0	0	0	0	0	0	0	0	0	0	0	0	0	0	0	0	0	0.268916	0	0
CNTNAP1	0	0	0	0	0	0	0	0	0	0	0	0	0	0	0	0	0	0	0	0	0	0	0	0	0.415555	0	0	0	0	0	0	0	0	0	0	0	0	0	0	0	0.994594	0	0	0	0	0	0	0	0
CNTNAP2	0	0	0	0	0	0	0	0	0	0	0	0	0.212814	0	0	0	0	0	0	0	0	0	0	0	0	0	0	0	0	0	0	0	0	0	0.279701	0	0	0	0	0	0	0	0.106919	0	0.878986	0	0	0	0
COBLL1	0	0	0	0	0	0	0	0	0	0	0	0	0	0	0	0	0	0	0	0	0	0	0	0	0.755043	0	0	0	0	0	0	0	0	0	0	0	0	0	0	0	0	0	0	0	0	0	0	0	0
COIL	0	0	0	0	0	0.840987	0	0.731418	0	0	0	0	0	0	0	0	0	0	0	0	0	0	0	0	0	0	0	0	0	0	0	0	0	0	0	0	0	0	0	0	0	0.886899	0	0	0	0	0	0	0
COL13A1	0	0	0	0	0	0	0	0	0	0	0	0	0	0	0	0	0	0	0	0	0	0	0	0	0	0	0	0	0	0	0	0	0	0	0	0	0	0	0	0	0	0	0	0	0	0	0	0	0
COL15A1	0	0	0	0	0	0	0	0	0	0.704716	0	0	0	0	0	0	0	0	0	0	0	0	0	0	0	0	0	0	0	0	0	0	0	0	0	0	0	0	0	0	0	0.704756	0	0	0	0	0	0	0
COL16A1	0	0	0	0	0	0	0	0	0	0	0	0	0	0	0	0	0	0	0	0	0	0	0	0	0	0	0	0	0	0	0	0	0	0	0	0	0	0	0	0	0	0	0	0	0	0	0	0	0
COL19A1	0	0	0	0	0	0.541838	0	0	0	0	0	0	0	0	0	0	0	0	0	0	0.48556	0.429728	0.310028	0	0	0	0	0	0	0	0	0	0	0	0	0	0	0	0	0	0	0	0	0	0	0.917182	0	0.628648	0
COL1A1	0	0	0	0	0	0	0	0	0	0	0	0	0	0	0	0	0	0	0	0	0	0	0	0	0	0	0	0	0	0	0	0	0	0	0	0	0.946023	0	0	0	0	0.680841	0	0	0	0	0	0	0
COL1A2	0	0	0	0	0	0	0	0	0	0	0	0	0	0	0	0	0	0	0	0	0.575701	0.572083	0.0605027	0	0	0	0	0	0	0	0	0.413003	0	0	0	0.479589	0.762679	0	0	0	0	0.54443	0	0	0	0.0429133	0	0.70134	0
COL2A1	0	0	0	0	0	0	0	0	0	0	0	0	0	0	0	0	0	0	0.805501	0.62481	0	0	0	0	0	0	0	0	0	0	0	0	0	0	0	0.461896	0	0	0	0	0	0	0	0	0	0	0	0	0
COL3A1	0	0	0	0	0	0	0	0	0	0	0	0	0	0	0	0	0	0	0	0	0	0	0	0	0	0	0	0	0	0	0	0	0	0	0	0	0.549243	0	0	0	0	0.549192	0	0	0	0	0	0	0
COL4A1	0	0	0	0	0	0	0	0	0	0	0	0	0.229377	0	0	0	0	0	0.295056	0.181224	0	0	0	0	0	0	0	0	0	0	0	0	0	0	0	0	0	0	0	0	0	0.242473	0	0	0	0	0	0	0
COL4A2	0	0	0	0	0	0	0	0	0	0.94406	0	0	0	0	0	0	0	0	0	0	0	0	0	0	0	0	0	0	0	0	0	0	0	0	0	0	0	0	0	0	0	0.944085	0	0	0	0	0	0	0
COL4A3	0	0	0	0	0	0.480592	0	0	0	0	0	0	0	0	0	0	0	0	0	0	0	0	0	0	0	0	0	0	0	0	0	0	0	0	0	0	0	0	0	0	0	0	0	0	0	0	0	0.605765	0
COL4A5	0	0	0	0	0	0	0	0	0	0	0	0	0	0	0	0	0	0	0	0	0	0	0	0	0	0	0	0	0	0	0	0	0	0	0	0	0	0	0	0	0	1	0	0	0	0	0	0	0
COL4A6	0	0	0	0	0	0	0	0	0	0	0	0	0	0	0	0	0	0	0	0	0	0	0	0	0	0	0	0	0	0	0	0	0	0	0	0	0	0	0	0	0	1	0	0	0	0	0	0	0
COL5A1	0	0	0	0	0	0	0	0	0	0.627564	0	0	0.177078	0	0	0	0	0	0	0	0.0909719	0.86204	0.489338	0	0	0	0	0	0	0	0	0	0	0	0	0	0	0	0	0	0	0	0.711727	0	0	0.703369	0	0.86093	0
COL5A2	0	0	0	0	0	0	0	0	0	0	0	0	0	0	0	0	0	0	0	0	0	0	0	0	0	0	0	0	0	0	0	0	0	0	0	0	0	0	0	0	0	0.608913	0	0	0	0	0	0	0
COL5A3	0	0	0	0	0	0	0	0	0	0	0	0	0	0	0	0	0	0	0	0	0	0	0	0	0	0.37055	0.378698	0.322656	0	0	0	0	0	0	0	0	0	0	0	0	0	0	0	0	0	0	0	0	0
COL6A3	0	0	0	0	0	0	0	0	0	0	0	0	0	0	0	0	0	0	0.251837	0.0803666	0	0	0	0	0	0	0	0	0	0	0	0	0	0	0	0	0	0	0	0	0	0	0	0	0	0	0	0	0
COL9A3	0	0	0	0	0	0	0	0	0	0	0	0	0	0	0	0	0	0	0	0	0	0	0	0	0	0	0	0	0	0	0	0	0	0	0	0	0	0	0	0	0	0.505765	0	0	0	0	0	0	0
COLQ	0	0	0	0	0	0	0	0	0	0	0	0	0.943742	0	0	0	0	0	0	0	0	0	0	0	0	0	0	0.139362	0	0	0	0	0	0	0	0	0	0	0	0	0	0	0	0	0	0	0	0	0
COPS2	0	0	0	0	0	0	0	0	0	0	0	0	0	0	0	0	0	0	0	0	0.37573	0.945722	0.091544	0	0.234964	0	0	0	0	0	0	0	0	0	0	0	0	0	0	0	0	0	0	0	0	0.226697	0	0.0268246	0
COPS7A	0	0	0	0	0	0	0	0	0	0	0	0	0	0	0	0	0	0	0	0	0	0	0	0	0.571018	0	0	0	0	0	0	0	0	0	0	0	0	0	0	0	0	0	0	0	0	0	0	0	0
COPS7B	0	0	0	0	0.305133	0	0.86523	0	0.298421	0	0	0	0	0	0.290562	0	0	0	0	0	0.0827414	0.592796	0.0870579	0	0.999791	0	0	0	0	0	0.6832	0	0	0	0	0	0	0	0	0	0	0	0	0	0	0	0	0	0
COQ2	0	0	0	0	0	0	0	0	0	0	0	0	0	0	0	0	0	0	0	0	0	0	0	0	0	0	0	0	0	0	0	0	0	0	0	0	0	0	0	0	0	0	0	0	0	0	0	0.988386	0
CORIN	0	0	0	0	0	0	0	0	0	0	0	0	0	0	0	0	0.421711	0	0	0	0	0	0	0	0	0	0	0	0	0	0	0	0	0	0	0	0.798926	0	0	0	0	0	0	0	0	0.29024	0	0	0
CORO1C	0	0	0	0	0	0.158929	0	0	0	0	0	0	0	0	0	0	0	0	0	0	0	0	0	0	0	0	0	0	0	0	0	0	0	0.6909	0	0	0	0	0	0	0	0	0	0	0	0	0	0	0
CORO2B	0	0	0	0	0	0	0.703355	0	0	0	0	0	0	0	0	0	0	0	0	0	0	0	0	0	0	0	0	0	0	0	0.93342	0	0	0	0.297064	0	0	0	0	0	0	0	0	0	0	0	0	0.882953	0
CPA4	0	0	0	0	0	0.597551	0	0	0	0	0	0	0	0	0	0	0	0.656001	0	0	0	0	0	0	0	0	0	0.815272	0	0	0	0	0	0	0	0	0	0	0	0	0	0.458025	0	0	0	0	0	0	0
CPD	0	0	0	0	0	0	0	0	0	0	0	0	0.0072974	0	0	0	0	0	0.613686	0.703204	0	0	0	0	0.964886	0	0	0	0	0	0	0	0	0	0	0	0.659175	0	0	0	0	0.974606	0	0	0	0	0	0	0
CPEB1	0	0	0	0	0	0.81033	0	0	0.2921	0.508578	0	0	0	0	0	0	0	0	0	0	0	0	0	0.703378	0	0	0	0.635155	0	0	0	0	0	0	0	0	0	0	0	0	0	0.349331	0	0	0	0.824113	0	0.591458	0
CPEB3	0	0	0	0	0	0	0	0	0	0.0331831	0	0	0.822518	0	0	0	0	0	0	0	0.827912	0.735612	0.282413	0	0.556865	0	0	0	0	0	0	0	0	0	0	0	0	0	0	0	0	0.782	0	0	0	0.6268	0	0.818941	0
CPLX2	0	0	0	0	0	0.75688	0.511215	0	0	0	0	0	0	0	0	0	0	0	0	0	0	0	0	0.697135	0	0	0	0	0	0	0.169462	0	0	0	0	0	0	0	0	0	0	0	0	0	0.949944	0.841441	0	0.336628	0
CPM	0	0	0	0	0	0	0	0	0	0	0	0	0.185234	0	0	0	0.198748	0	0	0	0.698133	0.812474	0.735152	0	0	0	0	0	0	0	0	0	0	0	0	0	0.536794	0	0	0	0	0.703388	0	0	0	0	0	0	0
CPSF4	0	0	0	0	0	0	0	0	0	0	0	0	0.840209	0	0	0	0	0	0	0	0	0	0	0	0	0	0	0.960575	0	0	0	0	0	0	0	0	0	0	0	0	0	0.879294	0	0	0	0	0	0	0
CPSF6	0	0	0	0	0	0	0	0	0	0.933022	0	0	0	0	0	0	0	0	0	0	0	0	0	0	0	0	0	0	0	0	0	0	0	0	0	0	0	0	0	0	0	0	0	0	0	0	0	0	0
CRCT1	0	0	0	0	0	0	0	0	0	0	0	0	0	0	0	0	0	0	0	0	0	0	0	0	0	0	0	0	0	0	0	0	0	0	0	0	0	0	0	0	0		0	0	0	0	0	0	0
CREB1	0	0	0	0	0	0	0	0	0	0	0	0	0.823427	0	0	0	0	0	0	0	0	0	0	0	0	0	0	0	0	0	0	0	0	0	0	0	0	0	0	0	0	0	0	0	0	0	0	0	0
CREB5	0	0	0	0	0	0.59166	0	0	0	0.128144	0	0	0	0	0	0	0	0	0	0	0	0	0	0	0	0	0	0	0	0	0	0	0	0	0	0	0	0	0	0	0.248045	0	0.229079	0	0	0.850778	0	0.67901	0
CREBBP	0	0	0	0	0	0	0	0	0	0	0	0	0.701334	0	0.998427	0.342015	0	0	0	0	0.522893	0.665842	0.28051	0	0	0	0	0	0	0	0	0	0	0	0	0	0	0	0	0	0	0	0	0	0	0	0	0	0
CREBL1	0	0	0	0	0	0	0	0	0	0	0	0	0	0	0	0	0	0	0	0	0	0	0	0	0	0	0	0	0	0	0	0	0	0	0	0	0	0	0	0	0	0	0	0	0		0	0	0
CREBL2	0	0	0	0	0	0.296237	0	0	0	0	0	0	0.374283	0	0	0	0	0	0	0	0.0213007	0.130554	0.31418	0	0	0	0	0.851881	0	0	0	0	0	0	0.217947	0	0.0642879	0	0	0	0	0	0	0	0	0	0	0	0
CREBZF	0	0	0	0	0	0	0	0.235985	0	0.889634	0	0	0.630142	0	0	0	0.978362	0	0	0	0.718147	0.0991919	0.514417	0.489368	0.185147	0	0	0.445332	0	0	0	0	0	0.481964	0	0	0	0	0	0	0	0	0	0	0	0	0	0	0
CREM	0	0	0	0	0	0.385842	0	0	0	0	0	0	0	0	0	0	0	0	0	0	0	0	0	0	0	0	0	0	0	0	0	0	0	0	0	0	0	0	0	0	0	0.679799	0	0	0	0	0	0	0
CRIM1	0	0	0	0	0	0.519411	0	0	0	0.576535	0	0	0	0	0	0	0	0	0	0	0	0	0	0	0.60929	0	0	0	0	0	0	0	0	0.381628	0	0	0	0	0	0	0	0	0	0	0	0.409856	0	0.057738	0
CRIPT	0	0	0	0	0	0	0	0	0	0	0	0	0	0	0	0	0	0	0	0	0	0	0	0	0	0	0	0	0	0	0	0	0	0	0	0	0	0	0	0	0	0	0	0	0	0	0	1	0
CRK	0	0	0	0	0	0	0	0	0	0	0	0	0	0	0	0	0	0	0	0	0	0	0	0	0	0	0	0	0.927694	0.491869	0	0	0	0	0	0	0	0	0	0.572529	0	0	0.290613	0	0	0.633783	0	0.721009	0
CRKL	0	0	0	0	0	0	0	0	0	0	0	0	0	0	0	0	0	0	0	0	0	0	0	0	0.521942	0	0	0.774395	0	0	0	0	0	0.907746	0	0	0	0	0	0	0	0	0	0	0	0	0	0	0
CRKRS	0	0	0	0	0	0	0	0	0	0	0	0	0	0	0	0	0	0	0	0	0	0	0	0	0.476014	0	0	0	0	0	0	0	0	0	0	0	0	0	0	0	0	0	0	0	0	0	0	0	0
CRLF3	0	0	0	0	0	0	0	0	0	0	0	0	0.523712	0	0	0	0	0	0	0	0	0	0	0	0	0	0	0	0	0	0	0	0	0	0	0	0	0	0	0.523712	0	0	0	0	0	0	0	0	0
CROP	0	0	0	0	0	0	0	0	0	0	0	0	0	0	0	0.96524	0	0	0	0	0	0	0	0	0	0	0	0	0	0	0	0	0	0	0.170054	0	0	0	0	0	0	0.3973	0.516087	0	0	0	0	0	0
CROT	0	0	0	0	0	0	0	0	0	0	0	0	0	0	0.564335	0	0	0	0	0	0	0	0	0	0	0	0	0	0	0	0	0	0	0	0	0	0	0	0	0	0	0	0	0	0	0.843556	0	0.697312	0
CRTAM	0	0	0	0	0	0	0	0	0	0	0	0	0	0	0	0	0	0	0	0	0	0	0	0	0	0	0	0	0	0	0	0	0.545241	0	0	0	0	0	0	0	0	0	0	0	0	0.0882123	0	0.686864	0
CRTAP	0	0	0	0	0	0	0.372746	0	0	0	0	0	0.816084	0	0	0	0	0	0	0	0	0	0	0	0	0	0	0	0	0	0.689887	0	0	0	0	0	0	0	0	0	0	0.576258	0	0	0	0	0	0	0
CRTC1	0	0	0	0	0	0	0	0	0	0	0	0	0.515323	0	0	0	0	0	0	0	0	0	0	0	0	0	0	0	0	0	0	0	0	0	0	0	0	0	0	0	0.722732	0	0	0	0	0	0	0	0
CRTC3	0	0	0	0	0	0	0	0	0	0	0	0	0	0	0	0	0	0	0.951449	0.879014	0	0	0	0	0.879014	0	0	0	0	0	0	0	0	0	0	0	0	0	0	0	0	0	0	0	0	0	0	0.580431	0
CRY2	0	0	0	0	0	0	0.295095	0	0	0	0	0	0.314053	0	0	0	0	0	0	0	0	0	0	0	0	0	0	0.699343	0	0	0.375799	0	0	0	0	0.809167	0	0	0	0	0	0.925581	0	0	0	0	0	0.970256	0
CS	0	0	0	0	0	0	0	0	0	0	0	0	1	0	0	0	0	0	1	1	0	0	0	0	0	0	0	0	0	0	0	0	0	0	0	0	0	0	0	0	0	0	0	0	0	0	0	0	0
CSAD	0	0	0	0	0	0	0	0	0	0	0	0	0	0	0	0	0	0	0	0	0	0	0	0	0	0	0	0	0	0	0	0	0	0	0	0	0	0	0	0	0	0	0	0	0	0	0	0	0
CSF1	0	0	0	0	0	0	0	0	0	0	0	0	0.258136	0	0	0	0	0	0.0371163	0.731724	0	0	0	0	0	0	0	0.693498	0	0	0	0	0	0	0	0	0	0	0	0	0	0	0	0	0	0	0.572387	0	0
CSGALNACT1	0	0	0	0	0	0	0	0	0	0.632519	0	0	0	0	0	0	0	0	0	0	0	0	0	0	0	0.206633	0.87867	0.111308	0	0	0	0	0	0	0	0	0	0	0	0	0	0	0	0	0	0	0	0.992203	0
CSNK1A1	0	0	0	0	0	0	0	0	0	0.933333	0	0	0	0	0	0	0	0	0	0	0	0	0	0	0	0	0	0	0	0	0	0	0	0	0	0	0	0	0	0	0	0	0	0	0	0	0	0	0
CSNK1G1	0	0	0	0	0	0	0	0	0	0	0	0	0.849493	0	0	0	0	0	0	0	0.431124	0.827679	0.463667	0.906879	0	0	0	0	0	0	0	0	0	0	0	0	0	0	0	0	0	0	0	0	0	0	0.784137	0.901674	0
CSNK1G2	0	0	0	0	0	0	0	0	0	0.523148	0	0	0	0	0	0	0	0	0	0	0	0	0	0	0	0	0	0	0	0	0	0	0	0	0	0	0	0	0	0	0	0	0	0	0	0	0	0	0
CSNK1G3	0	0	0	0	0	0	0	0	0	0	0	0	0.571402	0	0	0	0	0	0	0	0	0	0	0	0	0	0	0	0	0	0	0	0	0	0	0	0	0	0	0	0	0	0	0	0	0	0	0	0
CTAGE5	0	0	0	0	0	0	0	0	0	0	0	0	0.952385	0	0	0	0	0	0	0	0	0	0	0	0	0	0	0	0	0	0	0	0	0	0	0	0	0	0	0	0	0	0.952385	0	0	0	0	0	0
CTBP2	0	0	0	0	0	0.207916	0	0	0	0	0	0	0	0	0	0	0	0	0	0	0	0	0	0	0	0	0	0	0	0	0	0	0	0	0	0	0	0	0	0	0	0	0	0	0	0	0	0	0
CTCF	0	0	0	0	0	0	0	0	0	0	0	0	0.619121	0	0	0	0	0	0	0	0	0	0	0	0	0	0	0	0	0	0	0	0	0	0	0	0	0	0	0	0	0	0.84834	0	0	0	0	0	0
CTDSP2	0	0	0	0	0	0	0.909086	0	0	0.731917	0.969637	0	0.510504	0	0	0	0	0	0	0	0.165591	0	0.868988	0.235364	0	0	0	0	0	0	0.446492	0	0.401641	0	0	0.731917	0.137639	0	0	0	0	0	0	0	0	0	0	0	0
CTDSPL	0	0	0	0	0.781516	0	0	0.606072	0	0	0	0	0	0	0	0	0	0	0	0	0	0	0	0	0.390036	0	0	0	0	0	0	0	0.236574	0	0.692395	0	0	0	0	0.371808	0	0	0.394325	0	0	0	0	0.842503	0
CTGF	0	0	0	0	0	0	0	0	0	0	0	0	0	0	0	0	0	0	0	0	0.0342169	0.0231108	0.887504	0	0	0	0	0	0	0	0	0	0	0	0	0	0	0	0	0	0	0	0	0	0	0	0	0	0
CTNNBIP1	0	0	0	0	0	0	0	0	0	0	0	0	0.375874	0	0	0	0	0	0	0	0.74843	0.691238	0.94753	0	0.014079	0	0	0	0	0.0386254	0	0	0	0	0	0	0	0	0	0.244197	0	0	0.258161	0	0	0.254883	0	0.279465	0
CTNND1	0	0	0	0	0	0	0	0	0	0	0	0	0	0	0	0.404102	0	0.265245	0	0	0	0	0	0.574838	0	0	0	0	0	0	0	0	0	0	0	0	0	0	0	0	0	0	0	0	0	0	0	0	0
CTNND2	0	0	0	0	0	0	0	0	0	0	0	0	0	0	0.92611	0.799821	0	0	0	0	0.87222	0.540709	0.115259	0	0	0	0	0	0	0	0	0	0	0	0	0	0	0	0	0	0	0	0	0	0	0	0	0	0
CTNS	0	0	0	0	0	0	0.754691	0	0	0	0	0	0	0	0	0	0	0	0	0	0	0	0	0	0	0	0	0	0	0	0.586046	0	0	0	0	0	0	0	0	0	0	0.8166	0	0	0	0	0	0	0
CTSA	0	0	0	0	0	0	0	0	0	0	0	0	0	0	0	0	0	0	0.616538	0.376789	0	0	0	0	0	0	0	0	0	0	0	0	0	0	0	0	0	0	0	0	0	0	0	0	0	0.203781	0	0.0904379	0
CTSB	0	0	0	0	0	0	0	0	0	0	0	0	0	0	0	0	0	0	0	0	0	0	0	0	0	0	0	0.686415	0	0	0	0	0	0	0	0.686022	0	0	0	0	0	0	0	0	0	0	0	0	0
CTSC	0	0	0	0	0	0	0	0	0.165796	0	0	0	0.575048	0	0	0	0	0	0	0	0	0	0	0	0	0	0	0	0	0	0	0	0	0	0	0	0	0	0	0	0	0.401713	0	0	0	0	0	0	0
CTTNBP2NL	0	0	0	0	0	0.334482	0	0	0	0	0	0	0.362015	0	0	0	0	0	0	0	0.886896	0.540007	0.841393	0	0	0	0	0	0	0	0	0	0	0	0	0	0	0	0	0	0	0	0	0	0	0	0	0	0
CUGBP2	0	0	0	0	0.398327	0	0.116733	0	0	0	0	0	0.85269	0	0	0.5515	0	0	0	0	0.0248999	0.994726	0.791002	0	0	0.366068	0.917201	0.583097	0	0	0.388274	0	0	0	0	0	0.353383	0	0	0.281042	0	0	0	0	0	0.511533	0	0.252697	0
CUL2	0	0	0	0	0	0	0	0	0	0	0	0	0	0	0	0	0	0.533063	0	0	0	0	0	0	0.569816	0	0	0	0	0	0	0	0	0	0	0	0	0	0	0	0	0	0	0	0	0	0	0	0
CUL3	0	0	0	0	0	0	0	0	0.650757	0	0	0	0.556746	0	0	0	0	0	0	0	0	0	0	0	0	0	0	0	0	0	0	0	0	0	0	0	0	0	0	0	0	0	0	0	0	0.145692	0	0.920288	0
CUL4A	0	0	0	0	0	0	0	0	0	0.722913	0	0	0	0	0	0	0	0	0	0	0	0	0	0	0	0	0	0	0	0	0	0	0	0	0	0	0	0	0	0	0	0	0	0	0	0	0	0	0
CUL4B	0	0	0	0	0	0	0	0	0	0	0	0	0	0	0	0	0	0	0	0	0	0	0	0	0	0	0	0	0	0	0	0	0	0	0	0	0	0	0	0	0	0	0.582153	0	0	0	0	0	0
CUL5	0	0	0.123767	0	0	0	0	0	0	0	0	0	0	0	0	0	0	0	0.246458	0.385389	0	0	0	0	0	0	0	0	0	0	0	0	0	0	0	0.418966	0	0	0	0	0	0	0	0	0	0	0	0	0
CUX2	0	0	0	0	0	0	0	0	0	0	0	0	0	0	0	0	0	0	0	0	0	0	0	0	0	0	0	0	0	0	0	0.77402	0	0	0	0	0	0	0	0	0	0	0	0	0	0.256657	0	0	0
CXCL10	0	0	0	0	0	0	0	0	0	0	0	0	0	0	0	0	0	0	0	0	0	0	0	0	0.064676	0	0	0	0	0	0	0	0	0	0	0	0	0	0	0	0	0	0	0	0	0	0	0	0
CXCL12	0	0	0	0	0	0	0	0	0	0	0	0	0.99537	0	0	0	0	0	0	0	0	0	0	0	0	0	0	0	0	0	0	0	0	0	0	0	0	0	0	0	0.699175	0	0	0	0	0.744289	0	0	0
CXCL14	0	0	0	0	0	0	0	0	0	0	0	0	0	0	0	0	0	0	0	0	0	0	0	0	0	0	0	0	0	0	0	0	0	0	0	0	0	0	0	0	0	0	0	0	0	0.13071	0	0.421409	0
CXCL5	0	0	0	0	0	0	0	0	0	0	0	0	0.610263	0	0	0	0	0	0	0	0	0	0	0	0	0	0	0	0	0	0	0	0	0	0	0	0	0	0	0	0	0	0	0	0	0.480536	0	0.223762	0
CXorf1	0	0	0	0	0	0	0	0	0	0	0	0	0	0	0	0	0	0	0	0	0	0	0	0	0	0	0	0	0	0	0	0	0	0	0	0	0	0	0	0	0	0	0	0	0	0	0	0	0
CYB561	0	0	0	0	0	0	0	0	0	0	0	0	0	0	0	0	0	0	0	0	0	0	0	0	0	0	0	0	0	0	0	0	0	0	0	0	0	0	0	0	0	0	0	0	0	0	0	0	0
CYB5B	0	0	0	0	0	0.505045	0	0	0	0	0	0	0	0	0	0	0	0	0	0	0	0	0	0	0	0	0	0	0	0	0	0	0	0	0.505011	0	0	0	0	0	0	0	0	0	0	0	0	0	0
CYBRD1	0	0	0	0	0	0	0	0.263138	0	0	0	0	0.528074	0	0	0	0	0	0	0	0	0	0	0	0	0	0	0.98086	0	0	0	0	0	0	0	0	0	0	0	0	0	0	0	0	0	0.363335	0	0.416267	0
CYLD	0	0	0	0	0	0	0	0	0	0	0	0	0	0	0	0	0	0	0	0	0	0	0	0	0.969833	0	0	0	0	0	0	0	0	0	0	0	0	0	0	0	0	0	0	0	0	0	0	0.399684	0
CYP19A1	0	0	0	0	0	0	0	0	0	0	0	0	0	0	0	0	0	0	0	0	0	0	0	0	0	0	0	0	0	0	0	0	0	0	0	0	0	0	0	0	0	1	0	0	0	0	0	0	0
CYP24A1	0	0	0	0	0	0	0	0	0	0	0	0	0	0	0	0	0	0	0	0	0	0	0	0	0	0	0	0	0	0	0	0	0	0	0	0	0	0	0	0	0	0	0	0	0	0	0	0	0
CYP26B1	0	0	0	0	0	0	0	0	0	0	0	0	0	0	0	0	0	0	0	0	0	0	0	0	0.0967798	0	0	0	0	0	0	0.729013	0	0	0	0	0	0	0	0	0	0	0	0.927127	0	0.587839	0	0.982169	0
CYP46A1	0	0	0	0	0	0	0	0	0	0	0	0	0	0	0	0	0	0	0	0	0	0	0	0	0	0	0	0	0	0	0	0	0	0	0	0	0	0	0	0	0	1	0	0	0	0	0	0	0
D4S234E	0	0	0	0	0	0	0	0	0	0	0	0	0	0	0	0	0	0	0	0	0	0	0	0	0	0.974419	0.954679	0.269862	0	0	0	0	0	0	0	0	0	0	0	0	0	0	0	0	0	0.0799057	0	0.383586	0
DAAM1	0	0	0	0	0	0.852455	0	0	0	0	0	0	0	0	0	0	0	0	0	0	0	0	0	0	0	0	0	0	0	0	0	0	0	0	0	0	0	0	0	0	0	0	0	0	0	0	0	0	0
DAB2	0	0	0	0	0	0	0	0	0	0	0	0	0	0	0	0	0	0	0	0	0	0	0	0	0	0	0	0	0	0	0	0	0	0	0	0	0	0	0	0	0	0	0	0	0	0	0	1	0
DACH1	0	0	0	0	0	0	0	0	0	0	0	0	0.81003	0	0.721349	0	0	0	0	0	0	0	0	0	0	0	0	0	0	0	0	0.74209	0	0	0	0.735267	0	0	0	0	0.248536	0	0.980681	0	0	0	0	0	0
DACT1	0	0	0	0	0	0	0	0	0	0	0	0	0	0	0	0	0	0	0	0	0	0	0	0	0	0	0	0	0	0	0	0	0	0	0	0	0	0	0	0	0.692352	0	0	0	0	0.396463	0	0.2488	0
DAG1	0	0	0	0	0	0	0	0	0	0	0	0	0	0	0	0	0	0	0	0	0	0	0	0	0	0	0	0	0	0	0	0	0	0	0	0	0	0	0	0	0	0	0	0	0	0	0	0	0
DAGLA	0	0	0	0	0	0	0	0	0	0	0	0	0.867707	0	0	0	0	0	0	0	0	0	0	0	0	0	0	0.590681	0	0	0	0	0	0	0	0	0	0	0	0	0.558212	0.906858	0	0	0	0	0	0	0
DAPK1	0	0	0	0	0	0	0	0	0	0	0	0	0	0	0	0	0	0	0	0	0.406843	0.47567	0.825392	0	0	0	0	0	0	0	0	0	0	0	0	0	0	0	0	0	0	0.708336	0	0	0	0	0	0	0
DAZAP1	0	0	0	0	0	0	0	0	0	0	0	0	0	0	0	0	0	0	0	0	0	0	0	0	0	0	0	0	0	0	0	0	0	0	0	0	0	0	0	0.830011	0	0	0	0	0	0	0	0	0
DBF4	0	0	0	0	0	0	0	0	0	0	0	0	0	0	0	0	0	0	0	0	0	0	0	0	0	0	0	0	0	0	0	0	0	0	0	0	0	0	0	0	0	0	0	0	0	0	0	0	0
DBN1	0	0	0	0	0	0	0	0	0	0	0	0	0	0	0	0	0	0	0	0	0	0	0	0	0	0	0	0	0	0	0	0	0	0	0	0	0	0	0	0	0	0	0	0	0	0	0	0	0
DBT	0	0	0	0	0	0	0	0	0	0.151808	0	0	0	0	0	0	0	0	0	0	0	0	0	0	0	0	0	0	0	0	0	0	0	0	0	0	0	0	0	0	0	0	0.265569	0	0	0.995627	0	0.757573	0
DCBLD2	0	0	0	0	0.248763	0	0	0	0	0.364001	0	0	0.945192	0	0	0	0	0	0	0	0.569851	0.0530843	0.928835	0	0.000234915	0	0	0	0	0	0	0	0	0	0	0	0	0	0	0	0	0	0	0	0	0	0	0.672993	0
DCC	0	0	0	0	0.402967	0	0	0	0	0.988101	0	0	0	0	0	0	0	0	0	0	0	0	0	0	0	0	0	0	0	0	0	0	0	0	0	0	0	0	0	0	0.441284	0	0	0	0	0	0	0	0
DCLK1	0	0	0	0	0	0	0	0	0	0	0	0	0	0	0	0	0	0	0	0	0	0	0	0	0.475184	0	0	0	0	0	0	0	0	0	0	0	0	0	0	0	0	0	0	0	0	0	0	0	0
DCLK2	0	0	0	0	0	0	0	0	0	0	0	0	0	0	0	0	0	0	0	0	0	0	0	0	0	0	0	0	0	0	0	0	0	0	0	0	0	0	0	0	0	0	0	0	0	0.748051	0	0.748048	0
DCP1A	0	0	0	0	0	0	0	0	0	0.490285	0	0	0.560732	0	0	0	0	0	0.886614	0.932321	0	0	0	0	0.51995	0	0	0	0	0	0	0	0	0	0	0	0	0	0	0	0	0	0	0	0	0.257602	0	0.839642	0
DCP2	0	0	0	0	0	0.494221	0	0	0	0.71417	0	0	0.143958	0	0	0	0	0	0.890461	0.290777	0	0	0	0	0	0	0	0	0	0	0	0	0	0.212875	0	0	0	0	0	0	0.302909	0	0	0	0	0.817994	0	0.210988	0
DCTN4	0	0	0	0	0	0	0	0	0	0	0	0	0	0	0	0	0	0	0	0	0	0	0	0	0	0	0	0	0	0	0	0	0	0	0	0	0	0	0	0	0	0	0	0	0	0.37849	0	0	0
DCTN5	0	0	0	0	0	0	0	0	0	0	0	0	0	0	0	0	0	0	0	0	0	0	0	0	0.98981	0	0	0	0	0	0	0	0	0	0	0	0	0	0	0	0	0	0	0	0	0	0	0	0
DCUN1D1	0	0	0	0	0	0	0	0	0	0	0	0	0	0	0.316266	0	0	0	0	0	0	0	0	0	0	0	0	0	0	0	0	0	0	0	0	0	0	0	0	0	0	0	0	0	0	0.944701	0	0	0
DCUN1D3	0	0	0	0	0	0	0	0	0	0	0	0	0	0	0	0	0	0.270676	0	0	0	0	0	0	0	0	0	0	0	0	0	0	0	0	0	0	0	0	0	0	0	0.417241	0	0	0.764892	0	0	0.62725	0
DCUN1D4	0	0	0	0	0	0	0	0	0	0.966073	0	0	0.582889	0	0	0	0	0	0.22335	0.531347	0	0	0	0	0.761456	0	0	0	0	0	0	0	0	0	0	0	0	0	0	0	0	0	0.936227	0	0	0	0	0	0
DCX	0	0	0.167572	0	0	0	0	0	0	0	0	0	0.829672	0	0	0	0	0.989564	0	0	0	0	0	0	0	0	0	0	0	0	0	0.874067	0.311269	0	0	0	0	0	0	0	0	0	0	0	0.428083	0.205706	0	0.728877	0
DDAH1	0	0	0	0	0	0	0	0	0	0	0	0	0	0	0	0	0	0	0.443093	0.560066	0	0	0	0	0	0	0	0	0	0	0	0	0	0	0	0	0	0	0	0	0	0	0	0	0	0	0	0	0
DDEF1	0	0	0	0	0	0	0	0	0	0	0	0	0.140698	0	0	0	0	0	0	0	0	0	0	0	0	0	0	0	0	0	0	0	0	0	0	0	0	0	0	0	0	0	0.182994	0	0	0.819257	0	0	0
DDIT4	0	0	0	0	0	0	0	0	0.917311	0	0	0	0	0	0	0	0	0	0	0	0	0	0	0	0	0	0	0	0	0	0	0	0	0	0	0.73659	0	0	0	0	0.751437	0	0	0	0	0.206005	0	0.21186	0
DDN	0	0	0	0	0	0	0	0	0	0	0	0	0	0	0	0	0	0	0	0	0	0	0	0	0	0	0	0	0	0	0	0	0	0	0	0	0	0	0	0	0	1	0	0	0	0	0	0	0
DDX17	0	0	0	0	0	0.0869934	0	0	0	0	0	0	0	0	0	0	0	0	0	0	0.835803	0.288804	0.667243	0	0	0	0	0	0	0	0	0	0	0	0	0	0	0	0	0	0	0	0	0	0	0	0	0	0
DDX19A	0	0	0	0	0	0	0	0	0	0	0	0	0	0	0	0	0	0	0	0	0	0	0	0	0	0	0	0	0	0	0	0	0	0	0	0	0.811902	0	0	0	0	0.811857	0	0	0	0	0	0	0
DDX19B	0	0	0	0	0	0	0	0	0	0	0	0	0	0	0	0	0	0	0	0	0	0	0	0	0	0	0	0	0	0	0	0	0	0	0	0	0.741811	0	0	0	0	0.741811	0	0	0	0	0	0	0
DDX3X	0	0	0	0	0	0.809382	0	0	0	0.136734	0	0	0	0	0	0.0898045	0	0	0	0	0.466159	0.368974	0.726769	0	0.598966	0.935159	0.641119	0.21568	0	0	0	0.221088	0	0.134923	0.984323	0	0	0	0	0	0	0	0	0	0	0.395451	0	0.77865	0
DDX3Y	0	0	0	0	0	0	0	0	0	0	0	0	0	0	0	0	0	0	0	0	0	0	0	0	0.102685	0.816927	0.408524	0.712196	0	0	0	0	0	0.173453	0	0	0	0	0	0	0	0	0	0	0	0.779471	0	0.787526	0
DDX46	0	0	0	0	0	0	0	0	0	0	0	0	0	0	0	0	0	0	0	0	0	0	0	0	0	0	0	0	0	0	0	0	0	0	0	0	0	0	0	0	0	0	0	0	0	0	0	0	0
DDX5	0	0	0	0	0	1	0	0	0	0	0	0	0	0	0	0	0	0	0	0	0	0	0	0	0	0	0	0	0	0	0	0	0	0	0	0	0	0	0	0	0	0	0	0	0	0	0	1	0
DDX52	0	0	0	0	0	0	0	0	0	0	0	0	0	0	0	0.684671	0	0	0	0	0.369209	0.045438	0.294152	0	0	0	0	0	0	0	0	0	0	0.0777294	0	0	0	0	0	0	0	0	0	0	0	0	0	0	0
DDX6	0	0	0	0	0	0	0	0	0.266883	0	0	0	0	0	0	0	0	0	0.750887	0.784963	0	0	0	0	0	0.0445796	0.778709	0.770042	0	0	0	0	0	0	0	0	0	0	0	0	0.367199	0	0.721559	0	0	0.129546	0	0	0
DEDD	0	0	0	0	0	0	0	0	0	0.462112	0	0	0.854623	0	0	0	0	0	0.533093	0.560265	0	0	0	0	0.0910092	0	0	0	0	0	0	0	0	0	0	0	0	0	0	0	0	0	0	0	0	0	0	0	0
DEF8	0	0	0	0	0	0	0	0	0	0	0	0	0	0	0	0	0	0	0	0	0	0	0	0	0.372168	0	0	0	0	0	0	0	0	0	0	0	0	0	0	0	0	0	0	0	0	0	0	0	0
DEK	0	0	0	0	0	0	0	0	0	0	0	0	0	0	0	0	0	0	0	0	0	0	0	0	0	0	0	0.291296	0	0	0	0	0	0	0	0	0	0	0	0	0	0	0	0	0	0	0	0	0
DENND1A	0	0	0	0	0	0	0	0	0	0.870617	0	0	0	0	0	0	0	0	0	0	0	0	0	0	0	0	0	0	0	0	0	0	0	0	0	0	0	0	0	0	0	0	0	0	0	0	0	0	0
DENND4B	0	0	0	0	0	0	0	0	0	0	0	0	0.52485	0	0	0	0	0	0	0	0	0	0	0	0	0	0	0	0	0	0	0	0	0	0	0	0	0	0	0	0	0	0	0	0	0.409174	0	0.846245	0
DENND4C	0	0	0	0	0	0	0	0	0	0	0	0	0	0	0	0	0	0	0.280471	0.61645	0	0	0	0	0	0	0	0	0	0	0	0	0	0	0	0	0	0	0	0	0	0	0	0	0	0	0	0	0
DENR	0	0	0	0	0	0	0	0	0	0	0	0	0	0	0	0	0	0	0	0	0	0	0	0	0	0	0	0	0	0	0	0	0	0	0	0	0	0	0	0	0	0	0	0	0	0	0	0	0
DEPDC1	0	0	0	0	0	0	0	0	0	0	0	0	0.189057	0	0	0	0	0	0	0	0.278548	0.188562	0.12038	0	0	0	0	0	0	0	0	0	0	0	0	0	0	0	0	0	0	0	0	0	0	0	0	0	0
DEPDC6	0	0	0	0	0	0	0	0	0	0	0	0	0	0	0	0	0	0	0	0	0	0	0	0	0	0	0	0	0	0	0	0	0	0	0	0	0	0	0	0	0	0	0	0	0	0	0	0	0
DERL2	0	0	0	0	0	0	0	0	0	0	0	0	0	0	0	0	0	0	0	0	0	0	0	0	0	0	0	0	0	0	0	0	0	0	0	0	0	0	0	0	0	0	0	0	0	0.687396	0	0.687237	0
DEXI	0	0	0	0	0	0	0	0	0	0	0	0	0	0	0	0	0	0	0	0	0	0	0	0	0	0	0	0	0	0	0	0	0	0	0	0	0	0	0	0	0	0	0	0	0	0	0	0	0
DGCR2	0	0	0	0	0	0	0	0	0	0	0	0	0	0	0	0	0	0	0	0	0	0	0	0	0	0	0	0	0	0	0	0.914832	0	0	0	0	0	0	0	0	0	0	0	0	0	0	0	0	0
DGKD	0	0	0	0	0	0	0	0	0	0	0	0	0	0	0	0	0	0	0	0	0	0	0	0	0	0	0	0	0	0	0	0	0	0	0	0	0	0	0	0	0	0	0	0	0	0	0	0	0
DGKG	0	0	0	0	0	0.804253	0	0	0	0	0	0	0	0	0	0	0	0	0	0	0	0	0	0.651096	0	0	0	0	0	0	0	0	0	0	0	0	0	0	0	0	0	0	0	0	0	0	0	0	0
DGKZ	0	0	0	0	0	0	0	0	0	0	0	0	0	0	0	0	0	0	0	0	0	0	0	0	0	0	0	0	0	0	0	0	0	0	0	0	0	0	0	0	0	0	0	0	0	0	0	0	0
DHDDS	0	0	0	0	0	0	0	0	0	0	0	0	0	0	0	0	0	0	0	0	0	0	0	0	0.529245	0	0	0	0	0	0	0	0	0	0	0	0	0	0	0.615914	0	0	0	0	0.759854	0	0	0	0
DHTKD1	0	0	0	0	0	0	0	0	0	0	0	0	0	0	0	0	0	0	0	0	0	0	0	0	0.416862	0	0	0	0	0	0	0	0	0	0	0	0	0	0	0	0	0	0	0	0	0	0	0	0
DHX15	0	0	0	0	0	1	0	0	0	0	0	0	0.939394	0	0	0	0	0	0	0	0	0	0	0	0	0	0	0	0	0	0	0	0	0	0	0	0	0	0	0	0	0	0.848485	0	0	0	0	0	0
DHX40	0	0	0	0	0	0	0	0	0	0.44688	0	0	0	0	0	0	0	0	0	0	0	0	0	0	0	0	0	0	0	0	0	0	0	0	0	0	0	0	0	0	0	0	0	0	0	0	0	0	0
DHX57	0	0	0	0	0	0	0	0	0	0	0	0	0	0	0	0	0	0	0	0	0	0	0	0	0	0	0	0	0	0	0	0	0	0	0	0	0	0	0	0	0	1	0	0	0	0	0	0	0
DIAPH1	0	0	0	0	0	0	0	0	0	0.385756	0	0	0.0786798	0	0	0	0	0	0	0	0	0	0	0	0.153975	0	0	0.570756	0	0	0	0	0	0	0	0	0	0	0	0	0	0	0	0	0	0	0	0	0
DIAPH2	0	0	0	0	0	0	0	0.689427	0	0.294546	0	0	0	0	0	0.238013	0	0	0	0	0	0	0	0	0	0	0	0	0	0	0	0	0.416572	0	0	0	0.498883	0	0	0	0	0.597363	0.24358	0	0	0	0	0	0
DIAPH3	0	0	0	0	0	0	0	0	0	0	0	0	0	0	0	0	0	0	0	0	0	0	0	0	0	0	0	0	0	0	0	0	0	0	0	0	0	0	0	0	0	0	0	0	0	0	0	0	0
DICER1	0	0	0	0	0	0.101049	0	0	0	0.748256	0	0	0	0	0	0	0	0	0.314341	0.256503	0	0	0	0.907324	0.477312	0	0	0	0	0	0	0	0	0	0	0	0	0	0	0	0	0.0633878	0.451477	0	0	0	0	0	0
DIO2	0	0	0	0	0	0	0	0	0	0.608946	0	0	0	0	0	0	0	0	0	0	0	0	0	0	0	0	0	0	0	0	0	0	0	0	0	0	0	0	0	0	0	0	0	0	0	0	0	0	0
DIP2A	0	0	0	0	0	0	0	0	0	0	0	0	0	0	0	0	0	0	0	0	0	0	0	0	0	0	0	0	0	0	0	0	0	0	0	0	0	0	0	0	0	0	0	0	0	0	0	0.229773	0
DIP2C	0	0	0	0	0	0	0	0	0	0	0	0	0.786651	0	0	0	0	0	0	0	0	0	0	0	0	0	0	0	0.786655	0	0	0	0	0	0	0	0	0	0	0	0	0	0	0	0	0	0	0	0
DIRAS2	0	0	0	0	0	0	0	0	0	0	0	0	0.763632	0	0	0	0	0	0	0	0	0	0	0	0	0	0	0	0	0	0	0	0	0	0	0	0	0	0	0	0	0	0	0	0	0	0	0	0
DIXDC1	0	0	0	0	0	0	0	0	0	0.919086	0	0	0	0	0	0	0	0	0	0	0	0	0	0	0.850265	0	0	0	0	0	0	0	0	0	0	0	0	0	0	0	0	0	0	0	0	0	0	0	0
DKFZP564O0823	0	0	0	0	0	0.276744	0	0	0	0	0	0	0	0	0	0	0	0	0	0	0	0	0	0	0	0	0	0	0	0	0	0	0	0	0	0	0	0	0	0	0	0.891714	0	0	0	0	0	0	0
DKFZp667G2110	0	0	0	0	0	0	0	0	0	0.990556	0	0	0	0	0	0	0	0	0	0	0	0	0	0	0	0.420357	0.738337	0.351774	0	0	0	0	0	0	0	0.77212	0	0	0	0	0	0	0	0	0	0	0	0.940792	0
DKK1	0	0	0	0	0	0	0	0	0	0	0	0	0	0	0	0	0	0	0	0	0	0	0	0	0	0	0	0	0	0	0	0	0	0	0	0	0	0	0	0	0	0	0	0	0	0.755471	0	0	0
DKK2	0	0	0	0	0.77921	0	0	0	0	0	0	0	0.77921	0	0	0	0	0	0	0	0	0	0	0	0	0	0	0	0	0	0	0	0	0	0	0	0	0	0	0	0	0	0	0	0	0	0	0	0
DKK3	0	0	0	0	0	0	0	0	0	0	0	0	0	0	0	0	0	0	0	0	0	0	0	0	0	0	0	0	0	0	0	0	0	0	0	0	0	0	0	0	0	0.495591	0	0	0	0.190337	0.811686	0.699826	0
DLC1	0	0	0	0	0	0	0	0	0	0	0	0	0.692854	0	0	0	0	0	0	0	0	0	0	0	0	0.191398	0.792173	0.301903	0	0	0	0	0	0	0	0	0	0	0	0	0	0.569108	0	0	0	0	0	0	0
DLD	0	0	0	0	0	0	0	0	0	0	0	0	0.743764	0	0	0	0	0	0	0	0	0	0	0	0	0	0	0	0	0	0	0	0	0	0	0	0	0	0	0	0	0	0	0	0	0	0	0	0
DLG1	0	0	0	0	0	0.294577	0	0	0	0	0	0	0.970652	0	0	0	0	0	0	0	0	0	0	0	0	0	0	0	0	0	0	0	0	0	0	0	0	0	0	0	0	0	0	0	0	0	0	0	0
DLG2	0	0	0	0	0	0.0379241	0	0	0	0	0	0	0.96502	0	0	0	0	0	0.290487	0.476352	0	0	0	0	0	0	0	0	0	0	0	0	0	0	0	0	0	0	0	0	0	0	0	0	0	0	0	0	0
DLG3	0	0	0	0	0	0	0.613757	0	0	0	0	0	0	0	0	0	0	0	0	0	0	0	0	0	0	0	0	0	0	0	0.613748	0	0	0	0	0	0	0	0	0	0	0	0	0	0	0	0	0	0
DLG4	0	0	0	0	0	0.700077	0	0	0	0	0	0	0	0	0	0	0	0	0	0	0.828652	0.624555	0.394827	0	0	0	0	0	0	0	0	0	0	0	0	0	0	0	0	0	0	0	0	0	0	0	0	0	0
DLG5	0	0	0	0	0	0	0	0	0	0	0	0	0	0	0	0	0	0	0	0	0.582691	0.548581	0.633162	0	0	0	0	0	0	0	0	0	0	0	0	0	0	0	0	0	0	0	0.264559	0	0	0.154282	0	0.956034	0
DLGAP2	0	0	0	0	0	0	0.587388	0	0.933759	0.033752	0	0	0.240926	0	0	0	0	0	0	0	0	0	0	0	0.714628	0	0	0.349476	0	0	0.0423596	0	0	0	0	0	0.736328	0	0	0.636253	0	0	0	0	0	0.378398	0	0.954362	0
DLGAP4	0	0	0	0	0	0	0	0	0	0	0	0	0.513944	0	0	0	0	0.46539	0	0	0	0	0	0	0	0	0	0	0	0	0	0	0	0	0	0	0	0	0	0	0.610516	0.987982	0	0	0	0	0	0	0
DLST	0	0	0	0	0	0	0	0	0	0	0	0	0	0	0	0	0	0	0	0	0	0	0	0	1	0	0	0	0	0	0	0	0	0	0	0	0	0	0	0	0	1	0	0	0	0	0	0	0
DMD	0	0	0	0	0	0	0	0	0	0	0	0	0	0	0	0	0	0	0	0	0.741076	0.792322	0.309362	0	0	0	0	0	0	0	0	0	0	0	0	0	0	0	0	0	0.510284	0.315999	0.863907	0	0	0	0	0	0
DMN	0	0	0	0	0	0	0	0	0	0	0	0	0	0	0	0	0	0	0	0	0	0	0	0	0	0	0	0	0	0	0	0	0	0	0	0	0	0	0	0	0	0	0	0	0	0	0	0.497895	0
DMP1	0	0	0	0	0	0	0	0	0	0	0	0	0	0	0	0	0	0	0	0	0	0	0	0	0	0	0	0	0	0	0	0	0	0	0	0	0	0	0	0	0	1	0	0	0	0	0	0	0
DMPK	0	0	0	0	0	0.235133	0	0	0	0	0	0	0	0	0	0	0	0	0.135408	0.383154	0	0	0	0	0	0	0	0	0	0	0	0	0	0	0	0	0	0	0	0	0	0	0	0.569978	0	0	0	0	0
DMTF1	0	0	0	0	0	0	0	0	0	0	0	0	0	0	0	0	0	0	0	0	0	0	0	0	0.326207	0	0	0	0	0	0	0	0	0	0	0	0	0	0	0	0	0	0	0	0	0.210863	0	0.0686065	0
DMXL1	0	0	0	0	0	0	0	0	0	0	0	0	0.665619	0	0	0	0	0	0.459785	0.361251	0.451554	0.745002	0.445559	0	0	0	0	0	0	0	0	0	0	0	0	0	0	0	0	0	0	0	0	0	0	0.964725	0	0.914146	0
DMXL2	0	0	0	0	0	0	0	0	0	0	0	0	0	0	0	0	0	0	0	0	0	0	0	0	0	0	0	0	0	0	0	0	0	0	0	0	0	0	0	0	0	0	0	0	0	0	0	0	0
DNA2	0	0	0	0	0	0	0	0	0	0	0	0	0	0	0	0	0	0	0	0	0.468999	0.995288	0.319002	0	0	0	0	0	0	0	0	0	0	0	0	0	0	0	0	0	0	0.791431	0	0	0	0	0	0	0
DNAJA2	0	0	0	0	0	0	0	0.836623	0	0	0	0	0	0	0	0	0	0	0	0	0.207351	0.389459	0.444869	0	0.978901	0	0	0	0	0	0	0	0	0	0	0	0	0	0	0	0	0	0	0.0975561	0	0.65477	0	0	0
DNAJA4	0	0	0	0	0	0	0	0	0	0.205964	0	0	0	0	0	0	0	0	0	0	0	0	0	0	0	0	0	0	0	0	0	0	0	0	0	0	0	0	0	0	0	0	0	0	0	0	0.190148	0	0
DNAJB1	0	0	0	0	0	0	0	0.437625	0	0.681382	0	0	0	0	0	0	0	0	0	0	0	0	0	0	0	0	0	0	0	0	0	0	0	0	0	0	0	0	0	0	0	0	0	0	0	0	0	0	0
DNAJB12	0	0	0	0	0	0	0.393485	0	0	0	0	0	0.332594	0	0	0	0	0	0.319986	0.511301	0	0	0	0	0	0	0	0	0	0	0.690089	0	0.288639	0	0	0	0	0	0	0	0	0	0	0	0	0.580998	0	0.317464	0
DNAJB4	0	0	0	0	0	0	0	0	0	0	0	0	0	0	0	0	0	0	0.66094	0.253683	0	0	0	0	0.335538	0	0	0	0	0	0	0	0	0	0	0	0	0	0	0	0	0	0	0	0	0	0	0	0
DNAJB5	0	0	0	0	0	0	0	0	0.508322	0	0	0	0	0	0	0	0	0	0	0	0.523263	0.599059	0.110623	0	0	0	0	0	0	0	0	0	0.131538	0	0	0	0	0	0	0	0	0	0	0.637215	0	0	0	0	0
DNAJB9	0	0	0	0	0	0	0	0	0	0	0	0	0.681932	0	0	0	0	0	0	0	0	0	0	0	0	0	0	0	0	0	0	0	0	0	0	0	0	0	0	0	0	0.431267	0	0	0	0.276362	0	0.470877	0
DNAJC1	0	0	0	0	0	0	0	0	0	0	0	0	0	0	0	0	0	0	0	0	0	0	0	0	0	0	0	0	0	0	0	0	0	0	0	0	0	0	0	0	0	1	0	0	0	0	0	0	0
DNAJC13	0	0	0	0	0	0	0	0	0	0	0	0	0.517136	0	0	0	0	0	0	0	0	0	0	0	0	0	0	0	0	0	0	0	0	0	0	0	0	0	0	0	0	0	0	0	0	0	0	0	0
DNAJC16	0	0	0	0	0	0	0	0	0.002903	0	0	0	0	0	0	0	0	0	0.601952	0.238051	0	0	0	0	0.0465344	0	0	0	0	0	0	0	0	0	0	0	0	0	0	0	0	0	0	0	0	0	0	0.871733	0
DNM2	0	0	0	0	0	0	0	0	0	0	0	0	0	0	0	0	0	0	0	0	0	0	0	0	0	0	0	0	0	0	0	0	0	0	0	0	0	0	0	0	0	0	0	0	0	0	0	0.0560909	0
DNM3	0	0	0	0	0	0	0	0	0.747491	0	0	0	0.558203	0	0	0	0	0	0	0	0	0	0	0	0	0	0	0	0	0	0	0	0	0	0	0	0	0	0	0	0	0	0	0	0	0	0	0	0
DNMT3A	0	0	0	0	0	0	0	0	0	0	0	0	0	0	0	0	0	0	0	0	0	0	0	0	0	0	0	0	0	0	0	0	0	0	0	0	0	0	0	0	0	0	0.318688	0	0	0	0	0	0
DNMT3B	0	0	0	0	0	0	0	0	0	0	0	0	0	0	0	0	0	0	0	0	0.333533	0.684418	0.575505	0	0	0	0	0	0	0	0	0	0	0	0	0	0	0	0	0	0	0	0	0	0	0	0	0	0
DOC2A	0	0	0	0	0	0	0	0	0	0	0	0	0	0	0	0	0	0	0	0	0	0	0	0	0	0	0	0	0	0	0	0	0	0	0	0	0	0	0	0	0.99888	0	0	0	0	0	0	0	0
DOCK3	0	0	0	0	0.596994	0	0	0	0	0	0	0	0.3954	0	0	0	0	0	0	0	0	0	0	0	0	0	0	0	0	0	0	0	0	0	0	0	0.134972	0	0	0	0	0.47508	0	0	0	0	0	0	0
DOCK4	0	0	0	0	0	0	0	0	0	0	0	0	0	0	0	0	0	0	0	0	0.541525	0.645637	0.755141	0	0	0	0	0	0	0	0	0	0	0	0	0	0	0	0	0	0	0	0	0	0	0	0	0.474716	0
DOCK5	0	0	0	0	0	0	0	0	0	0	0	0	0	0	0	0	0	0	0	0	0	0	0	0	0	0	0	0.606101	0	0	0	0	0	0	0	0	0	0	0	0	0	0	0	0	0	0.526643	0	0.250364	0
DOCK9	0	0	0	0	0	0	0	0	0	0	0	0	0	0	0	0	0	0	0	0	0	0	0	0	0	0	0	0.88914	0	0	0	0	0	0	0	0	0	0	0	0	0	0	0	0	0	0.832533	0	0.446963	0
DOK4	0	0	0	0	0	0	0	0	0	0	0	0	0	0	0	0	0	0	0	0	0	0	0	0	0	0	0	0.443378	0	0	0	0	0	0	0	0	0	0	0	0	0	0	0	0.270663	0	0	0	0	0
DOLPP1	0	0	0	0	0	0	0.188522	0	0	0.12149	0	0	0	0	0	0	0	0	0	0	0	0	0	0	0.102468	0	0	0.492502	0	0	0.683271	0	0	0	0	0	0	0	0	0	0	0	0	0	0	0	0	0	0
DOT1L	0	0	0	0	0	0	0	0	0	0.418884	0	0	0.545209	0	0	0	0	0	0	0	0	0	0	0	0	0	0	0	0	0	0	0	0	0.90772	0	0	0	0	0	0	0.971643	0.389801	0	0	0	0	0	0	0
DPF2	0	0	0	0	0	0	0	0	0	0	0	0	0	0	0	0	0	0	0	0	0	0	0	0	0	0	0	0	0	0	0	0	0	0	0	0	0	0	0	0.721906	0	0.721962	0	0	0	0	0	0	0
DPP3	0	0	0	0	0	0	0	0	0	0	0	0	0	0	0	0	0	0	0	0	0	0	0	0	0	0	0	0	0	0	0	0	0	0	0	0	0	0	0	0	0	1	0	0	0	0	0	0	0
DPP6	0	0	0	0	0	0	0	0	0	0	0	0	0	0	0	0	0	0	0	0	0	0	0	0	0	0	0	0	0	0	0	0	0	0	0	0	0	0	0	0	0	0	0	0	0	0	0	0	0
DPP8	0	0	0	0	0	0	0	0	0	0	0	0	0	0	0	0	0	0	0	0	0	0	0	0	0	0	0	0	0	0	0	0	0	0	0	0	0	0	0	0	0	0	0	0	0	1	0	0	0
DPY19L1	0	0	0	0	0	0	0	0	0	0	0	0	0	0	0	0	0	0	0	0	0	0	0	0	0	0	0	0	0	0	0	0	0	0	0	0	0	0	0	0	0.419612	0	0	0	0	0	0	0	0
DPY19L4	0	0	0	0	0	0	0	0	0	0	0	0	0	0	0	0	0	0	0	0	0	0	0	0	0.249953	0	0	0	0	0	0	0	0	0	0	0	0	0	0	0	0	0	0	0	0	0	0	0	0
DPYSL2	0	0	0	0	0	0	0	0	0	0	0	0	0	0	0	0	0	0.724887	0	0	0	0	0	0	0	0	0	0	0	0	0	0	0	0.953076	0	0.709255	0	0	0	0	0	0	0	0	0	0	0	0.128906	0
DPYSL3	0	0	0	0	0	0	0	0	0	0	0	0	0	0	0	0	0	0.352716	0	0	0	0	0	0	0	0	0	0	0	0	0	0	0	0	0	0	0	0	0	0	0	0.680082	0	0	0	0	0	0	0
DR1	0	0	0	0	0	0	0	0	0	0.690233	0	0	0	0	0	0	0	0	0	0	0	0	0	0	0	0	0	0	0	0	0	0	0	0	0	0	0	0	0	0	0	0	0	0	0	0	0	0	0
DRAM	0	0	0	0	0	0	0	0	0	0	0	0	0	0	0	0	0	0	0	0	0.433154	0.570689	0.49762	0	0	0.830027	0.200141	0.584021	0	0	0	0	0	0	0	0	0	0	0	0	0	0	0	0	0	0	0	0	0
DRD1	0	0	0	0	0	0	0	0	0	0	0	0	0	0	0	0	0	0	0	0	0	0	0	0	0	0	0	0	0	0	0	0	0	0	0	0	0	0	0	0	0	0	0	0	0	0.748359	0	0.490598	0
DRD2	0	0	0	0	0	0	0.441807	0	0	0.854201	0	0	0	0	0	0	0	0	0	0	0	0	0	0	0	0	0	0	0	0	0.558109	0	0	0	0	0	0	0	0	0	0	0	0	0	0	0	0	0	0
DRP2	0	0	0	0	0	0	0	0	0	0	0	0	0	0	0	0	0	0	0	0	0	0	0	0	0	0	0	0.962293	0	0	0	0	0	0	0	0	0	0	0	0	0	0	0	0	0	0	0	0	0
DSC2	0	0	0	0	0	0	0	0	0	0	0	0	0	0	0	0	0	0	0.809415	0.350318	0	0	0	0	0	0	0	0	0	0	0	0	0	0	0	0	0	0	0	0	0	0	0	0	0	0.192656	0	0.899958	0
DTNA	0	0	0	0	0	0	0	0	0	0	0	0	0.863604	0	0	0	0	0	0	0	0	0	0	0	0	0	0	0	0	0	0	0	0	0	0	0	0	0	0	0	0.863607	0	0	0	0	0	0	0	0
DTX2	0	0	0	0	0	0	0	0	0	0	0	0	0	0	0	0	0	0	0	0	0	0	0	0	0	0	0	0	0	0	0	0	0	0	0	0	0	0	0	0	0	0.746052	0	0	0	0.699846	0	0.477667	0
DTX4	0	0	0	0	0	0	0	0	0	0	0	0	0.942553	0	0	0	0	0	0	0	0	0	0	0	0	0	0	0	0	0	0	0	0	0	0	0	0	0	0	0	0	0.942504	0	0	0	0	0	0	0
DUS2L	0	0	0	0	0	0	0	0	0	0	0	0	0	0	0	0	0	0	0	0	0	0	0	0	0	0	0	0	0	0	0	0	0	0	0	0	0	0	0	0	0	0	0	0	0	0.208492	0	0.208607	0
DUSP1	0	0	0	0	0	0	0	0	0	0	0	0	0	0	0	0	0	0	0	0	0	0	0	0	0	0	0	0	0	0	0	0	0	0	0	0	0	0	0	0	0	0.363107	0	0	0	0	0	0	0
DUSP10	0	0	0	0	0	0	0	0	0	0	0	0	0	0	0	0	0	0.87698	0	0	0	0	0	0	0	0	0	0	0	0	0	0	0	0	0	0	0	0	0	0	0	0	0	0	0	0.22511	0	0.537392	0
DUSP2	0	0	0	0	0	0	0	0	0	0	0	0	0	0	0	0	0	0	0	0	0	0	0	0	0	0	0	0	0	0	0	0	0	0	0	0	0	0	0	0	0	0	0	0	0	0.678933	0	0.873117	0
DUSP3	0	0	0	0	0	0	0	0	0	0	0	0	0	0	0	0	0	0	0	0	0	0	0	0	0	0	0	0	0	0	0	0	0	0	0	0	0	0	0	0	0.542995	0	0	0	0	0	0	0	0
DUSP4	0	0	0	0	0	0	0	0	0	0	0	0	0	0	0	0	0	0	0	0	0	0	0	0	0	0	0	0	0	0	0	0	0	0	0	0	0	0	0	0	0	1	0	0	0	0	0	0	0
DUSP5	0	0	0	0	0	0	0	0	0	0	0	0	0.515959	0	0	0	0	0	0	0	0.646899	0.906481	0.502824	0	0	0	0	0	0	0	0	0	0	0	0	0	0	0	0	0	0	0	0	0	0	0.418167	0	0.271921	0
DUSP6	0	0	0	0	0	0	0	0	0	0.209286	0	0	0	0	0	0	0	0	0	0	0	0	0	0	0	0	0	0	0	0	0	0	0	0	0	0	0	0	0	0	0	0	0	0	0	0	0	0	0
DUSP8	0	0	0	0	0	0	0	0	0	0	0	0	0.451149	0	0	0	0	0	0	0	0	0	0	0	0	0	0	0	0	0	0	0	0	0	0	0	0	0	0	0	0	0	0	0	0	0	0	0.451248	0
DUSP9	0	0	0	0	0	0	0	0	0	0	0	0	0	0	0	0	0	0	0	0	0	0	0	0	0	0	0	0	0	0	0	0	0	0	0	0	0	0	0	0	0	0.278405	0.278461	0	0	0	0	0	0
DVL3	0	0	0	0	0	0	0	0	0	0	0	0	0	0	0	0	0	0	0	0	0	0	0	0	0	0	0	0	0	0	0	0	0	0	0	0	0	0	0	0.0632584	0	0.74933	0	0	0	0	0	0	0
DYNC1LI2	0	0	0	0	0	0	0	0	0	0.797139	0	0	0	0	0	0	0	0	0	0	0	0	0	0	0.165722	0	0	0	0	0	0	0	0	0	0	0	0	0	0	0	0	0	0	0	0	0	0	0.0792702	0
DYNC2LI1	0	0	0	0	0	0	0	0	0	0	0	0	0	0	0	0	0	0	0	0	0	0	0	0	0	0.987072	0.0458282	0.142381	0	0	0	0	0	0	0	0	0	0	0	0	0	0	0	0	0	0	0	0	0
DYNLT1	0	0	0	0	0	0	0	0	0	0	0	0	0	0	0	0	0	0	0	0	0	0	0	0	0	0	0	0	0	0	0	0	0	0	0	0	0	0	0	0	0	0	0	0	0	0	0	0	0
DYNLT3	0	0	0	0	0	0	0	0	0	0	0	0	0	0	0	0	0	0	0	0	0	0	0	0	0	0	0	0	0	0	0	0	0	0	0	0	0	0	0	0	0.957965	0	0	0	0	0.950017	0	0.904983	0
DYRK1A	0	0	0	0	0.121873	0	0	0	0	0.452814	0	0	0.187196	0	0	0	0	0	0.7442	0.827622	0.726869	0.304071	0.84484	0.0717093	0	0	0	0	0	0	0	0	0	0	0	0	0	0	0	0	0	0.410112	0	0	0	0	0	0.617042	0
DYRK1B	0	0	0	0	0	0	0	0	0	0.361234	0	0	0	0	0	0	0	0	0.227248	0.882295	0	0	0	0	0.419618	0	0	0	0	0	0	0	0	0	0	0	0	0	0	0	0	0	0	0	0	0	0	0	0
DYRK2	0	0	0	0	0	0	0.499851	0	0	0.0628936	0	0	0.967325	0	0	0	0	0.214591	0	0	0	0	0	0	0.860601	0	0	0	0	0	0.581848	0	0	0	0	0	0	0	0	0	0	0.479137	0	0	0.629997	0.0958105	0	0.313235	0
DYRK4	0	0	0	0	0	0	0	0	0	0	0	0	0	0	0	0	0	0	0	0	0	0	0	0	0	0	0	0	0	0	0	0	0	0	0	0	0	0	0	0	0	0	0	0	0	1	0	0	0
DZIP1	0	0	0	0	0	0	0	0	0	0	0	0	0	0	0	0	0	0	0	0	0	0	0	0	0.739375	0	0	0	0	0	0	0	0	0	0	0	0	0	0	0	0	0.231939	0	0	0	0	0	0	0
E2F1	0	0	0	0	0	0	0	0	0	0	0	0	0	0	0	0	0	0	0	0	0	0	0	0	0	0	0	0	0	0	0	0	0	0	0	0	0	0	0	0	0	0	0	0	0	0.482827	0	0.482922	0
E2F2	0	0	0	0	0	0	0.504575	0	0	0	0	0	0	0	0	0	0	0	0	0	0	0	0	0	0	0	0	0	0	0	0.965165	0	0	0	0	0	0	0	0	0	0	0.895806	0	0	0	0.398623	0	0.573985	0
E2F3	0	0	0	0	0	0	0	0	0	0	0	0	0	0	0	0	0	0	0.253077	0.182173	0	0	0	0	0.232182	0.703953	0.951859	0.47121	0	0	0	0	0	0	0	0	0	0	0	0.17544	0.927202	0	0.790318	0	0.972938	0.693437	0	0.603089	0
E2F5	0	0	0	0	0	0.47076	0	0	0	0	0	0	0	0	0	0	0	0	0	0	0	0	0	0	0	0	0	0	0	0	0	0	0	0	0	0	0	0	0	0	0	0.419129	0	0	0	0.564211	0	0.297285	0
E2F6	0	0	0	0	0	0	0	0	0	0	0	0	0.424363	0	0	0	0	0	0	0	0	0	0	0	0	0	0	0	0	0	0	0	0	0	0	0	0	0	0	0	0	0.424381	0	0	0	0	0	0	0
EBF2	0	0	0	0	0	0	0	0.440566	0	0	0	0	0	0	0	0	0	0	0	0	0	0	0	0	0	0	0	0	0	0	0	0	0	0	0	0	0	0	0	0.440604	0	0	0	0	0	0	0	0	0
ECE1	0	0	0	0	0	0	0	0	0	0	0	0	0.49043	0	0	0	0	0	0	0	0	0	0	0	0	0.947326	0.561398	0.222934	0	0	0	0	0	0	0	0	0	0	0	0	0	0	0	0	0	0	0	0	0
ECOP	0	0	0	0	0	0	0	0	0	0	0	0	0	0	0	0	0	0	0	0	0	0	0	0	0	0	0	0	0	0	0	0	0	0	0	0	0	0	0	0	0	0	0	0	0	0	0	0	0
ECT2	0	0	0	0	0	0	0	0	0	0	0	0	0	0	0	0	0	0	0	0	0	0	0	0	0	0	0	0	0	0	0	0	0	0.877231	0	0	0	0	0	0	0	0	0	0	0	0.877213	0	0	0
EDA	0	0	0	0	0	0	0	0	0.463719	0	0	0	0.0876187	0	0	0	0	0	0	0	0	0	0	0	0.889122	0	0	0	0	0	0	0.890335	0	0	0.368666	0	0	0	0	0	0	0.226742	0	0	0	0	0	0	0
EDAR	0	0	0	0	0	0	0	0	0	0	0	0	0.467073	0	0	0	0	0	0	0	0	0	0	0	0.37978	0	0	0	0	0	0	0	0	0	0.0267391	0	0	0	0	0	0	0	0	0	0	0	0	0	0
EDARADD	0	0	0	0	0	0	0	0	0.107264	0	0	0	0.107292	0	0	0	0	0	0	0	0	0	0	0	0	0	0	0	0	0	0	0	0	0	0	0	0	0	0	0	0	0	0	0	0	0	0	0	0
EDC3	0	0	0	0	0	0	0	0	0.73701	0	0	0	0	0	0	0	0	0	0	0	0	0	0	0	0	0	0	0	0	0	0	0.68313	0	0	0	0	0	0	0	0	0	0	0	0	0	0	0	0	0
EDEM1	0	0	0	0	0	0	0	0.101576	0	0	0	0	0	0	0	0	0	0	0	0	0	0	0	0	0	0	0	0	0	0	0	0	0	0	0	0	0	0	0	0	0	0	0	0	0.95643	0.858267	0	0.545191	0
EDEM3	0	0	0	0	0	0	0	0	0	0.198323	0	0	0.301106	0	0	0	0	0	0	0	0.488341	0.194761	0.533331	0	0	0	0	0	0	0	0	0	0	0	0	0	0	0	0	0	0	0.962815	0	0	0	0.357477	0	0.186786	0
EDN1	0	0	0	0	0	0.407856	0	0	0	0	0	0	0	0	0	0	0	0	0	0	0	0	0	0	0	0	0	0	0	0	0	0	0	0	0	0	0	0	0	0	0	0.45763	0	0	0	0	0	0	0
EDNRA	0	0	0	0	0	0	0	0	0	0	0	0	0.81897	0	0	0	0	0	0	0	0	0	0	0	0	0	0	0	0	0	0	0	0	0	0.523236	0	0	0	0	0	0	0	0	0	0	0	0	0	0
EDNRB	0	0	0	0	0	0	0	0	0	0	0	0	0	0	0	0	0	0	0	0	0	0	0	0	0	0	0	0	0	0	0	0	0	0	0	0	0	0	0	0	0	0	0	0	0	0.505139	0	0.505154	0
EEA1	0	0	0	0	0	0	0	0	0	0	0	0	0.373023	0	0	0	0	0	0	0	0	0	0	0	0	0	0	0	0	0	0	0.272523	0	0	0	0	0.88739	0	0	0	0	0.685963	0	0	0	0	0	0.0335948	0
EED	0	0	0	0	0	0	0	0	0	0	0	0	0	0	0	0	0	0	0	0	0	0	0	0	0	0	0	0	0	0	0	0	0	0	0	0	0	0	0	0	0	0	0	0	0	0	0	0	0
EFHD2	0	0	0	0	0	0	0	0	0	0	0	0	0	0	0	0	0	0	0	0	0	0	0	0	0	0	0	0	0	0	0	0	0	0	0	0	0	0	0	0	0.599049	0.357614	0	0	0	0	0	0	0
EFNA3	0	0	0	0	0	0	0.243271	0	0	0	0	0	0.268785	0	0	0	0	0	0	0	0	0	0	0	0	0	0	0	0	0	0.210584	0	0	0.26603	0	0	0	0	0	0	0.513102	0	0	0.395861	0	0	0	0	0
EFNB1	0	0	0	0	0	0	0.23911	0	0	0	0	0	0	0	0	0	0	0	0	0	0	0	0	0	0	0	0	0	0	0	0.6325	0	0	0	0	0	0	0	0	0	0	0	0	0	0	0	0	0.246114	0
EFNB2	0	0	0	0	0	0.708621	0	0	0	0	0	0	0.792854	0	0	0	0	0	0.208795	0.666213	0	0	0	0.779659	0	0	0	0	0	0	0	0	0	0	0	0	0	0	0	0	0.147192	0	0	0	0	0.320564	0	0.543685	0
EFNB3	0	0	0	0	0	0	0	0	0	0	0	0	0	0	0	0	0	0	0	0	0	0	0	0	0	0	0	0	0	0	0	0	0	0	0	0	0	0	0	0	0	0	0	0	0	0	0.650581	0	0
EFR3A	0	0	0	0	0	0	0	0	0	0	0	0	0	0	0	0	0	0	0	0	0	0	0	0	0	0	0	0	0	0	0	0	0	0	0	0	0	0	0	0	0	0	0	0	0	0.138797	0	0.980182	0
EGLN1	0	0	0	0	0	0	0	0	0	0	0	0	0	0	0	0	0	0	0	0	0	0	0	0	0	0	0	0	0	0	0	0	0	0	0	0	0	0	0	0	0	0	0	0	0	0	0	1	0
EGLN3	0	0	0	0	0	0	0	0	0	0.249057	0	0	0	0	0	0	0	0	0	0	0	0	0	0	0	0	0	0	0	0	0	0	0	0	0	0	0	0	0	0	0	0	0	0	0	0	0	0.459002	0
EGR1	0	0	0	0	0	0	0	0	0	0	0	0	0	0	0	0	0	0	0	0	0	0	0	0	0	0	0	0	0	0	0	0	0	0	0	0	0	0	0	0	0	0	0	0	0	0	0	0	0
EGR2	0	0	0	0	0	0	0	0	0	0	0	0	0	0	0.352152	0	0	0	0	0	0	0	0	0	0	0	0	0	0	0	0	0	0	0.985047	0	0	0	0	0	0	0	0	0	0	0	0	0	0.195291	0
EGR3	0	0	0	0	0	0	0.310605	0	0	0.79194	0	0	0.596637	0	0	0	0	0	0.359417	0.388916	0	0	0	0	0	0	0	0	0	0	0.0240588	0	0	0	0	0.7322	0	0	0	0	0.129099	0.1658	0	0	0	0	0	0.684063	0
EHD1	0	0	0	0	0	0	0	0	0	0	0	0	0	0	0	0	0	0	0	0	0.603345	0.979527	0.26047	0	0	0	0	0	0	0	0	0	0	0	0	0.533462	0	0	0	0	0	0	0	0	0	0	0	0	0
EHF	0	0	0	0	0	0	0	0	0	0	0	0	0.53314	0	0	0.53312	0	0	0	0	0	0	0	0	0	0	0	0	0	0	0	0	0	0	0	0	0	0	0	0	0	0	0	0	0	0	0	0	0
EHMT2	0	0	0	0	0	0.853466	0.637727	0	0	0	0	0	0	0	0	0	0	0	0	0	0	0	0	0	0	0	0	0	0	0	0.51194	0	0	0	0	0	0	0	0	0	0	0	0	0	0	0	0	0	0
EIF1AX	0	0	0	0	0	0.983535	0	0	0	0	0	0	0	0	0	0	0	0	0	0	0	0	0	0	0	0	0	0	0	0	0	0	0	0	0	0	0	0	0	0	0	0	0	0	0	0	0	0	0
EIF2B2	0	0	0	0	0	0	0	0	0	0	0	0	0	0	0	0	0	0	0	0	0	0	0	0	0.719685	0	0	0	0	0	0	0	0	0	0	0	0	0	0	0	0	0	0	0	0	0	0	0	0
EIF2B5	0	0	0	0	0	0	0	0	0	0	0	0	0	0	0	0	0	0	0	0	0	0	0	0	0.891422	0	0	0	0	0	0	0	0	0	0	0	0	0	0	0	0	0	0	0	0	0	0	0	0
EIF2C1	0	0	0	0	0	0.198749	0	0	0	0	0	0	0	0	0	0	0	0	0.0240203	0.89394	0	0	0	0	0.413041	0.452012	0.9076	0.86276	0	0	0	0	0	0	0.508426	0.224685	0	0	0	0	0.49632	0.380628	0.419353	0	0	0.794581	0	0.816299	0
EIF2C3	0	0	0	0	0	0	0	0	0	0	0	0	0	0	0	0	0	0	0	0	0	0	0	0	0	0	0	0	0	0	0	0	0	0	0	0	0	0	0	0	0.0122334	0.743584	0	0	0	0.825576	0	0.230379	0
EIF2C4	0	0	0	0	0	0	0	0	0	0	0	0	0	0	0	0	0	0	0.220995	0.56835	0	0	0	0	0.755464	0	0	0	0	0	0	0	0	0	0	0	0	0	0	0	0	0.119586	0	0	0	0	0	0	0
EIF2S1	0	0	0	0	0	0	0	0.553518	0	0	0	0	0	0	0	0	0	0	0	0	0.0397133	0.945783	0.0743242	0	0	0	0	0	0	0	0	0	0	0	0	0	0	0	0	0	0	0	0	0	0	0.284386	0	0.586265	0
EIF2S2	0	0	0	0	0	0	0	0	0	0	0	0	0.492308	0	0	0	0	0	0	0	0	0	0	0	0	0	0	0	0	0	0	0	0	0	0	0	0	0	0	0	0	0.637363	0	0	0	0	0	0	0
EIF3A	0	0	0	0	0	0	0	0.749515	0	0	0	0	0	0	0	0	0	0	0	0	0	0	0	0	0.669725	0	0	0	0	0	0	0	0	0	0	0	0	0	0	0	0	0	0	0	0	0	0	0	0
EIF4B	0	0	0	0	0	0	1	0	0	0	0	0	0	0	0	0	0	0	0	0	0	0	0	0	1	0	0	0	0	0	0.6	0	0	0	1	0	0	0	0	0	0	0	0	0	0	1	0	0	0
EIF4E	0	0	0	0	0	0.907691	0	0	0	0.944638	0	0	0	0	0	0	0	0	0	0	0	0	0	0	0.688364	0	0	0	0	0	0	0	0	0	0	0	0	0	0	0	0	0	0	0	0	0	0	0	0
EIF5	0	0	0	0	0	0	0	0	0	0.941803	0	0	0.611472	0	0	0	0	0	0	0	0.834523	0.184504	0.639505	0	0	0	0	0	0	0	0	0	0	0	0.248672	0	0	0	0	0	0	0	0	0	0	0.561268	0	0	0
EIF5A2	0	0	0	0	0	0	0	0	0	0.983074	0	0	0.465733	0	0	0	0	0	0	0	0	0	0	0	0.268687	0	0	0	0	0	0	0	0	0.064672	0	0	0	0	0	0	0	0	0	0	0	0	0	0.153744	0
EIF5B	0	0	0	0	0	0	0	0	0	0	0	0	0	0	0	0	0	0	0	0	0	0	0	0	0	0.864598	0.760261	0.633912	0	0	0	0	0	0	0	0	0	0	0	0	0	0	0	0	0	0	0	0	0
ELAVL1	0	0	0.71264	0	0	0	0	0	0	0.71264	0	0	0	0	0	0	0	0	0	0	0	0	0	0	0	0	0	0	0	0	0	0	0	0	0	0	0	0	0	0	0	0	0	0	0	0	0	0	0
ELAVL2	0	0	0	0	0.237274	0	0	0	0	0.87212	0	0	0.852399	0	0	0	0	0	0.102075	0.337437	0.734173	0.283758	0.167858	0	0	0	0	0	0	0	0	0.583943	0	0	0	0	0	0	0	0.750239	0	0	0	0	0	0.468413	0	0	0
ELAVL3	0	0	0	0	0	0	0	0	0	0	0	0	0	0	0	0	0	0	0	0	0	0	0	0	0	0	0	0	0	0	0	0	0	0	0	0	0	0	0	0	0	0	0	0	0	0	0	0	0
ELF2	0	0	0	0	0	0	0	0	0	0	0	0	0.491563	0	0.760873	0	0	0	0	0	0	0	0	0	0	0	0	0	0	0	0	0	0	0	0	0	0	0	0	0	0	0	0	0	0	0	0	0	0
ELF4	0	0	0	0	0	0	0	0	0	0	0	0	0.438634	0	0	0	0	0	0	0	0	0	0	0	0	0	0	0	0	0	0	0	0	0	0	0	0.550826	0	0	0	0	0.170982	0	0	0	0	0	0	0
ELF5	0	0	0	0	0	0	0	0	0	0	0	0	0.670923	0	0	0	0	0	0.680869	0.175906	0	0	0	0	0	0	0	0	0	0	0	0	0	0	0	0	0	0	0	0	0	0	0	0	0	0	0	0	0
ELK1	0	0	0	0	0	0	0.0611377	0	0	0	0	0	0	0	0	0	0	0	0	0	0	0	0	0	0	0	0	0	0	0	0.0611094	0	0	0	0	0	0	0	0	0	0	0	0	0	0	0	0	0	0
ELK3	0	0	0	0	0	0	0	0	0	0	0	0	0	0	0	0	0	0	0	0	0	0	0	0	0	0	0	0	0	0	0	0	0	0	0	0	0	0	0	0	0	0	0	0	0	0	0	0.985161	0
ELL	0	0	0	0	0	0	0	0	0	0	0	0	0.199522	0	0	0	0	0	0	0	0	0	0	0	0.513218	0	0	0	0	0	0	0	0	0	0	0	0	0	0	0	0	0	0.452084	0	0	0	0	0	0
ELL2	0	0	0	0	0	0	0	0	0	0	0	0	0.808853	0	0	0	0.526701	0	0	0	0	0	0	0	0.680471	0	0	0	0	0	0	0	0	0	0	0	0	0	0	0	0.052458	0	0	0	0	0	0	0	0
ELMO1	0	0	0	0	0	0	0	0	0	0	0	0	0	0	0	0	0	0	0	0	0	0	0	0	0	0	0	0	0	0	0	0	0	0	0	0	0	0	0	0	0	0	0	0	0	0	0	0	0
ELMO2	0	0	0	0	0	0	0	0	0	0	0	0	0	0	0	0	0	0	0	0	0	0	0	0	0.451412	0	0	0	0	0	0	0	0	0	0.696209	0	0	0	0	0	0	0	0	0	0	0	0	0	0
ELN	0	0	0	0	0	0	0	0	0	0	0	0	0	0	0	0	0	0	0	0	0	0	0	0	0	0	0	0	0	0	0	0	0	0	0	0	0	0	0	0	0	0	0	0	0	0	0	0	0
ELOVL2	0	0	0	0	0	0	0	0	0	0	0	0	0.315049	0	0	0	0	0	0	0	0	0	0	0	0	0	0	0	0	0	0	0	0	0	0	0	0	0	0	0.315054	0	0	0	0	0	0	0	0	0
ELOVL4	0	0	0	0	0	0	0	0	0	0	0	0	0	0	0	0	0	0	0	0	0	0	0	0	0	0	0	0	0	0	0	0	0	0	0	0	0	0	0	0	0	0.520143	0	0	0	0.627961	0	0.259036	0
ELOVL5	0	0	0	0	0	0	0	0	0	0	0	0	0	0	0	0	0	0	0	0	0	0	0	0	0	0	0	0	0	0	0	0	0	0	0	0	0	0	0	0	0	0	0	0	0	0	0	0	0
ELOVL6	0	0	0	0	0	0	0	0	0	0	0	0	0	0	0	0	0	0	0	0	0	0	0	0	0	0	0	0	0	0	0	0	0.582239	0	0	0	0	0	0	0	0	0	0	0	0	0	0	0	0
EML1	0	0	0	0	0	0	0	0	0	0	0	0	0.508466	0	0	0	0	0	0	0	0	0	0	0	0	0	0	0	0	0	0	0	0	0	0	0	0	0	0	0	0	0	0	0	0	0	0	0	0
EML3	0	0	0	0	0	0.929182	0	0	0	0	0	0	0.558046	0	0	0	0	0	0	0	0	0	0	0	0	0	0	0.501122	0	0	0	0	0	0	0	0	0	0	0	0	0	0	0	0	0	0	0	0	0
EML4	0	0	0	0	0	0.722241	0	0	0	0	0	0	0.884614	0	0	0	0	0	0	0	0	0	0	0	0	0	0	0	0	0	0	0	0	0	0	0	0	0	0	0	0	0	0	0	0	0	0	0	0
EMP1	0	0	0	0	0	0	0	0	0	0	0	0	0	0	0	0	0	0	0	0	0	0	0	0	0	0	0	0	0	0	0	0	0	0	0	0	0	0	0	0	0	0	0	0	0	0	0	0	0
EMX2	0	0	0	0	0	0	0	0	0	0	0	0	0	0	0	0	0	0	0.0738458	0.0738458	0	0	0	0	0	0	0	0	0	0	0	0	0	0	0	0	0	0	0	0	0	0	0	0	0	0	0	0	0
EN2	0	0	0	0	0	0	0	0	0	0.236519	0	0	0.755333	0	0	0	0	0	0	0	0	0	0	0	0.693612	0	0	0	0	0.65054	0	0	0	0	0	0	0	0	0	0	0	0	0	0	0	0.807026	0.424744	0.387527	0
ENAH	0	0	0	0	0	0	0	0	0	0.625751	0	0	0.41396	0	0	0	0	0	0	0	0	0	0	0	0.384156	0	0	0	0	0	0	0	0	0.285832	0	0	0	0	0	0	0.860819	0	0.868872	0	0	0	0	0	0
ENC1	0	0	0	0	0	0	0	0	0	0	0	0	0.28335	0	0	0	0	0	0	0	0.404138	0.971609	0.989903	0	0	0	0	0	0	0	0	0	0	0.226207	0	0	0	0	0	0	0	0	0.60795	0	0	0	0	0	0
ENDOD1	0	0	0	0	0	0	0	0	0	0	0	0	0	0	0	0	0	0	0	0	0	0	0	0	0	0	0	0	0	0	0	0	0	0	0	0	0	0	0	0	0	0	0	0	0	0	0	0	0
ENOX2	0	0	0	0	0	0	0	0	0	0	0	0	0	0	0	0	0	0	0	0	0	0	0	0	0	0	0	0	0	0	0	0	0	0	0	0	0	0	0	0	0	0	0	0	0	0	0	0	0
ENPEP	0	0	0	0	0	0	0	0	0	0.904904	0	0	0.138716	0	0	0	0	0	0	0	0.640567	0.498865	0.00490089	0	0	0	0	0	0	0	0	0	0	0	0	0	0	0	0	0	0	0	0	0	0	0	0	0	0
ENPP4	0	0	0	0	0	0	0	0	0	0	0	0	0	0	0	0	0	0	0	0	0	0	0	0	0	0	0	0	0	0	0	0	0	0	0	0	0	0	0	0	0	0	0	0	0	0	0	0	0
ENSA	0	0	0	0	0	0	0	0	0	0	0	0	0	0	0	0	0	0	0	0	0	0	0	0	0	0	0	0	0	0	0	0	0	0	0	0	0	0	0	0	0	0	0	0	0	0	0	0	0
ENTPD1	0	0	0	0	0	0	0	0	0	0.318687	0	0	0	0	0	0	0	0	0	0	0	0	0	0	0	0	0	0	0	0	0	0	0	0	0	0	0	0	0	0	0	0	0	0	0	0	0	0	0
EP300	0	0	0	0	0	0	0	0	0.541345	0	0	0	0	0	0	0	0	0	0	0	0	0	0	0	0	0	0	0	0	0	0	0.541371	0	0	0	0	0	0	0	0	0	0	0	0	0	0	0	0	0
EPAS1	0	0	0	0	0	0	0	0	0	0.399878	0	0	0.0692458	0	0	0	0	0	0.499378	0.291002	0	0	0	0	0	0	0	0	0	0	0	0	0	0	0	0	0	0	0	0	0	0	0	0	0	0	0	0	0
EPB41	0	0	0	0	0	0	0	0	0	0	0	0	0.361346	0	0	0.813391	0	0	0	0	0	0	0	0	0	0	0	0	0	0	0	0	0.0285891	0	0	0	0	0	0	0	0	0.812286	0	0	0	0	0	0.240917	0
EPB41L1	0	0	0	0	0.336988	0.719757	0.713403	0	0	0	0	0	0.396691	0	0	0	0	0	0.610765	0.729643	0	0	0	0	0.209206	0.805827	0.101833	0.815905	0	0	0.573915	0	0	0	0.384938	0	0	0	0	0	0	0	0	0.560858	0	0	0	0	0
EPB41L3	0	0	0	0	0	0	0	0	0	0	0	0	0	0	0	0	0	0	0	0	0	0	0	0	0	0	0	0	0	0	0	0	0	0	0	0	0	0	0	0	0	0	0	0	0	0	0	0	0
EPB41L4B	0	0	0	0	0	0	0	0	0.826546	0	0	0	0	0	0	0	0	0	0	0	0	0	0	0	0.0494556	0	0	0	0	0	0	0	0	0	0	0	0	0	0	0	0	0	0	0	0	0	0	0	0
EPB41L5	0	0	0	0	0	0	0	0	0	0	0	0	0	0	0	0	0	0	0	0	0	0	0	0	0	0	0	0	0	0	0	0	0	0	0	0	0	0	0	0	0	0	0	0	0	0	0	0.242412	0
EPB49	0	0	0	0	0	0	0	0	0	0	0	0	0	0	0	0	0	0	0	0	0	0	0	0	0	0	0	0	0	0	0	0	0	0	0	0	0	0	0	0	0	0	0	0	0	0	0	0	0
EPHA1	0	0	0	0	0	0	0	0	0	0	0	0	0	0	0	0	0	0	0	0	0	0	0	0	0.304715	0	0	0	0	0	0	0	0	0	0	0	0	0	0	0	0	0	0	0	0	0	0	0	0
EPHA2	0	0	0	0	0	0	0	0	0	0	0	0	0	0	0	0	0	0	0	0	0.95178	0.824817	0.220693	0	0	0	0	0	0	0	0	0	0	0	0	0	0	0	0	0.610352	0	0	0	0	0	0.577109	0	0	0
EPHA3	0	0	0	0	0.720461	0	0	0	0	0	0	0	0	0	0	0	0	0	0	0	0	0	0	0	0	0	0	0	0	0	0	0	0	0	0	0	0	0	0	0	0	0	0	0	0	0	0	0	0
EPHA4	0	0	0	0	0	0	0	0	0	0	0	0	0	0	0	0	0	0	0	0	0	0	0	0	0	0	0	0	0	0	0	0	0	0	0	0	0	0	0	0	0.32994	0.657553	0	0	0	0	0	0.496269	0
EPHA5	0	0	0	0	0	0	0	0	0	0	0	0	0	0	0	0	0	0	0	0	0	0	0	0	0	0	0	0	0	0	0	0	0	0	0	0	0	0	0	0	0	0	0	0	0	0	0	0.222342	0
EPHA7	0	0	0	0	0	0	0	0	0	0.420771	0	0	0	0	0	0	0	0	0	0	0.543293	0.389983	0.284205	0	0.0676323	0.755894	0.556325	0.674342	0	0	0	0	0	0	0	0	0.861415	0	0	0	0	0	0	0	0	0	0	0.204265	0
EPHB2	0	0	0	0	0	0	0	0	0	0.848743	0	0	0.293334	0	0	0	0	0	0	0	0	0	0	0	0	0	0	0	0	0	0	0	0	0	0	0	0	0	0	0	0.988269	0	0	0	0	0	0	0	0
EPHB3	0	0	0	0	0	0	0.243527	0	0	0	0	0	0	0	0	0	0	0	0	0	0	0	0	0	0	0	0	0	0	0	0.374229	0	0	0	0.781148	0	0	0	0	0	0	0	0	0	0	0	0	0	0
EPHB4	0	0	0	0	0	0	0	0	0	0.392572	0	0	0	0	0	0	0	0	0	0	0	0	0	0	0	0	0	0	0	0	0	0	0	0	0	0	0	0	0	0	0	0	0	0	0	0	0	0.644676	0
EPN2	0	0	0	0	0	0	0	0	0	0	0	0	0.404057	0	0	0	0	0	0.684376	0.269007	0	0	0	0.261632	0	0	0	0	0	0	0	0.957112	0	0	0	0	0	0	0	0	0	0	0	0	0	0	0	0	0
EPS15	0	0	0	0	0	0	0	0	0	0	0	0	0.972253	0	0	0	0	0	0.227405	0.297724	0.230214	0.20818	0.736448	0	0	0	0	0	0	0	0	0	0	0	0	0	0.369238	0	0	0	0	0	0	0	0	0	0	0	0
EPS8	0	0	0	0	0	0	0	0	0	0	0	0	0	0	0.160633	0	0	0	0	0	0	0	0	0	0	0	0	0	0	0	0	0	0	0	0	0	0	0	0	0	0	0	0	0	0	0.620175	0	0.872191	0
ERBB2IP	0	0	0	0	0	0	0	0	0	0.524831	0	0	0.109731	0	0	0	0	0	0	0	0	0	0	0	0	0	0	0	0	0	0	0	0	0	0	0	0	0	0	0	0	0	0	0	0	0	0	0	0
ERBB3	0	0	0	0	0	0	0	0	0.427224	0	0	0	0.899033	0	0	0	0	0	0.72565	0.880352	0	0	0	0	0	0	0	0	0	0	0	0	0	0	0	0	0	0	0	0	0	0	0	0	0	0	0	0.664115	0
ERBB4	0	0	0	0	0	0	0	0	0.916106	0	0	0	0.487457	0	0	0	0	0	0	0	0	0	0	0	0	0.011489	0.156281	0.102052	0	0	0	0	0	0	0	0	0	0	0	0	0	0	0.79979	0	0	0.27636	0	0	0.343044
ERC1	0	0	0	0	0	0.854617	0	0	0	0	0	0	0	0	0	0	0	0	0	0	0	0	0	0	0	0	0	0.854634	0	0	0	0	0	0	0	0	0	0	0	0	0	0	0	0	0	0	0	0	0
ERC2	0	0	0	0	0	0	0	0	0	0.74142	0	0	0.209542	0	0	0	0.420525	0.539012	0	0	0.535861	0.282569	0.948404	0	0.266586	0	0	0	0	0	0	0	0	0	0	0	0	0	0	0	0	0	0	0	0	0	0	0	0
ERCC4	0	0	0	0	0	0	0	0	0	0	0	0	0	0	0	0	0	0	0	0	0	0	0	0	0	0	0	0	0	0	0	0	0	0	0	0	0	0	0	0	0	1	0	0	0	0	0	0	0
ERCC6	0	0	0	0	0	0	0	0	0	0	0	0	0	0	0	0	0	0	0	0	0	0	0	0	0	0	0	0	0	0	0	0	0	0	0	0	0	0	0	0	0	1	0	0	0	0	0	0	0
EREG	0	0	0	0	0	0	0	0	0	0	0	0	0	0	0	0	0	0	0	0	0	0	0	0	0	0	0	0	0	0	0	0	0	0	0	0	0	0	0	0	0	0	0.423344	0	0	0	0	0.667917	0
ERF	0	0	0	0	0	0	0	0	0	0	0	0	0	0	0	0	0	0	0	0	0	0	0	0	0	0	0	0	0	0	0	0	0	0	0	0	0	0	0	0	0	0	0	0	0	0	0	0	0
ERG	0	0	0	0	0	0	0	0	0	0.407068	0	0	0.585207	0	0	0.805452	0	0	0	0	0	0	0	0	0	0	0	0	0	0	0	0	0	0	0	0	0	0	0	0	0	0	0	0	0	0	0	0	0
ERGIC2	0	0	0	0	0	0	0	0	0	0	0	0	0	0	0	0	0	0	0	0	0	0	0	0	0	0	0	0	0	0	0	0	0	0	0	0	0	0	0	0	0	0	0.876017	0	0	0.686429	0	0.573188	0
ERLIN1	0	0	0	0	0	0	0	0	0	0	0	0	0	0	0	0	0	0	0.0841081	0.51835	0.226513	0.878756	0.989891	0	0	0.79069	0.455321	0.596386	0	0	0	0	0	0	0	0	0	0	0	0	0	0	0	0	0	0	0	0	0
ERLIN2	0	0	0	0	0	0	0	0	0	0	0	0	0.525487	0	0	0	0	0	0	0	0	0	0	0	0.357714	0	0	0.757796	0	0	0	0	0	0	0	0	0.300419	0	0	0	0	0	0	0	0	0	0	0	0
ERMAP	0	0	0	0	0	0	0	0	0	0	0	0	0	0	0	0	0	0	0	0	0	0	0	0	0	0	0	0	0	0	0	0	0	0	0	0	0	0	0	0	0	0	0	0	0	0	0	0	0
ERMP1	0	0	0	0	0	0	0	0	0	0	0	0	0	0	0	0	0	0	0.974173	0.424877	0.561234	0.747974	0.925769	0	0	0	0	0	0	0.820754	0	0	0	0	0	0	0	0	0	0	0	0	0	0	0	0	0	0	0
ERO1L	0	0	0	0	0	0	0	0	0	0	0	0	0	0	0	0	0	0	0	0	0	0	0	0	0	0	0	0	0	0	0	0	0	0	0	0	0	0	0	0	0	0.693286	0	0	0	0	0	0	0
ERO1LB	0	0	0	0	0	0	0	0	0	0	0	0	0	0	0	0	0	0	0	0	0.847541	0.36393	0.630579	0	0	0	0	0	0	0	0	0	0	0	0	0	0	0	0	0	0.968341	0	0	0	0	0	0	0	0
ESPN	0	0	0	0	0	0	0	0	0	0	0	0	0	0	0	0	0	0	0	0	0	0	0	0	0.702768	0	0	0	0	0	0	0	0	0	0	0	0	0	0	0	0	0	0	0	0	0	0	0	0
ESR1	0	0	0	0	0	0	0	0	0.561099	0	0	0	0	0	0	0	0	0	0.912037	0.705978	0.840909	0.446246	0.276388	0	0	0	0	0	0	0	0	0	0	0	0	0	0	0	0	0	0	0	0	0	0.188016	0	0	0	0
ESRRA	0	0	0	0	0	0	0.899217	0	0	0	0	0	0	0	0	0	0	0	0	0	0	0	0	0	0.567706	0	0	0.479306	0	0	0.715051	0	0	0	0	0	0	0	0	0	0	0	0	0	0.244892	0	0	0	0
ESRRG	0	0	0.498161	0	0	0	0	0.153242	0	0	0	0	0.199468	0	0	0	0	0	0.664433	0.0826736	0	0	0	0	0.398206	0	0	0.632859	0	0	0	0	0	0	0	0.156566	0	0	0	0.960451	0	0	0	0	0	0	0	0	0
ETF1	0	0	0	0	0	0	0	0	0	0	0	0	0	0	0	0	0	0	0	0	0	0	0	0	0	0	0	0	0	0	0	0	0	0	0	0	0	0	0	0	0	0	0	0	0	0	0.924367	0	0
ETNK1	0	0	0	0	0	0	0	0	0	0	0	0	0.016007	0	0	0	0	0	0.814613	0.448657	0.156992	0.528029	0.389937	0	0.780966	0	0	0	0	0	0	0	0	0	0	0	0	0	0	0	0.516096	0.0888067	0	0	0	0	0	0	0
ETNK2	0	0	0	0	0	0	0	0	0	0	0	0	0	0	0	0	0	0	0	0	0	0	0	0	0	0	0	0	0	0	0	0	0	0	0	0	0	0	0	0	0	1	0	0	0	0	0	0	0
ETS1	0	0	0	0	0	0.598843	0	0	0	0.221675	0	0	0	0	0	0	0	0	0	0	0	0	0	0	0	0.892379	0.347528	0.822526	0	0	0	0	0	0	0	0	0	0	0	0	0	0	0	0	0	0	0	0	0
ETS2	0	0	0	0	0	0	0	0	0.545552	0	0	0	0	0	0	0	0	0	0	0	0	0	0	0	0	0.921106	0.773562	0.0952814	0	0	0	0	0	0	0	0	0	0	0	0	0	0	0	0	0	0	0	0	0
ETV1	0	0	0	0	0	0	0	0	0.848483	0	0	0	0.614451	0	0	0	0	0	0.220104	0.855975	0	0	0	0	0.210611	0	0	0	0	0	0	0	0	0	0	0	0	0	0	0	0.806454	0	0	0	0	0.418155	0	0.689322	0
ETV5	0	0	0	0	0	0	0	0	0	0	0	0	0	0	0	0	0	0	0	0	0	0	0	0	0	0	0	0	0	0	0	0	0	0	0	0	0	0	0	0	0	0	0	0	0.924549	0	0	0	0
ETV6	0	0	0	0	0	0	0	0	0	0	0	0	0	0	0	0	0	0	0	0	0	0	0	0	0	0.152294	0.965498	0.88035	0	0.0810688	0	0	0	0	0	0	0	0	0	0	0	0	0	0	0	0	0	0	0
EVI1	0	0	0	0	0	0.259036	0	0	0.764352	0	0	0	0	0	0	0	0	0	0	0	0	0	0	0	0	0	0	0.845401	0	0	0	0	0.21705	0	0	0	0	0	0	0	0	0	0	0	0	0	0	0	0
EVI5	0	0	0	0	0	0	0	0	0	0	0	0	0.110982	0	0	0	0	0	0	0	0	0	0	0	0.53551	0	0	0	0	0	0	0	0	0	0	0	0	0	0	0	0	0	0	0	0	0.780178	0	0.204869	0
EXOC5	0	0	0	0	0	0	0	0	0	0	0	0	0.962461	0	0	0.480192	0	0	0	0	0	0	0	0	0.557436	0	0	0.324898	0	0	0	0	0	0	0.823397	0	0	0	0	0	0	0	0.337668	0	0	0.980898	0	0.641036	0
EXTL2	0	0	0	0	0	0	0	0	0	0	0	0	0	0	0	0	0	0	0	0	0	0	0	0	0	0	0	0	0	0	0	0	0	0	0	0	0	0	0	0	0	0	0	0	0	0	0	0	0
EXTL3	0	0	0	0	0	0	0	0	0	0	0	0	0	0	0	0	0	0	0.581302	0.441608	0	0	0	0	0.564116	0.933307	0.978249	0.913683	0	0	0	0	0	0	0	0.0269718	0	0	0	0	0	0	0	0	0.520294	0	0	0	0
EYA1	0	0	0	0	0	0	0	0	0	0	0	0	0.543872	0	0	0	0	0	0	0	0	0	0	0	0.520974	0	0	0	0	0	0	0	0	0	0	0	0	0	0	0	0	0	0	0	0	0	0	0.0423442	0
EYA2	0	0	0	0	0	0	0	0	0	0	0	0	0	0	0	0	0	0	0	0	0	0	0	0	0	0	0	0	0	0	0	0	0	0	0	0	0	0	0	0	0	0	0	0	0	0	0	0	0
EYA4	0	0	0.696475	0	0	0.907922	0	0	0	0	0	0	0.544508	0	0.557552	0	0	0	0	0	0	0	0	0	0	0	0	0	0	0	0	0	0	0.949283	0	0	0.974846	0	0	0	0	0	0.622019	0	0	0	0	0	0
EZH1	0	0	0	0	0	0	0	0	0	0	0	0	0	0	0	0	0	0	0.825018	0.949534	0	0	0	0	0.564799	0	0	0.405241	0	0	0	0	0	0	0	0	0	0	0	0	0	0.0797577	0	0	0	0.408846	0	0.440868	0
EZH2	0	0	0	0	0	0	0	0	0	0	0	0	0	0	0	0	0	0	0	0	0.739174	0.764288	0.869607	0	0	0	0	0	0	0	0	0	0	0	0	0	0	0	0	0	0	0.855002	0	0	0	0	0	0	0
EZR	0	0	0	0	0	0	0	0	0	0	0	0	0	0	0	0	0	0	0	0	0	0	0	0	0	0	0	0	0	0	0	0	0	0	0	0	0	0	0	0	0	0	0	0	0	0	0	0	0
F2R	0	0	0	0	0	0	0	0	0	0	0	0	0	0	0	0	0	0	0	0	0	0	0	0	0	0	0	0	0	0	0	0	0	0	0	0	0	0	0	0	0	0	0	0	0	0	0	1	0
F3	0	0	0	0	0	0	0	0	0	0	0	0	0.500593	0	0	0	0	0	0	0	0	0	0	0	0	0	0	0	0	0	0	0	0	0	0	0	0	0	0	0	0	0	0	0	0	0	0	0.23299	0
FA2H	0	0	0	0	0	0	0	0	0	0	0	0	0	0	0	0	0	0	0	0	0.230893	0.985661	0.893104	0	0	0	0	0	0	0	0	0	0	0	0	0	0	0	0	0	0	0	0	0	0	0	0	0	0
FAIM2	0	0	0	0	0	0	0.116127	0	0	0	0	0	0	0	0	0	0	0	0	0	0	0	0	0	0	0	0	0	0	0	0.232904	0	0	0	0	0	0	0	0	0	0	0	0	0	0	0	0	0.706386	0
FAM102A	0	0	0	0	0	0.200414	0	0	0	0	0	0	0.0179159	0	0	0	0	0	0	0	0	0	0	0	0	0	0	0	0	0	0	0	0	0	0	0	0	0	0	0	0.242538	0	0	0	0	0	0	0.276124	0
FAM108B1	0	0	0	0	0.482563	0	0	0	0	0	0	0	0	0	0	0	0	0	0	0	0	0	0	0	0	0	0	0	0	0	0	0	0	0	0	0	0	0	0	0	0	0	0	0	0	0	0	0	0
FAM110B	0	0	0	0	0	0	0	0	0	0	0	0	0	0	0	0	0	0	0	0	0	0	0	0	0	0	0	0	0	0	0	0	0	0	0	0.608333	0.608242	0	0	0	0	0	0	0	0	0.819247	0	0.284584	0
FAM117A	0	0	0	0	0	0	0	0	0.704929	0.563314	0	0	0	0	0	0	0	0	0	0	0	0	0	0	0	0	0	0	0	0	0	0	0	0	0	0	0	0	0	0	0	0	0	0	0	0.687168	0	0.840242	0
FAM118A	0	0	0	0	0	0	0	0	0	0.344158	0	0	0	0	0	0	0	0	0	0	0.470122	0.657493	0.508146	0	0	0	0	0	0	0	0	0	0	0	0	0	0	0	0	0	0	0.180926	0	0	0	0	0	0	0
FAM120A	0	0	0	0	0	0	0	0.800323	0	0	0	0	0	0	0	0	0	0.736524	0	0	0	0	0	0	0	0	0	0	0	0	0	0	0	0	0	0	0	0	0	0	0	0	0	0	0	0	0	0	0
FAM120C	0	0	0	0	0	0	0	0	0	0	0	0	0.329879	0	0	0	0	0	0	0	0	0	0	0	0	0	0	0	0	0	0	0	0	0	0	0	0	0	0	0	0	0	0	0	0	0	0	0	0
FAM125B	0	0	0	0	0	0	0	0	0.45825	0	0	0	0.715312	0	0	0	0	0	0	0	0	0	0	0	0	0	0	0	0	0	0	0	0	0	0	0	0	0	0	0	0	0.857802	0	0	0	0	0	0	0
FAM129A	0	0	0	0	0	0	0	0	0	0	0	0	0	0	0	0	0	0	0	0	0	0	0	0	0	0	0	0	0	0	0	0	0	0	0	0	0	0	0	0	0	0	0	0	0	0	0	1	0
FAM130A1	0	0	0	0	0	0	0	0	0	0	0	0	0.720657	0	0	0	0	0	0	0	0	0	0	0	0.180771	0.175737	0.262644	0.574766	0	0	0	0	0	0	0	0	0	0	0	0	0	0	0	0.0865707	0	0	0	0	0
FAM130A2	0	0	0	0	0	0	0	0	0	0	0	0	0	0	0	0	0	0	0	0	0	0	0	0	0	0	0	0	0	0	0	0	0	0	0	0	0	0	0	0	0	0	0	0	0	0	0	1	0
FAM131B	0	0	0	0	0	0	0	0	0	0	0	0	0	0	0	0	0	0	0	0	0	0	0	0	0	0	0	0	0	0	0	0	0	0	0	0.714097	0	0	0	0	0	0	0	0	0	0	0	0	0
FAM134A	0	0	0	0	0	0	0	0	0	0	0	0	0	0	0	0	0	0	0	0	0	0	0	0	0.503492	0	0	0	0	0	0	0	0	0	0	0	0	0	0	0	0	0	0	0	0	0	0	0.645262	0
FAM134C	0	0	0	0	0	0	0	0	0	0	0	0	0.396185	0	0	0	0	0	0	0	0	0	0	0	0	0	0	0	0	0	0	0	0	0	0	0	0	0	0	0	0	0	0	0	0	0.0804756	0	0.352491	0
FAM135A	0	0	0	0	0	0	0	0	0	0	0	0	0	0	0	0	0	0	0	0	0	0	0	0	0	0	0	0	0	0	0	0	0	0	0	0	0	0	0	0	0	0.937514	0	0	0	0.601518	0	0.657449	0
FAM13A1	0	0	0	0	0	0	0	0	0	0	0	0	0	0	0	0	0	0	0	0	0	0	0	0	0	0	0	0	0	0	0	0	0	0	0	0	0	0	0	0	0	0	0	0	0	0	0	0.946904	0
FAM13C1	0	0	0	0	0	0	0	0	0	0.689787	0	0	0	0	0	0	0	0	0	0	0	0	0	0	0	0	0	0	0	0	0	0	0	0	0	0	0	0	0	0	0	0	0	0	0	0	0	0.0353144	0
FAM152A	0	0	0	0	0	0	0	0	0	0	0	0	0	0	0	0	0	0	0	0	0	0	0	0	0	0	0	0	0	0	0	0	0	0.352789	0	0	0	0	0	0	0.363989	0	0	0	0	0	0	0	0
FAM155A	0	0	0	0	0	0.582139	0	0	0	0	0	0	0	0	0	0	0	0	0	0	0	0	0	0	0	0	0	0.372134	0	0	0	0	0	0	0	0	0	0	0	0	0	0	0	0	0	0	0	0	0
FAM155B	0	0	0	0	0	0	0	0	0	0.499784	0	0	0	0	0	0	0	0	0	0	0	0	0	0	0	0	0	0	0	0	0	0	0	0	0	0	0	0	0	0	0	0	0	0	0	0.237341	0	0	0
FAM160B2	0	0	0	0	0	0	0	0	0	0	0	0	0	0	0	0	0	0	0	0	0	0	0	0	0	0	0	0	0	0	0	0	0	0	0	0	0	0	0	0	0		0	0	0	0	0	0	0
FAM168A	0	0	0	0	0	0	0	0	0	0	0	0	0	0	0	0	0	0	0	0	0	0	0	0	0	0	0	0	0	0	0	0	0.3241	0	0	0	0	0	0	0	0.500479	0	0	0	0	0	0	0.0910094	0
FAM171A1	0	0	0	0	0	0	0	0	0	0	0	0	0	0	0	0	0	0	0	0	0	0	0	0	0	0	0	0	0	0	0	0	0	0	0	0	0	0	0	0	0	0	0	0	0	0	0	0	0
FAM172A	0	0	0	0	0	0	0	0	0	0	0	0	1	0	0	0	0	0	0	0	0	1	0.571429	0	0	0	0	0	0	0	0	0	1	0	0	0	0	0	0	0	0	0	0	0	0	0	0	0	0
FAM18B	0	0	0	0	0	0	0	0	0	0	0	0	0	0	0	0	0	0	0	0	0	0	0	0	0.484304	0	0	0	0	0	0	0	0	0	0	0	0	0	0	0	0	0	0	0	0	0	0	0	0
FAM20B	0	0	0	0	0	0	0	0	0	0	0	0	0.691804	0	0	0	0	0	0	0	0	0	0	0	0	0	0	0	0	0	0	0	0	0	0	0	0	0	0	0	0	0	0	0	0	0	0	0	0
FAM29A	0	0	0	0	0	0	0	0	0	0	0	0	0.909576	0	0	0	0	0	0	0	0	0	0	0	0	0	0	0	0	0	0	0	0	0	0	0	0	0	0	0	0	0	0	0	0	0.909576	0	0	0
FAM38B	0	0	0	0	0	0	0	0	0	0	0	0	0	0	0	0	0	0	0	0	0	0	0	0	0	0	0	0	0	0	0	0	0	0.0335796	0	0	0	0	0	0	0	0	0	0	0	0	0	0	0
FAM3C	0	0	0	0	0	0	0	0	0	0	0	0	0	0	0	0	0	0	0	0	0	0	0	0	0	0	0	0	0	0	0	0	0	0	0	0	0	0	0	0	0	0	0	0	0	0	0	0.834599	0
FAM46A	0	0	0	0	0	0	0	0	0	0.809742	0	0	0.454485	0	0	0	0	0	0	0	0	0	0	0	0	0	0	0	0	0	0	0	0	0	0	0	0	0	0	0	0	0	0	0	0	0	0	0	0
FAM46C	0	0	0	0	0	0.311448	0	0	0	0	0	0	0.995574	0	0	0	0	0	0	0	0.535874	0.811581	0.739453	0	0	0	0	0	0	0	0	0	0	0	0	0.14391	0	0	0	0	0	0	0	0	0	0	0	0.0876471	0
FAM49A	0	0	0	0	0	0	0	0	0	0	0	0	0	0	0	0	0	0	0	0	0	0	0	0	0	0	0	0	0	0	0	0	0	0	0	0	0	0	0	0	0	0	0	0	0	0	0	0	0
FAM49B	0	0	0	0	0	0	0	0	0.767444	0	0	0	0	0	0	0	0	0	0	0	0.64918	0.898621	0.585391	0	0	0	0	0.72488	0	0	0	0	0	0.668627	0	0	0	0	0	0	0	0	0	0	0	0	0	0	0
FAM53B	0	0	0	0	0	0	0	0	0	0	0	0	0	0	0	0	0	0	0	0	0	0	0	0	0	0	0	0	0	0	0	0	0	0	0	0	0	0	0	0	0	0	0	0	0	0	0	0	0
FAM53C	0	0	0	0	0	0	0	0	0	0	0	0	0	0	0	0	0	0	0	0	0	0	0	0	0	0	0	0.367022	0	0	0	0	0	0	0	0.112101	0	0	0	0	0	0	0	0	0.0148646	0	0	0	0
FAM57A	0	0	0	0	0	0	0	0	0	0	0	0	0	0	0	0	0	0	0	0	0	0	0	0	0	0	0	0	0	0	0	0	0	0	0	0	0	0	0	0	0	0	0	0	0	0.820936	0	0.820936	0
FAM59A	0	0	0	0	0	0	0	0	0	0	0	0	0	0	0	0	0	0	0	0	0	0	0	0	0.731635	0	0	0	0	0	0	0	0	0	0	0	0	0	0	0	0	0	0	0	0	0	0	0	0
FAM5C	0	0	0	0	0	0	0	0	0	0	0	0	0	0	0	0	0	0	0	0	0	0	0	0	0	0	0	0	0	0	0	0	0	0	0	0	0	0	0	0	0	0	0	0	0	0	0	0	0
FAM60A	0	0	0	0	0	0	0	0	0	0	0	0	0	0	0	0	0	0	0	0	0	0	0	0	0.924635	0	0	0	0	0	0	0	0	0	0	0	0	0	0	0	0	0	0	0	0	0	0	0.268482	0
FAM63B	0	0	0	0	0	0.4849	0	0	0	0.486083	0	0	0	0	0	0	0	0	0	0	0	0	0	0.757123	0.288042	0	0	0	0	0	0	0	0.524171	0	0	0	0	0	0	0	0	0	0.964431	0	0	0	0	0	0
FAM65B	0	0	0	0	0	0	0	0	0	0	0	0	0.781361	0	0	0	0	0	0	0	0	0	0	0	0.495132	0	0	0	0	0	0	0	0	0	0	0	0	0	0	0	0	0	0	0	0	0	0	0	0
FAM69A	0	0	0	0	0	0	0	0.270981	0	0	0	0	0.778989	0	0	0	0	0	0	0	0	0	0	0	0	0	0	0	0	0	0	0	0	0	0	0	0	0	0	0	0	0	0	0	0	0	0	0	0
FAM70A	0	0	0	0	0	0	0	0	0	0	0	0	0	0	0	0	0	0	0	0	0	0	0	0	0	0	0	0	0	0	0	0	0	0	0	0	0	0	0	0	0	0	0	0	0	0.584783	0	0.688043	0
FAM8A1	0	0	0	0	0	0	0	0	0	0.555685	0	0	0	0	0	0	0	0	0	0	0.910883	0.21868	0.463381	0	0	0	0	0	0	0	0	0	0	0	0	0	0	0	0	0	0	0	0	0	0	0	0	0	0
FAM98A	0	0	0	0	0	0	0	0	0	0	0	0	0.786314	0	0	0	0	0	0	0	0.389324	0.694463	0.848456	0	0	0	0	0	0	0	0	0	0	0	0	0	0	0	0	0	0	0	0	0	0	0	0	0	0
FANCF	0	0	0	0	0	0	0	0	0	0	0	0	0	0	0	0	0	0	0	0	0	0	0	0	0	0	0	0	0	0	0	0	0	0	0	0	0	0	0	0	0	0	0	0	0	0	0	0	0
FAP	0	0	0	0	0	0	0	0	0	0	0	0	0	0	0	0	0	0	0	0	0	0	0	0	0	0	0	0	0	0	0	0	0	0	0	0	0	0	0	0	0	0	0	0	0	0	0	0	0
FARP1	0	0	0	0	0	0	0	0	0	0	0	0	0	0	0	0	0	0	0	0	0	0	0	0	0	0	0	0	0	0	0	0	0	0	0	0	0	0	0	0	0	0.922356	0	0	0	0.603945	0	0.146732	0
FAS	0	0	0	0	0	0	0	0	0	0	0	0	0.603871	0	0	0	0	0	0	0	0	0	0	0	0	0	0	0	0	0	0	0	0	0	0	0	0	0	0	0	0	0.603868	0	0	0	0	0	0	0
FASLG	0	0	0	0	0	0	0	0	0	0	0	0	0	0	0	0	0	0	0	0	0	0	0	0	0	0	0	0	0	0	0	0	0	0	0	0	0	0	0	0	0	1	0	0	0	0	0	0	0
FASN	0	0	0	0	0	0	0	0	0	0	0	0	0	0	0	0	0	0	0	0	0	0	0	0	0.253268	0	0	0	0	0	0	0	0	0	0	0	0	0	0	0	0	0	0	0	0	0	0	0	0
FASTK	0	0	0	0	0	0	0	0	0	0	0	0	0	0	0	0	0	0	0	0	0	0	0	0	0	0	0	0	0	0	0	0	0	0	0	0	0	0	0	0	0	0	0	0	0	0	0	0.52709	0
FAT2	0	0	0	0	0	0	0	0	0	0	0	0	0	0	0	0	0	0	0	0	0	0	0	0	0	0	0	0	0	0	0	0	0	0	0	0	0	0	0	0	0	0	0	0	0	0	0	0.263541	0
FAT4	0	0	0	0	0	0	0	0	0	0	0	0	0	0	0	0	0	0	0	0	0	0	0	0	0.362048	0	0	0	0	0	0	0	0	0	0	0	0	0	0	0	0	0	0	0	0	0.334496	0	0.9891	0
[truncated: 2,711 more rows]
[truncated: 26 more columns]

## Sheet: Sheet3
0	0	0	0	0	0	0	0	0	0	0	0	0	0	0	0	0	0	0	0	0	0	0	0	0	0	0	0	0	-2.9817e-05	0	0	0	0	0	3.63376e-10	0	0	0	0	0	-0.920357	0	0	0	0.139007	0	-0.000416446	0	0
[truncated: 3,863 more rows]
[truncated: 25 more columns]

[truncated: 3 more sheets: Sheet4, Sheet5, Sheet6]
