# Supplementary material for: Computational Prediction of Intronic microRNA Targets using Host Gene Expression Reveals Novel Regulatory Mechanisms
Source: PLoS One. 2011 Jun 9;6(6):e19312. doi: 10.1371/journal.pone.0019312 (PMC3111417; doi:10.1371/journal.pone.0019312)
Supplement: Table S4 — The excel file contains all target-intronic miRNA pairs and their scores. column one: target genes. column two: intronic mirnas. column three: host genes. column four: scores (pvalues)– scores 2 are significant. column five flag = 1 negative and flag = 1 positive interactions. (XLS) [file pone.0019312.s013.xls]

## Sheet: Sheet1
Target	miRNA	Host	Score (threshold=2)	flag
PPP1CB	hsa-miR-148b	COPZ1	30.0241	1
DOC2A	hsa-miR-30e	NFYC	29.7111	1
DOC2A	hsa-miR-30c	NFYC	29.7111	1
LPPR4	hsa-miR-30e	NFYC	28.6377	1
LPPR4	hsa-miR-30c	NFYC	28.6377	1
ADCY2	hsa-miR-148b	COPZ1	27.823	1
SCN3A	hsa-miR-30e	NFYC	27.7309	1
SCN3A	hsa-miR-30c	NFYC	27.7309	1
SRGAP2	hsa-miR-7	HNRNPK	27.5961	1
WDR1	hsa-miR-30e	NFYC	27.3762	1
WDR1	hsa-miR-30c	NFYC	27.3762	1
SMCR7L	hsa-miR-98	HUWE1	27.1968	1
SMCR7L	hsa-let-7f	HUWE1	27.1968	1
PHF13	hsa-miR-30e	NFYC	27.1223	1
PHF13	hsa-miR-30c	NFYC	27.1223	1
AKAP6	hsa-miR-98	HUWE1	26.7326	1
AKAP6	hsa-let-7f	HUWE1	26.7326	1
HOXB8	hsa-miR-30e	NFYC	26.2895	1
HOXB8	hsa-miR-30c	NFYC	26.2895	1
MYCBP	hsa-miR-98	HUWE1	25.8931	1
MYCBP	hsa-let-7f	HUWE1	25.8931	1
LMTK2	hsa-miR-148b	COPZ1	25.3543	1
CDH13	hsa-miR-30e	NFYC	24.7245	1
CDH13	hsa-miR-30c	NFYC	24.7245	1
HOOK1	hsa-miR-98	HUWE1	24.4926	1
HOOK1	hsa-let-7f	HUWE1	24.4926	1
KIAA1045	hsa-miR-148b	COPZ1	24.3381	1
ELOVL5	hsa-miR-30e	NFYC	23.9597	1
ELOVL5	hsa-miR-30c	NFYC	23.9597	1
CUX2	hsa-miR-367	LARP7	23.5873	1
CUX2	hsa-miR-302a	LARP7	23.5873	1
CUX2	hsa-miR-302b	LARP7	23.5873	1
CUX2	hsa-miR-302c	LARP7	23.5873	1
CUX2	hsa-miR-302d	LARP7	23.5873	1
RRP1B	hsa-miR-98	HUWE1	23.3572	1
RRP1B	hsa-let-7f	HUWE1	23.3572	1
ADAMTS8	hsa-miR-98	HUWE1	23.1006	1
ADAMTS8	hsa-let-7f	HUWE1	23.1006	1
CA7	hsa-miR-7	HNRNPK	23.0081	1
NR3C2	hsa-miR-30e	NFYC	22.9754	1
NR3C2	hsa-miR-30c	NFYC	22.9754	1
SLCO5A1	hsa-miR-98	HUWE1	22.9375	1
SLCO5A1	hsa-let-7f	HUWE1	22.9375	1
TNRC4	hsa-miR-30e	NFYC	22.9121	1
TNRC4	hsa-miR-30c	NFYC	22.9121	1
KCNC1	hsa-miR-98	HUWE1	22.9003	1
KCNC1	hsa-let-7f	HUWE1	22.9003	1
TCF12	hsa-miR-7	HNRNPK	22.6914	1
PODXL	hsa-miR-148b	COPZ1	22.6648	1
STXBP1	hsa-miR-30e	NFYC	22.6264	1
STXBP1	hsa-miR-30c	NFYC	22.6264	1
KLF5	hsa-miR-148b	COPZ1	22.5784	1
FAM155A	hsa-miR-30e	NFYC	22.5138	1
FAM155A	hsa-miR-30c	NFYC	22.5138	1
PLAA	hsa-miR-148b	COPZ1	22.3401	1
HS3ST3B1	hsa-miR-340	RNF130	22.3353	1
C2orf55	hsa-miR-30e	NFYC	22.2185	1
C2orf55	hsa-miR-30c	NFYC	22.2185	1
TOX	hsa-miR-367	LARP7	22.1709	1
TOX	hsa-miR-302a	LARP7	22.1709	1
TOX	hsa-miR-302b	LARP7	22.1709	1
TOX	hsa-miR-302c	LARP7	22.1709	1
TOX	hsa-miR-302d	LARP7	22.1709	1
ATP8B4	hsa-miR-98	HUWE1	22.1159	1
ATP8B4	hsa-let-7f	HUWE1	22.1159	1
PTPRT	hsa-miR-215	IARS2	22.023	1
PTPRT	hsa-miR-194	IARS2	22.023	1
SCN2B	hsa-miR-7	HNRNPK	21.9053	1
CELSR3	hsa-miR-30e	NFYC	21.8657	1
CELSR3	hsa-miR-30c	NFYC	21.8657	1
PICALM	hsa-miR-30e	NFYC	21.8597	1
PICALM	hsa-miR-30c	NFYC	21.8597	1
CORIN	hsa-miR-367	LARP7	21.8543	1
CORIN	hsa-miR-302a	LARP7	21.8543	1
CORIN	hsa-miR-302b	LARP7	21.8543	1
CORIN	hsa-miR-302c	LARP7	21.8543	1
CORIN	hsa-miR-302d	LARP7	21.8543	1
CCNK	hsa-miR-30e	NFYC	21.568	1
CCNK	hsa-miR-30c	NFYC	21.568	1
NCALD	hsa-miR-30e	NFYC	21.5625	1
NCALD	hsa-miR-30c	NFYC	21.5625	1
SEMA4F	hsa-miR-98	HUWE1	21.5477	1
SEMA4F	hsa-let-7f	HUWE1	21.5477	1
PARP16	hsa-miR-30e	NFYC	21.3282	1
PARP16	hsa-miR-30c	NFYC	21.3282	1
PACS2	hsa-miR-98	HUWE1	21.2872	1
PACS2	hsa-let-7f	HUWE1	21.2872	1
ARNT	hsa-miR-103	PANK2	21.2455	1
ADAM11	hsa-miR-7	HNRNPK	21.0425	1
ERG	hsa-miR-30e	NFYC	20.8839	1
ERG	hsa-miR-30c	NFYC	20.8839	1
PLEKHM1	hsa-miR-367	LARP7	20.8828	1
PLEKHM1	hsa-miR-302a	LARP7	20.8828	1
PLEKHM1	hsa-miR-302b	LARP7	20.8828	1
PLEKHM1	hsa-miR-302c	LARP7	20.8828	1
PLEKHM1	hsa-miR-302d	LARP7	20.8828	1
KSR1	hsa-miR-30e	NFYC	20.7713	1
KSR1	hsa-miR-30c	NFYC	20.7713	1
SPRED2	hsa-miR-340	RNF130	20.616	1
TGFBR3	hsa-miR-103	PANK2	20.5891	1
FNDC4	hsa-miR-7	HNRNPK	20.4897	1
SMS	hsa-miR-148b	COPZ1	20.4486	1
SDC2	hsa-miR-367	LARP7	20.3478	1
SDC2	hsa-miR-302a	LARP7	20.3478	1
SDC2	hsa-miR-302b	LARP7	20.3478	1
SDC2	hsa-miR-302c	LARP7	20.3478	1
SDC2	hsa-miR-302d	LARP7	20.3478	1
VAT1	hsa-miR-30e	NFYC	20.3085	1
VAT1	hsa-miR-30c	NFYC	20.3085	1
TEK	hsa-miR-148b	COPZ1	20.2761	1
PTPRM	hsa-miR-148b	COPZ1	20.1339	1
CREM	hsa-miR-98	HUWE1	20.1063	1
CREM	hsa-let-7f	HUWE1	20.1063	1
CSF1	hsa-miR-148b	COPZ1	20.092	1
BRCA1	hsa-miR-7	HNRNPK	20.0322	1
BTRC	hsa-miR-103	PANK2	19.9979	1
HPCAL4	hsa-miR-7	HNRNPK	19.9605	1
ARID3B	hsa-miR-98	HUWE1	19.9247	1
ARID3B	hsa-let-7f	HUWE1	19.9247	1
JPH3	hsa-miR-148b	COPZ1	19.9219	1
ST18	hsa-miR-148b	COPZ1	19.6543	1
SSR3	hsa-miR-30e	NFYC	19.4451	1
SSR3	hsa-miR-30c	NFYC	19.4451	1
LGR4	hsa-miR-98	HUWE1	19.4415	1
LGR4	hsa-let-7f	HUWE1	19.4415	1
MEOX2	hsa-miR-148b	COPZ1	19.429	1
SFRS1	hsa-miR-7	HNRNPK	19.4227	1
MTMR6	hsa-miR-148b	COPZ1	19.4088	1
HOXA11	hsa-miR-30e	NFYC	19.3691	1
HOXA11	hsa-miR-30c	NFYC	19.3691	1
IFNAR2	hsa-miR-30e	NFYC	19.3667	1
IFNAR2	hsa-miR-30c	NFYC	19.3667	1
HS3ST2	hsa-miR-215	IARS2	19.3626	1
HS3ST2	hsa-miR-194	IARS2	19.3626	1
P15RS	hsa-miR-30e	NFYC	19.2893	1
P15RS	hsa-miR-30c	NFYC	19.2893	1
C11orf57	hsa-miR-98	HUWE1	19.2081	1
C11orf57	hsa-let-7f	HUWE1	19.2081	1
PLCG1	hsa-miR-30e	NFYC	19.207	1
PLCG1	hsa-miR-30c	NFYC	19.207	1
DGKG	hsa-miR-425	DALRD3	18.9916	1
DGKG	hsa-miR-191	DALRD3	18.9916	1
ZNF274	hsa-miR-148b	COPZ1	18.9584	1
C16orf70	hsa-miR-7	HNRNPK	18.928	1
ZNF507	hsa-miR-30e	NFYC	18.8935	1
ZNF507	hsa-miR-30c	NFYC	18.8935	1
MBOAT1	hsa-miR-30e	NFYC	18.8775	1
MBOAT1	hsa-miR-30c	NFYC	18.8775	1
LARGE	hsa-miR-30e	NFYC	18.8088	1
LARGE	hsa-miR-30c	NFYC	18.8088	1
PLEKHF2	hsa-miR-103	PANK2	18.7536	1
GRIA3	hsa-miR-367	LARP7	18.7377	1
GRIA3	hsa-miR-302a	LARP7	18.7377	1
GRIA3	hsa-miR-302b	LARP7	18.7377	1
GRIA3	hsa-miR-302c	LARP7	18.7377	1
GRIA3	hsa-miR-302d	LARP7	18.7377	1
RPS6KB1	hsa-miR-7	HNRNPK	18.6923	1
SOX12	hsa-miR-30e	NFYC	18.6428	1
SOX12	hsa-miR-30c	NFYC	18.6428	1
CCDC71	hsa-miR-148b	COPZ1	18.5886	1
CDC25A	hsa-miR-98	HUWE1	18.4957	1
CDC25A	hsa-let-7f	HUWE1	18.4957	1
XYLT2	hsa-miR-367	LARP7	18.474	1
XYLT2	hsa-miR-302a	LARP7	18.474	1
XYLT2	hsa-miR-302b	LARP7	18.474	1
XYLT2	hsa-miR-302c	LARP7	18.474	1
XYLT2	hsa-miR-302d	LARP7	18.474	1
CHRNB2	hsa-miR-148b	COPZ1	18.466	1
TBC1D2B	hsa-miR-30e	NFYC	18.4386	1
TBC1D2B	hsa-miR-30c	NFYC	18.4386	1
MTERFD2	hsa-miR-367	LARP7	18.4306	1
MTERFD2	hsa-miR-302a	LARP7	18.4306	1
MTERFD2	hsa-miR-302b	LARP7	18.4306	1
MTERFD2	hsa-miR-302c	LARP7	18.4306	1
MTERFD2	hsa-miR-302d	LARP7	18.4306	1
NMT2	hsa-miR-103	PANK2	18.4039	1
FAM125B	hsa-miR-98	HUWE1	18.4036	1
FAM125B	hsa-let-7f	HUWE1	18.4036	1
CHD2	hsa-miR-103	PANK2	18.3967	1
C13orf18	hsa-miR-30e	NFYC	18.3838	1
C13orf18	hsa-miR-30c	NFYC	18.3838	1
ASB7	hsa-miR-367	LARP7	18.3692	1
ASB7	hsa-miR-302a	LARP7	18.3692	1
ASB7	hsa-miR-302b	LARP7	18.3692	1
ASB7	hsa-miR-302c	LARP7	18.3692	1
ASB7	hsa-miR-302d	LARP7	18.3692	1
RASA1	hsa-miR-30e	NFYC	18.3612	1
RASA1	hsa-miR-30c	NFYC	18.3612	1
OMG	hsa-miR-30e	NFYC	18.3314	1
OMG	hsa-miR-30c	NFYC	18.3314	1
TBL1X	hsa-miR-30e	NFYC	18.2987	1
TBL1X	hsa-miR-30c	NFYC	18.2987	1
SFRS12	hsa-miR-98	HUWE1	18.2927	1
SFRS12	hsa-let-7f	HUWE1	18.2927	1
PPFIA1	hsa-miR-101	RCL1	18.2499	1
ST8SIA5	hsa-miR-340	RNF130	18.2286	1
FGF18	hsa-miR-26a	CTDSP2	18.2196	1
FGF18	mmu-miR-546	CTDSP2	18.2196	1
C4orf19	hsa-miR-30e	NFYC	18.2135	1
C4orf19	hsa-miR-30c	NFYC	18.2135	1
SMYD5	hsa-miR-7	HNRNPK	18.1101	1
HOXD10	hsa-miR-367	LARP7	18.0677	1
HOXD10	hsa-miR-302a	LARP7	18.0677	1
HOXD10	hsa-miR-302b	LARP7	18.0677	1
HOXD10	hsa-miR-302c	LARP7	18.0677	1
HOXD10	hsa-miR-302d	LARP7	18.0677	1
BCL2	hsa-miR-30e	NFYC	18.004	1
BCL2	hsa-miR-30c	NFYC	18.004	1
FAM168A	hsa-miR-106b	MCM7	17.9979	1
FAM168A	hsa-miR-93	MCM7	17.9979	1
FAM168A	hsa-miR-25	MCM7	17.9979	1
VSNL1	hsa-miR-98	HUWE1	17.9753	1
VSNL1	hsa-let-7f	HUWE1	17.9753	1
ADAM17	hsa-miR-148b	COPZ1	17.9336	1
PRKRIR	hsa-miR-30e	NFYC	17.864	1
PRKRIR	hsa-miR-30c	NFYC	17.864	1
AFF2	hsa-miR-98	HUWE1	17.8593	1
AFF2	hsa-let-7f	HUWE1	17.8593	1
SIAH1	hsa-miR-140-5p	WWP2	17.7771	1
SIAH1	hsa-miR-140-3p	WWP2	17.7771	1
USP33	hsa-miR-148b	COPZ1	17.7603	1
AMBRA1	hsa-miR-7	HNRNPK	17.7547	1
CEP135	hsa-miR-98	HUWE1	17.6787	1
CEP135	hsa-let-7f	HUWE1	17.6787	1
BMP3	hsa-miR-148b	COPZ1	17.6765	1
NID2	hsa-miR-98	HUWE1	17.4959	1
NID2	hsa-let-7f	HUWE1	17.4959	1
TMEM50B	hsa-miR-367	LARP7	17.4925	1
TMEM50B	hsa-miR-302a	LARP7	17.4925	1
TMEM50B	hsa-miR-302b	LARP7	17.4925	1
TMEM50B	hsa-miR-302c	LARP7	17.4925	1
TMEM50B	hsa-miR-302d	LARP7	17.4925	1
PHF17	hsa-miR-7	HNRNPK	17.4916	1
DNM3	hsa-miR-140-5p	WWP2	17.3392	1
DNM3	hsa-miR-140-3p	WWP2	17.3392	1
OSBPL3	hsa-miR-98	HUWE1	17.3373	1
OSBPL3	hsa-let-7f	HUWE1	17.3373	1
MYO16	hsa-miR-340	RNF130	17.3144	1
AQP4	hsa-miR-148b	COPZ1	17.2861	1
IRF4	hsa-miR-30e	NFYC	17.2756	1
IRF4	hsa-miR-30c	NFYC	17.2756	1
NPAL3	hsa-miR-7	HNRNPK	17.2438	1
ZMYND11	hsa-miR-367	LARP7	17.2399	1
ZMYND11	hsa-miR-302a	LARP7	17.2399	1
ZMYND11	hsa-miR-302b	LARP7	17.2399	1
ZMYND11	hsa-miR-302c	LARP7	17.2399	1
ZMYND11	hsa-miR-302d	LARP7	17.2399	1
MBD2	hsa-miR-7	HNRNPK	17.2001	1
ZCCHC4	hsa-miR-30e	NFYC	17.1955	1
ZCCHC4	hsa-miR-30c	NFYC	17.1955	1
CUL2	hsa-miR-30e	NFYC	17.1161	1
CUL2	hsa-miR-30c	NFYC	17.1161	1
RAB35	hsa-miR-148b	COPZ1	17.0745	1
EML1	hsa-miR-30e	NFYC	17.0521	1
EML1	hsa-miR-30c	NFYC	17.0521	1
TMEM110	hsa-miR-7	HNRNPK	17.0482	1
MEX3C	hsa-miR-148b	COPZ1	16.9696	1
RAPGEF4	hsa-miR-30e	NFYC	16.9276	1
RAPGEF4	hsa-miR-30c	NFYC	16.9276	1
CLCN6	hsa-miR-148b	COPZ1	16.8252	1
MLLT4	hsa-miR-98	HUWE1	16.8086	1
MLLT4	hsa-let-7f	HUWE1	16.8086	1
CELSR1	hsa-miR-26a	CTDSP2	16.7681	1
CELSR1	mmu-miR-546	CTDSP2	16.7681	1
TCP11L1	hsa-miR-30e	NFYC	16.7459	1
TCP11L1	hsa-miR-30c	NFYC	16.7459	1
PCDH11X	hsa-miR-367	LARP7	16.6799	1
PCDH11X	hsa-miR-302a	LARP7	16.6799	1
PCDH11X	hsa-miR-302b	LARP7	16.6799	1
PCDH11X	hsa-miR-302c	LARP7	16.6799	1
PCDH11X	hsa-miR-302d	LARP7	16.6799	1
ADCY9	hsa-miR-7	HNRNPK	16.5923	1
KIF3C	hsa-miR-30e	NFYC	16.555	1
KIF3C	hsa-miR-30c	NFYC	16.555	1
CACNA1E	hsa-miR-98	HUWE1	16.5513	1
CACNA1E	hsa-let-7f	HUWE1	16.5513	1
MLXIP	hsa-miR-30e	NFYC	16.4985	1
MLXIP	hsa-miR-30c	NFYC	16.4985	1
RASSF4	hsa-miR-30e	NFYC	16.4822	1
RASSF4	hsa-miR-30c	NFYC	16.4822	1
EDNRA	hsa-miR-30e	NFYC	16.4083	1
EDNRA	hsa-miR-30c	NFYC	16.4083	1
BMPR1B	hsa-miR-215	IARS2	16.389	1
BMPR1B	hsa-miR-194	IARS2	16.389	1
TMEM16C	hsa-miR-103	PANK2	16.3761	1
SMAP1	hsa-miR-30e	NFYC	16.3673	1
SMAP1	hsa-miR-30c	NFYC	16.3673	1
RFWD3	hsa-miR-103	PANK2	16.3628	1
EPHB2	hsa-miR-30e	NFYC	16.3614	1
EPHB2	hsa-miR-30c	NFYC	16.3614	1
UBN1	hsa-miR-30e	NFYC	16.3196	1
UBN1	hsa-miR-30c	NFYC	16.3196	1
MTERFD2	hsa-miR-490-3p	CHRM2	16.2674	-1
MTERFD2	hsa-miR-490-5p	CHRM2	16.2674	-1
NTNG1	hsa-miR-30e	NFYC	16.2062	1
NTNG1	hsa-miR-30c	NFYC	16.2062	1
CACNA1H	hsa-miR-490-3p	CHRM2	16.2015	-1
CACNA1H	hsa-miR-490-5p	CHRM2	16.2015	-1
COBLL1	hsa-miR-103	PANK2	16.1967	1
CALCR	hsa-miR-30e	NFYC	16.1955	1
CALCR	hsa-miR-30c	NFYC	16.1955	1
HNT	hsa-miR-30e	NFYC	16.1744	1
HNT	hsa-miR-30c	NFYC	16.1744	1
MAP3K13	hsa-miR-367	LARP7	16.1719	1
MAP3K13	hsa-miR-302a	LARP7	16.1719	1
MAP3K13	hsa-miR-302b	LARP7	16.1719	1
MAP3K13	hsa-miR-302c	LARP7	16.1719	1
MAP3K13	hsa-miR-302d	LARP7	16.1719	1
EDN1	hsa-miR-98	HUWE1	16.1367	1
EDN1	hsa-let-7f	HUWE1	16.1367	1
ITPR2	hsa-miR-340	RNF130	16.1117	1
DMPK	hsa-miR-148b	COPZ1	16.0764	1
MOBKL2B	hsa-miR-98	HUWE1	16.0721	1
MOBKL2B	hsa-let-7f	HUWE1	16.0721	1
CENTG1	hsa-miR-367	LARP7	16.0651	1
CENTG1	hsa-miR-302a	LARP7	16.0651	1
CENTG1	hsa-miR-302b	LARP7	16.0651	1
CENTG1	hsa-miR-302c	LARP7	16.0651	1
CENTG1	hsa-miR-302d	LARP7	16.0651	1
COIL	hsa-miR-98	HUWE1	16.0477	1
COIL	hsa-let-7f	HUWE1	16.0477	1
VAMP4	hsa-miR-103	PANK2	16.0435	1
ABI2	hsa-miR-7	HNRNPK	16.0206	1
ELAVL3	hsa-miR-30e	NFYC	15.9997	1
ELAVL3	hsa-miR-30c	NFYC	15.9997	1
TPD52	hsa-miR-103	PANK2	15.966	1
MBD2	hsa-miR-10b	HOXD3	15.9647	-1
AR	hsa-miR-30e	NFYC	15.8511	1
AR	hsa-miR-30c	NFYC	15.8511	1
MBNL2	hsa-miR-30e	NFYC	15.8354	1
MBNL2	hsa-miR-30c	NFYC	15.8354	1
RNF220	hsa-miR-30e	NFYC	15.8104	1
RNF220	hsa-miR-30c	NFYC	15.8104	1
ATP2B2	hsa-miR-7	HNRNPK	15.7858	1
PPP1R10	hsa-miR-152	COPZ2	15.7687	-1
FZD3	hsa-miR-340	RNF130	15.7264	1
HIC1	hsa-miR-98	HUWE1	15.6863	1
HIC1	hsa-let-7f	HUWE1	15.6863	1
APBB2	hsa-miR-367	LARP7	15.6547	1
APBB2	hsa-miR-302a	LARP7	15.6547	1
APBB2	hsa-miR-302b	LARP7	15.6547	1
APBB2	hsa-miR-302c	LARP7	15.6547	1
APBB2	hsa-miR-302d	LARP7	15.6547	1
RARG	hsa-miR-30e	NFYC	15.6496	1
RARG	hsa-miR-30c	NFYC	15.6496	1
PCDH7	hsa-miR-367	LARP7	15.6224	1
PCDH7	hsa-miR-302a	LARP7	15.6224	1
PCDH7	hsa-miR-302b	LARP7	15.6224	1
PCDH7	hsa-miR-302c	LARP7	15.6224	1
PCDH7	hsa-miR-302d	LARP7	15.6224	1
VAMP8	hsa-miR-103	PANK2	15.6063	1
CPA4	hsa-miR-98	HUWE1	15.5491	1
CPA4	hsa-let-7f	HUWE1	15.5491	1
BZRAP1	hsa-miR-148b	COPZ1	15.5384	1
CTNS	hsa-miR-98	HUWE1	15.4934	1
CTNS	hsa-let-7f	HUWE1	15.4934	1
ITSN1	hsa-miR-103	PANK2	15.4845	1
ANK2	hsa-miR-148b	COPZ1	15.4641	1
TTC9	hsa-miR-367	LARP7	15.4614	1
TTC9	hsa-miR-302a	LARP7	15.4614	1
TTC9	hsa-miR-302b	LARP7	15.4614	1
TTC9	hsa-miR-302c	LARP7	15.4614	1
TTC9	hsa-miR-302d	LARP7	15.4614	1
SCD	hsa-miR-98	HUWE1	15.4376	1
SCD	hsa-let-7f	HUWE1	15.4376	1
ATP7A	hsa-miR-148b	COPZ1	15.4211	1
IKZF1	hsa-miR-148b	COPZ1	15.3774	1
NCKIPSD	hsa-miR-148b	COPZ1	15.3657	1
PKNOX2	hsa-miR-30e	NFYC	15.2984	1
PKNOX2	hsa-miR-30c	NFYC	15.2984	1
MAPK4	hsa-miR-106b	MCM7	15.2017	1
MAPK4	hsa-miR-93	MCM7	15.2017	1
MAPK4	hsa-miR-25	MCM7	15.2017	1
ABAT	hsa-miR-340	RNF130	15.1249	1
DLG2	hsa-miR-148b	COPZ1	15.1196	1
UBE4A	hsa-miR-103	PANK2	15.1113	1
ZBTB38	hsa-miR-7	HNRNPK	15.1044	1
RYR3	hsa-miR-101	RCL1	15.0854	1
INSR	hsa-miR-98	HUWE1	15.0723	1
INSR	hsa-let-7f	HUWE1	15.0723	1
GCNT2	hsa-miR-30e	NFYC	15.0555	1
GCNT2	hsa-miR-30c	NFYC	15.0555	1
RORB	hsa-miR-367	LARP7	15.0286	1
RORB	hsa-miR-302a	LARP7	15.0286	1
RORB	hsa-miR-302b	LARP7	15.0286	1
RORB	hsa-miR-302c	LARP7	15.0286	1
RORB	hsa-miR-302d	LARP7	15.0286	1
C8orf79	hsa-miR-204	TRPM3	15.0252	1
MED1	hsa-miR-148b	COPZ1	15.0191	1
ATXN3	hsa-miR-367	LARP7	14.9831	1
ATXN3	hsa-miR-302a	LARP7	14.9831	1
ATXN3	hsa-miR-302b	LARP7	14.9831	1
ATXN3	hsa-miR-302c	LARP7	14.9831	1
ATXN3	hsa-miR-302d	LARP7	14.9831	1
RBM12	hsa-miR-30e	NFYC	14.9681	1
RBM12	hsa-miR-30c	NFYC	14.9681	1
CNGB3	hsa-miR-30e	NFYC	14.9613	1
CNGB3	hsa-miR-30c	NFYC	14.9613	1
SMARCD1	hsa-miR-7	HNRNPK	14.9603	1
CHST7	hsa-miR-367	LARP7	14.9356	1
CHST7	hsa-miR-302a	LARP7	14.9356	1
CHST7	hsa-miR-302b	LARP7	14.9356	1
CHST7	hsa-miR-302c	LARP7	14.9356	1
CHST7	hsa-miR-302d	LARP7	14.9356	1
CACNA1H	hsa-miR-367	LARP7	14.873	1
CACNA1H	hsa-miR-302a	LARP7	14.873	1
CACNA1H	hsa-miR-302b	LARP7	14.873	1
CACNA1H	hsa-miR-302c	LARP7	14.873	1
CACNA1H	hsa-miR-302d	LARP7	14.873	1
XYLT1	hsa-miR-98	HUWE1	14.872	1
XYLT1	hsa-let-7f	HUWE1	14.872	1
EFNA3	hsa-miR-30e	NFYC	14.8699	1
EFNA3	hsa-miR-30c	NFYC	14.8699	1
ELMO1	hsa-miR-30e	NFYC	14.8507	1
ELMO1	hsa-miR-30c	NFYC	14.8507	1
RALA	hsa-miR-140-5p	WWP2	14.8497	1
RALA	hsa-miR-140-3p	WWP2	14.8497	1
GALNT3	hsa-miR-30e	NFYC	14.8312	1
GALNT3	hsa-miR-30c	NFYC	14.8312	1
NRBF2	hsa-miR-30e	NFYC	14.808	1
NRBF2	hsa-miR-30c	NFYC	14.808	1
SLC17A6	hsa-miR-367	LARP7	14.7971	1
SLC17A6	hsa-miR-302a	LARP7	14.7971	1
SLC17A6	hsa-miR-302b	LARP7	14.7971	1
SLC17A6	hsa-miR-302c	LARP7	14.7971	1
SLC17A6	hsa-miR-302d	LARP7	14.7971	1
RPS6KA1	hsa-miR-367	LARP7	14.7962	1
RPS6KA1	hsa-miR-302a	LARP7	14.7962	1
RPS6KA1	hsa-miR-302b	LARP7	14.7962	1
RPS6KA1	hsa-miR-302c	LARP7	14.7962	1
RPS6KA1	hsa-miR-302d	LARP7	14.7962	1
ITPK1	hsa-miR-148b	COPZ1	14.7958	1
SLC25A32	hsa-miR-367	LARP7	14.7828	1
SLC25A32	hsa-miR-302a	LARP7	14.7828	1
SLC25A32	hsa-miR-302b	LARP7	14.7828	1
SLC25A32	hsa-miR-302c	LARP7	14.7828	1
SLC25A32	hsa-miR-302d	LARP7	14.7828	1
DZIP1	hsa-miR-98	HUWE1	14.7813	1
DZIP1	hsa-let-7f	HUWE1	14.7813	1
BCL9	hsa-miR-30e	NFYC	14.7541	1
BCL9	hsa-miR-30c	NFYC	14.7541	1
AP1S1	hsa-miR-98	HUWE1	14.7041	1
AP1S1	hsa-let-7f	HUWE1	14.7041	1
NADK	hsa-miR-30e	NFYC	14.7017	1
NADK	hsa-miR-30c	NFYC	14.7017	1
COL4A3	hsa-miR-106b	MCM7	14.6972	1
COL4A3	hsa-miR-93	MCM7	14.6972	1
COL4A3	hsa-miR-25	MCM7	14.6972	1
POU2F2	hsa-miR-98	HUWE1	14.6478	1
POU2F2	hsa-let-7f	HUWE1	14.6478	1
ETV6	hsa-miR-103	PANK2	14.6197	1
PPP3CA	hsa-miR-30e	NFYC	14.6162	1
PPP3CA	hsa-miR-30c	NFYC	14.6162	1
IRS1	hsa-miR-30e	NFYC	14.5609	1
IRS1	hsa-miR-30c	NFYC	14.5609	1
DYRK1B	hsa-miR-148b	COPZ1	14.5598	1
AKAP13	hsa-miR-103	PANK2	14.5485	1
MAPKBP1	hsa-miR-340	RNF130	14.5357	1
SMARCD2	hsa-miR-30e	NFYC	14.5079	1
SMARCD2	hsa-miR-30c	NFYC	14.5079	1
ABBA-1	hsa-miR-148b	COPZ1	14.4839	1
MLLT3	hsa-miR-204	TRPM3	14.4752	1
SOCS2	hsa-miR-215	IARS2	14.4628	1
SOCS2	hsa-miR-194	IARS2	14.4628	1
MSL-1	hsa-miR-367	LARP7	14.4544	1
MSL-1	hsa-miR-302a	LARP7	14.4544	1
MSL-1	hsa-miR-302b	LARP7	14.4544	1
MSL-1	hsa-miR-302c	LARP7	14.4544	1
MSL-1	hsa-miR-302d	LARP7	14.4544	1
GSTCD	hsa-miR-103	PANK2	14.4402	1
KLF12	hsa-miR-7	HNRNPK	14.4267	1
ZNF592	hsa-miR-340	RNF130	14.4208	1
KIF3A	hsa-miR-30e	NFYC	14.4145	1
KIF3A	hsa-miR-30c	NFYC	14.4145	1
MAP3K12	hsa-miR-30e	NFYC	14.4108	1
MAP3K12	hsa-miR-30c	NFYC	14.4108	1
SMEK2	hsa-miR-103	PANK2	14.4022	1
YWHAZ	hsa-miR-30e	NFYC	14.3899	1
YWHAZ	hsa-miR-30c	NFYC	14.3899	1
ANK3	hsa-miR-103	PANK2	14.3859	1
TMOD1	hsa-miR-340	RNF130	14.3768	1
CCPG1	hsa-miR-30e	NFYC	14.3738	1
CCPG1	hsa-miR-30c	NFYC	14.3738	1
ABCB9	hsa-miR-98	HUWE1	14.3519	1
ABCB9	hsa-let-7f	HUWE1	14.3519	1
LRRC41	hsa-miR-148b	COPZ1	14.3509	1
LRP12	hsa-miR-340	RNF130	14.3032	1
CCDC64	hsa-miR-340	RNF130	14.2239	1
SLC8A2	hsa-miR-103	PANK2	14.1896	1
NPTN	hsa-miR-148b	COPZ1	14.151	1
ADAMTS3	hsa-miR-30e	NFYC	14.1257	1
ADAMTS3	hsa-miR-30c	NFYC	14.1257	1
FAM155B	hsa-miR-367	LARP7	14.1244	1
FAM155B	hsa-miR-302a	LARP7	14.1244	1
FAM155B	hsa-miR-302b	LARP7	14.1244	1
FAM155B	hsa-miR-302c	LARP7	14.1244	1
FAM155B	hsa-miR-302d	LARP7	14.1244	1
RNF219	hsa-miR-148b	COPZ1	14.1239	1
KIAA0774	hsa-miR-340	RNF130	14.1102	1
SKI	hsa-miR-106b	MCM7	14.106	1
SKI	hsa-miR-93	MCM7	14.106	1
SKI	hsa-miR-25	MCM7	14.106	1
GAPVD1	hsa-miR-148b	COPZ1	14.0999	1
PKP2	hsa-miR-7	HNRNPK	14.0799	1
PKP2	hsa-miR-181b	NR6A1	14.0738	-1
PKP2	hsa-miR-181a	NR6A1	14.0738	-1
ADRA2B	hsa-miR-7	HNRNPK	14.0576	1
SOX9	hsa-miR-30e	NFYC	14.0115	1
SOX9	hsa-miR-30c	NFYC	14.0115	1
KIAA0999	hsa-miR-30e	NFYC	13.9953	1
KIAA0999	hsa-miR-30c	NFYC	13.9953	1
FRAS1	hsa-miR-98	HUWE1	13.9899	1
FRAS1	hsa-let-7f	HUWE1	13.9899	1
HCFC1	hsa-miR-103	PANK2	13.9842	1
DNAJC16	hsa-miR-148b	COPZ1	13.9773	1
HCN2	hsa-miR-367	LARP7	13.9637	1
HCN2	hsa-miR-302a	LARP7	13.9637	1
HCN2	hsa-miR-302b	LARP7	13.9637	1
HCN2	hsa-miR-302c	LARP7	13.9637	1
HCN2	hsa-miR-302d	LARP7	13.9637	1
KCTD20	hsa-miR-324-3p	ACADVL	13.9463	1
KCTD20	hsa-miR-324-5p	ACADVL	13.9463	1
VASH1	hsa-miR-30e	NFYC	13.8878	1
VASH1	hsa-miR-30c	NFYC	13.8878	1
SMCHD1	hsa-miR-340	RNF130	13.8495	1
BACE1	hsa-miR-7	HNRNPK	13.8257	1
PIK3CD	hsa-miR-7	HNRNPK	13.813	1
NAP1L1	hsa-miR-98	HUWE1	13.8012	1
NAP1L1	hsa-let-7f	HUWE1	13.8012	1
KCNMA1	hsa-miR-340	RNF130	13.7627	1
SIRT1	hsa-miR-30e	NFYC	13.7351	1
SIRT1	hsa-miR-30c	NFYC	13.7351	1
HAPLN1	hsa-miR-101	RCL1	13.7253	1
ERC2	hsa-miR-26b	CTDSP1	13.6924	1
FUBP1	hsa-miR-324-3p	ACADVL	13.6451	1
FUBP1	hsa-miR-324-5p	ACADVL	13.6451	1
MON2	hsa-miR-98	HUWE1	13.6324	1
MON2	hsa-let-7f	HUWE1	13.6324	1
GATA4	hsa-miR-26a	CTDSP2	13.5938	1
GATA4	mmu-miR-546	CTDSP2	13.5938	1
GABPA	hsa-miR-98	HUWE1	13.5693	1
GABPA	hsa-let-7f	HUWE1	13.5693	1
PPAP2B	hsa-miR-148b	COPZ1	13.5666	1
NOL4	hsa-miR-148b	COPZ1	13.5509	1
MLLT10	hsa-miR-148b	COPZ1	13.5318	1
TSPYL4	hsa-miR-26a	CTDSP2	13.5125	1
TSPYL4	mmu-miR-546	CTDSP2	13.5125	1
SYDE1	hsa-miR-367	LARP7	13.5063	1
SYDE1	hsa-miR-302a	LARP7	13.5063	1
SYDE1	hsa-miR-302b	LARP7	13.5063	1
SYDE1	hsa-miR-302c	LARP7	13.5063	1
SYDE1	hsa-miR-302d	LARP7	13.5063	1
ZNF236	hsa-miR-367	LARP7	13.4927	1
ZNF236	hsa-miR-302a	LARP7	13.4927	1
ZNF236	hsa-miR-302b	LARP7	13.4927	1
ZNF236	hsa-miR-302c	LARP7	13.4927	1
ZNF236	hsa-miR-302d	LARP7	13.4927	1
NR5A2	hsa-miR-30e	NFYC	13.4895	1
NR5A2	hsa-miR-30c	NFYC	13.4895	1
CLIP4	hsa-miR-211	TRPM1	13.4866	-1
SCN5A	mmu-miR-764-5p	HTR2C	13.4754	-1
SCN5A	hsa-miR-448	HTR2C	13.4754	-1
SCN5A	mmu-miR-764-3p	HTR2C	13.4754	-1
AP4E1	hsa-miR-152	COPZ2	13.473	-1
ZNF609	hsa-miR-7	HNRNPK	13.4619	1
NCOA1	hsa-miR-148b	COPZ1	13.4317	1
DOT1L	hsa-miR-98	HUWE1	13.4058	1
DOT1L	hsa-let-7f	HUWE1	13.4058	1
COL1A1	hsa-miR-98	HUWE1	13.3992	1
COL1A1	hsa-let-7f	HUWE1	13.3992	1
SH3BP4	hsa-miR-103	PANK2	13.3965	1
UBTF	hsa-miR-26a	CTDSP2	13.3823	1
UBTF	mmu-miR-546	CTDSP2	13.3823	1
ZNF322A	hsa-miR-98	HUWE1	13.3688	1
ZNF322A	hsa-let-7f	HUWE1	13.3688	1
TGIF2	hsa-miR-148b	COPZ1	13.3653	1
ZNF706	hsa-miR-30e	NFYC	13.3568	1
ZNF706	hsa-miR-30c	NFYC	13.3568	1
MSL-1	hsa-miR-499-3p	MYH7B	13.3318	-1
MSL-1	hsa-miR-499-5p	MYH7B	13.3318	-1
UBXD8	hsa-miR-103	PANK2	13.3026	1
ELF5	hsa-miR-148b	COPZ1	13.2685	1
ARHGAP28	hsa-miR-98	HUWE1	13.2639	1
ARHGAP28	hsa-let-7f	HUWE1	13.2639	1
ARHGAP28	hsa-miR-196b	HOXA9	13.2566	-1
IHH	hsa-miR-103	PANK2	13.2518	1
RAI14	hsa-miR-30e	NFYC	13.2352	1
RAI14	hsa-miR-30c	NFYC	13.2352	1
GTDC1	hsa-miR-490-3p	CHRM2	13.2075	-1
GTDC1	hsa-miR-490-5p	CHRM2	13.2075	-1
CHRM2	hsa-miR-367	LARP7	13.2006	1
CHRM2	hsa-miR-302a	LARP7	13.2006	1
CHRM2	hsa-miR-302b	LARP7	13.2006	1
CHRM2	hsa-miR-302c	LARP7	13.2006	1
CHRM2	hsa-miR-302d	LARP7	13.2006	1
DAGLA	hsa-miR-98	HUWE1	13.1933	1
DAGLA	hsa-let-7f	HUWE1	13.1933	1
NF2	hsa-miR-367	LARP7	13.1919	1
NF2	hsa-miR-302a	LARP7	13.1919	1
NF2	hsa-miR-302b	LARP7	13.1919	1
NF2	hsa-miR-302c	LARP7	13.1919	1
NF2	hsa-miR-302d	LARP7	13.1919	1
HOXC11	hsa-miR-98	HUWE1	13.1729	1
HOXC11	hsa-let-7f	HUWE1	13.1729	1
MYCL1	hsa-miR-98	HUWE1	13.1646	1
MYCL1	hsa-let-7f	HUWE1	13.1646	1
HABP4	hsa-miR-98	HUWE1	13.1632	1
HABP4	hsa-let-7f	HUWE1	13.1632	1
ATP11A	hsa-miR-367	LARP7	13.1329	1
ATP11A	hsa-miR-302a	LARP7	13.1329	1
ATP11A	hsa-miR-302b	LARP7	13.1329	1
ATP11A	hsa-miR-302c	LARP7	13.1329	1
ATP11A	hsa-miR-302d	LARP7	13.1329	1
LRP6	hsa-miR-30e	NFYC	13.1108	1
LRP6	hsa-miR-30c	NFYC	13.1108	1
ATP11A	hsa-miR-148b	COPZ1	13.0963	1
GHR	hsa-miR-98	HUWE1	13.0953	1
GHR	hsa-let-7f	HUWE1	13.0953	1
ATRNL1	hsa-miR-181b	NR6A1	13.0923	-1
ATRNL1	hsa-miR-181a	NR6A1	13.0923	-1
C11orf30	hsa-miR-367	LARP7	13.0913	1
C11orf30	hsa-miR-302a	LARP7	13.0913	1
C11orf30	hsa-miR-302b	LARP7	13.0913	1
C11orf30	hsa-miR-302c	LARP7	13.0913	1
C11orf30	hsa-miR-302d	LARP7	13.0913	1
ARPP-21	hsa-miR-26a	CTDSP2	13.0873	1
ARPP-21	mmu-miR-546	CTDSP2	13.0873	1
ATRNL1	hsa-miR-30e	NFYC	13.0835	1
ATRNL1	hsa-miR-30c	NFYC	13.0835	1
RPGRIP1L	hsa-miR-103	PANK2	13.0815	1
COL2A1	hsa-miR-152	COPZ2	13.0797	-1
FUT9	hsa-miR-148b	COPZ1	13.0713	1
CCNT2	hsa-miR-30e	NFYC	13.0521	1
CCNT2	hsa-miR-30c	NFYC	13.0521	1
SLC31A1	hsa-miR-98	HUWE1	13.049	1
SLC31A1	hsa-let-7f	HUWE1	13.049	1
NPAS2	hsa-miR-103	PANK2	13.0292	1
GLI2	hsa-miR-181b	NR6A1	13.0043	-1
GLI2	hsa-miR-181a	NR6A1	13.0043	-1
GLI2	hsa-miR-30e	NFYC	13.0014	1
GLI2	hsa-miR-30c	NFYC	13.0014	1
ATG16L1	hsa-miR-98	HUWE1	12.9991	1
ATG16L1	hsa-let-7f	HUWE1	12.9991	1
ADRA2A	hsa-miR-30e	NFYC	12.9966	1
ADRA2A	hsa-miR-30c	NFYC	12.9966	1
WRNIP1	mmu-miR-764-5p	HTR2C	12.9922	-1
WRNIP1	hsa-miR-448	HTR2C	12.9922	-1
WRNIP1	mmu-miR-764-3p	HTR2C	12.9922	-1
HOXB3	hsa-miR-367	LARP7	12.966	1
HOXB3	hsa-miR-302a	LARP7	12.966	1
HOXB3	hsa-miR-302b	LARP7	12.966	1
HOXB3	hsa-miR-302c	LARP7	12.966	1
HOXB3	hsa-miR-302d	LARP7	12.966	1
PSMD7	hsa-miR-30e	NFYC	12.9583	1
PSMD7	hsa-miR-30c	NFYC	12.9583	1
RAVER2	hsa-miR-30e	NFYC	12.9576	1
RAVER2	hsa-miR-30c	NFYC	12.9576	1
NDP	hsa-miR-148b	COPZ1	12.9556	1
SOCS3	hsa-miR-148b	COPZ1	12.9511	1
PRKG1	hsa-miR-103	PANK2	12.9465	1
C8orf44	hsa-miR-452	GABRE	12.9374	-1
C8orf44	hsa-miR-224	GABRE	12.9374	-1
ACADSB	hsa-miR-425	DALRD3	12.9261	1
ACADSB	hsa-miR-191	DALRD3	12.9261	1
C8orf44	hsa-miR-30e	NFYC	12.9203	1
C8orf44	hsa-miR-30c	NFYC	12.9203	1
UBE2D2	hsa-miR-30e	NFYC	12.9202	1
UBE2D2	hsa-miR-30c	NFYC	12.9202	1
ACADSB	hsa-miR-488	ASTN1	12.9118	-1
CBL	hsa-miR-98	HUWE1	12.8906	1
CBL	hsa-let-7f	HUWE1	12.8906	1
TNFAIP3	hsa-miR-98	HUWE1	12.8736	1
TNFAIP3	hsa-let-7f	HUWE1	12.8736	1
STAG3L4	hsa-miR-26a	CTDSP2	12.8635	1
STAG3L4	mmu-miR-546	CTDSP2	12.8635	1
ARSJ	hsa-miR-106b	MCM7	12.8588	1
ARSJ	hsa-miR-93	MCM7	12.8588	1
ARSJ	hsa-miR-25	MCM7	12.8588	1
DNAJB4	hsa-miR-148b	COPZ1	12.856	1
UVRAG	hsa-miR-367	LARP7	12.8514	1
UVRAG	hsa-miR-302a	LARP7	12.8514	1
UVRAG	hsa-miR-302b	LARP7	12.8514	1
UVRAG	hsa-miR-302c	LARP7	12.8514	1
UVRAG	hsa-miR-302d	LARP7	12.8514	1
WRNIP1	hsa-miR-367	LARP7	12.8499	1
WRNIP1	hsa-miR-302a	LARP7	12.8499	1
WRNIP1	hsa-miR-302b	LARP7	12.8499	1
WRNIP1	hsa-miR-302c	LARP7	12.8499	1
WRNIP1	hsa-miR-302d	LARP7	12.8499	1
EPB41L1	hsa-miR-148b	COPZ1	12.8131	1
KCTD17	hsa-miR-10b	HOXD3	12.8054	-1
KCTD17	hsa-miR-98	HUWE1	12.799	1
KCTD17	hsa-let-7f	HUWE1	12.799	1
IKZF1	hsa-miR-367	LARP7	12.7918	1
IKZF1	hsa-miR-302a	LARP7	12.7918	1
IKZF1	hsa-miR-302b	LARP7	12.7918	1
IKZF1	hsa-miR-302c	LARP7	12.7918	1
IKZF1	hsa-miR-302d	LARP7	12.7918	1
LMO7	hsa-miR-340	RNF130	12.783	1
HSPA4L	hsa-miR-148b	COPZ1	12.7744	1
TAF4B	hsa-miR-130b	TOP3B	12.7553	-1
TAF4B	hsa-miR-301b	TOP3B	12.7553	-1
TAF4B	hsa-miR-649	TOP3B	12.7553	-1
ZFAND5	hsa-miR-30e	NFYC	12.7453	1
ZFAND5	hsa-miR-30c	NFYC	12.7453	1
PHACTR4	hsa-miR-7	HNRNPK	12.7326	1
KLHL20	hsa-miR-30e	NFYC	12.7116	1
KLHL20	hsa-miR-30c	NFYC	12.7116	1
DOCK9	hsa-miR-367	LARP7	12.6982	1
DOCK9	hsa-miR-302a	LARP7	12.6982	1
DOCK9	hsa-miR-302b	LARP7	12.6982	1
DOCK9	hsa-miR-302c	LARP7	12.6982	1
DOCK9	hsa-miR-302d	LARP7	12.6982	1
RNF141	hsa-miR-7	HNRNPK	12.6978	1
PSME3	hsa-miR-7	HNRNPK	12.6923	1
PIP5K1C	hsa-miR-367	LARP7	12.6922	1
PIP5K1C	hsa-miR-302a	LARP7	12.6922	1
PIP5K1C	hsa-miR-302b	LARP7	12.6922	1
PIP5K1C	hsa-miR-302c	LARP7	12.6922	1
PIP5K1C	hsa-miR-302d	LARP7	12.6922	1
B4GALT1	hsa-miR-26a	CTDSP2	12.6767	1
B4GALT1	mmu-miR-546	CTDSP2	12.6767	1
NRN1	hsa-miR-215	IARS2	12.6748	1
NRN1	hsa-miR-194	IARS2	12.6748	1
SLC23A2	hsa-miR-324-3p	ACADVL	12.6627	1
SLC23A2	hsa-miR-324-5p	ACADVL	12.6627	1
CALML4	hsa-miR-33a	SREBF2	12.6619	1
GRIK2	hsa-miR-98	HUWE1	12.636	1
GRIK2	hsa-let-7f	HUWE1	12.636	1
RPP14	hsa-miR-328	ELMO3	12.6337	-1
SPRY2	hsa-miR-340	RNF130	12.6209	1
FZD5	hsa-miR-215	IARS2	12.6166	1
FZD5	hsa-miR-194	IARS2	12.6166	1
TSPAN5	hsa-miR-103	PANK2	12.5998	1
E2F2	hsa-miR-367	LARP7	12.5968	1
E2F2	hsa-miR-302a	LARP7	12.5968	1
E2F2	hsa-miR-302b	LARP7	12.5968	1
E2F2	hsa-miR-302c	LARP7	12.5968	1
E2F2	hsa-miR-302d	LARP7	12.5968	1
ADCYAP1	hsa-miR-103	PANK2	12.5611	1
GRM5	hsa-miR-181b	NR6A1	12.5558	-1
GRM5	hsa-miR-181a	NR6A1	12.5558	-1
GRM5	hsa-miR-30e	NFYC	12.5501	1
GRM5	hsa-miR-30c	NFYC	12.5501	1
LOR	hsa-miR-196b	HOXA9	12.5463	-1
SVEP1	hsa-miR-103	PANK2	12.5416	1
LOR	hsa-miR-98	HUWE1	12.5405	1
LOR	hsa-let-7f	HUWE1	12.5405	1
ZEB2	hsa-miR-215	IARS2	12.5317	1
ZEB2	hsa-miR-194	IARS2	12.5317	1
NEUROD1	hsa-miR-148b	COPZ1	12.5105	1
CDC2L5	hsa-miR-26a	CTDSP2	12.5043	1
CDC2L5	mmu-miR-546	CTDSP2	12.5043	1
SSR1	hsa-miR-148b	COPZ1	12.4975	1
ICOS	hsa-miR-98	HUWE1	12.4954	1
ICOS	hsa-let-7f	HUWE1	12.4954	1
SLC39A9	hsa-miR-140-5p	WWP2	12.4874	1
SLC39A9	hsa-miR-140-3p	WWP2	12.4874	1
PDE1B	hsa-miR-491-5p	KIAA1797	12.4682	1
PDE1B	hsa-miR-491-3p	KIAA1797	12.4682	1
ORC2L	hsa-miR-488	ASTN1	12.4533	-1
ORC2L	hsa-miR-30e	NFYC	12.4486	1
ORC2L	hsa-miR-30c	NFYC	12.4486	1
SEC14L5	hsa-miR-98	HUWE1	12.4257	1
SEC14L5	hsa-let-7f	HUWE1	12.4257	1
ADRBK2	hsa-miR-98	HUWE1	12.4172	1
ADRBK2	hsa-let-7f	HUWE1	12.4172	1
RAB5C	hsa-miR-367	LARP7	12.4134	1
RAB5C	hsa-miR-302a	LARP7	12.4134	1
RAB5C	hsa-miR-302b	LARP7	12.4134	1
RAB5C	hsa-miR-302c	LARP7	12.4134	1
RAB5C	hsa-miR-302d	LARP7	12.4134	1
PPP2R4	hsa-miR-9	C1orf61	12.3833	1
MAP3K9	hsa-miR-7	HNRNPK	12.3792	1
THTPA	hsa-miR-28-3p	LPP	12.3729	1
THTPA	hsa-miR-28-5p	LPP	12.3729	1
SGPL1	hsa-miR-101	RCL1	12.3489	1
CC2D1A	hsa-miR-367	LARP7	12.3483	1
CC2D1A	hsa-miR-302a	LARP7	12.3483	1
CC2D1A	hsa-miR-302b	LARP7	12.3483	1
CC2D1A	hsa-miR-302c	LARP7	12.3483	1
CC2D1A	hsa-miR-302d	LARP7	12.3483	1
ABCG4	hsa-miR-367	LARP7	12.3246	1
ABCG4	hsa-miR-302a	LARP7	12.3246	1
ABCG4	hsa-miR-302b	LARP7	12.3246	1
ABCG4	hsa-miR-302c	LARP7	12.3246	1
ABCG4	hsa-miR-302d	LARP7	12.3246	1
FAM13C1	hsa-miR-30e	NFYC	12.3244	1
FAM13C1	hsa-miR-30c	NFYC	12.3244	1
SH2D2A	hsa-miR-103	PANK2	12.3191	1
PIP5K3	hsa-miR-367	LARP7	12.2763	1
PIP5K3	hsa-miR-302a	LARP7	12.2763	1
PIP5K3	hsa-miR-302b	LARP7	12.2763	1
PIP5K3	hsa-miR-302c	LARP7	12.2763	1
PIP5K3	hsa-miR-302d	LARP7	12.2763	1
ELAVL3	hsa-miR-211	TRPM1	12.2406	-1
SH3GL2	hsa-miR-103	PANK2	12.2397	1
PIK3R1	hsa-miR-103	PANK2	12.21	1
NOVA1	hsa-miR-103	PANK2	12.2036	1
COL2A1	hsa-miR-7	HNRNPK	12.1782	1
RP2	hsa-miR-26a	CTDSP2	12.1603	1
RP2	mmu-miR-546	CTDSP2	12.1603	1
PPME1	hsa-miR-24	C9orf3	12.1528	1
PPME1	hsa-miR-27b	C9orf3	12.1528	1
PPME1	hsa-miR-23b	C9orf3	12.1528	1
FSTL4	hsa-miR-103	PANK2	12.1509	1
EIF2C4	hsa-miR-98	HUWE1	12.1468	1
EIF2C4	hsa-let-7f	HUWE1	12.1468	1
FAM65B	hsa-miR-340	RNF130	12.1412	1
P4HA1	hsa-miR-499-3p	MYH7B	12.1352	-1
P4HA1	hsa-miR-499-5p	MYH7B	12.1352	-1
P4HA1	hsa-miR-30e	NFYC	12.1239	1
P4HA1	hsa-miR-30c	NFYC	12.1239	1
FAM131B	hsa-miR-7	HNRNPK	12.1228	1
FRZB	hsa-miR-30e	NFYC	12.1208	1
FRZB	hsa-miR-30c	NFYC	12.1208	1
AKAP7	hsa-miR-26a	CTDSP2	12.1182	1
AKAP7	mmu-miR-546	CTDSP2	12.1182	1
MBNL3	hsa-miR-24	C9orf3	12.1154	-1
MBNL3	hsa-miR-27b	C9orf3	12.1154	-1
MBNL3	hsa-miR-23b	C9orf3	12.1154	-1
PRKACB	hsa-miR-367	LARP7	12.114	1
PRKACB	hsa-miR-302a	LARP7	12.114	1
PRKACB	hsa-miR-302b	LARP7	12.114	1
PRKACB	hsa-miR-302c	LARP7	12.114	1
PRKACB	hsa-miR-302d	LARP7	12.114	1
MBNL3	hsa-miR-30e	NFYC	12.1076	1
MBNL3	hsa-miR-30c	NFYC	12.1076	1
AR	hsa-miR-130b	TOP3B	12.1003	-1
AR	hsa-miR-301b	TOP3B	12.1003	-1
AR	hsa-miR-649	TOP3B	12.1003	-1
FAM63B	hsa-miR-425	DALRD3	12.0983	1
FAM63B	hsa-miR-191	DALRD3	12.0983	1
TCP11L1	hsa-miR-211	TRPM1	12.0807	-1
CDC7	hsa-miR-30e	NFYC	12.0787	1
CDC7	hsa-miR-30c	NFYC	12.0787	1
PFTK1	hsa-miR-103	PANK2	12.0561	1
ACVR1B	hsa-miR-98	HUWE1	12.0496	1
ACVR1B	hsa-let-7f	HUWE1	12.0496	1
PXDN	hsa-miR-98	HUWE1	12.022	1
PXDN	hsa-let-7f	HUWE1	12.022	1
KLF13	hsa-miR-367	LARP7	11.9749	1
KLF13	hsa-miR-302a	LARP7	11.9749	1
KLF13	hsa-miR-302b	LARP7	11.9749	1
KLF13	hsa-miR-302c	LARP7	11.9749	1
KLF13	hsa-miR-302d	LARP7	11.9749	1
SLC16A2	hsa-miR-488	ASTN1	11.9395	-1
RAB21	hsa-miR-26a	CTDSP2	11.9246	1
RAB21	mmu-miR-546	CTDSP2	11.9246	1
MAFK	hsa-miR-367	LARP7	11.9227	1
MAFK	hsa-miR-302a	LARP7	11.9227	1
MAFK	hsa-miR-302b	LARP7	11.9227	1
MAFK	hsa-miR-302c	LARP7	11.9227	1
MAFK	hsa-miR-302d	LARP7	11.9227	1
UTY	hsa-miR-340	RNF130	11.9097	1
ME1	hsa-miR-30e	NFYC	11.9052	1
ME1	hsa-miR-30c	NFYC	11.9052	1
ZFAND5	hsa-miR-215	IARS2	11.8924	1
ZFAND5	hsa-miR-194	IARS2	11.8924	1
CNNM2	hsa-miR-103	PANK2	11.8919	1
UHRF2	hsa-miR-196b	HOXA9	11.8913	-1
UHRF2	hsa-miR-98	HUWE1	11.8725	1
UHRF2	hsa-let-7f	HUWE1	11.8725	1
CPLX2	hsa-miR-367	LARP7	11.8618	1
CPLX2	hsa-miR-302a	LARP7	11.8618	1
CPLX2	hsa-miR-302b	LARP7	11.8618	1
CPLX2	hsa-miR-302c	LARP7	11.8618	1
CPLX2	hsa-miR-302d	LARP7	11.8618	1
ZFYVE9	hsa-miR-215	IARS2	11.85	1
ZFYVE9	hsa-miR-194	IARS2	11.85	1
GCNT4	hsa-miR-98	HUWE1	11.8489	1
GCNT4	hsa-let-7f	HUWE1	11.8489	1
GCNT4	hsa-miR-196b	HOXA9	11.8462	-1
C11orf41	hsa-miR-26a	CTDSP2	11.8237	1
C11orf41	mmu-miR-546	CTDSP2	11.8237	1
TAF4B	hsa-miR-30e	NFYC	11.8203	1
TAF4B	hsa-miR-30c	NFYC	11.8203	1
FAM120A	hsa-miR-33a	SREBF2	11.816	1
TFCP2L1	hsa-miR-103	PANK2	11.808	1
ADRA2B	hsa-miR-362-3p	CLCN5	11.7737	-1
ADRA2B	hsa-miR-501-5p	CLCN5	11.7737	-1
ADRA2B	hsa-miR-188-3p	CLCN5	11.7737	-1
ADRA2B	hsa-miR-188-5p	CLCN5	11.7737	-1
ADRA2B	hsa-miR-532-5p	CLCN5	11.7737	-1
ADRA2B	hsa-miR-532-3p	CLCN5	11.7737	-1
ADRA2B	hsa-miR-660	CLCN5	11.7737	-1
ADRA2B	hsa-miR-501-3p	CLCN5	11.7737	-1
ADRA2B	hsa-miR-362-5p	CLCN5	11.7737	-1
ADRA2B	hsa-miR-502-3p	CLCN5	11.7737	-1
ADRA2B	hsa-miR-502-5p	CLCN5	11.7737	-1
ADRA2B	hsa-miR-500	CLCN5	11.7737	-1
GABRB1	hsa-miR-490-3p	CHRM2	11.7274	-1
GABRB1	hsa-miR-490-5p	CHRM2	11.7274	-1
NRP1	hsa-miR-215	IARS2	11.7258	1
NRP1	hsa-miR-194	IARS2	11.7258	1
SFRS7	hsa-miR-30e	NFYC	11.7221	1
SFRS7	hsa-miR-30c	NFYC	11.7221	1
SFRS7	hsa-miR-181b	NR6A1	11.7177	-1
SFRS7	hsa-miR-181a	NR6A1	11.7177	-1
SGCB	hsa-miR-130b	TOP3B	11.7121	-1
SGCB	hsa-miR-301b	TOP3B	11.7121	-1
SGCB	hsa-miR-649	TOP3B	11.7121	-1
SDC1	hsa-miR-10b	HOXD3	11.709	-1
ZNF202	hsa-miR-106b	MCM7	11.7047	1
ZNF202	hsa-miR-93	MCM7	11.7047	1
ZNF202	hsa-miR-25	MCM7	11.7047	1
WWC3	hsa-miR-340	RNF130	11.7046	1
PRDM1	hsa-miR-98	HUWE1	11.6922	1
PRDM1	hsa-let-7f	HUWE1	11.6922	1
LIMD1	hsa-miR-98	HUWE1	11.6808	1
LIMD1	hsa-let-7f	HUWE1	11.6808	1
TANK	hsa-miR-26a	CTDSPL	11.6806	-1
ANK1	hsa-miR-103	PANK2	11.6705	1
SMS	hsa-miR-152	COPZ2	11.6692	-1
E2F2	hsa-miR-98	HUWE1	11.6691	1
E2F2	hsa-let-7f	HUWE1	11.6691	1
YTHDC2	hsa-miR-148b	COPZ1	11.6416	1
ABI3BP	hsa-miR-181b	NR6A1	11.6388	-1
ABI3BP	hsa-miR-181a	NR6A1	11.6388	-1
ABI3BP	hsa-miR-30e	NFYC	11.636	1
ABI3BP	hsa-miR-30c	NFYC	11.636	1
ZFP36L1	hsa-miR-33a	SREBF2	11.6354	1
CDR2L	hsa-miR-26a	CTDSP2	11.6315	1
CDR2L	mmu-miR-546	CTDSP2	11.6315	1
PTPN13	hsa-miR-26a	CTDSPL	11.6162	-1
NRP1	hsa-miR-148b	COPZ1	11.6044	1
MAML3	hsa-miR-101	RCL1	11.6019	1
BCR	hsa-miR-7	HNRNPK	11.5601	1
ARFIP1	hsa-miR-148b	COPZ1	11.547	1
TBC1D5	hsa-miR-148b	COPZ1	11.5458	1
ELOVL6	hsa-miR-204	TRPM3	11.5432	1
SLC2A4RG	hsa-miR-130b	TOP3B	11.5337	-1
SLC2A4RG	hsa-miR-301b	TOP3B	11.5337	-1
SLC2A4RG	hsa-miR-649	TOP3B	11.5337	-1
FAM131B	hsa-miR-499-3p	MYH7B	11.5311	-1
FAM131B	hsa-miR-499-5p	MYH7B	11.5311	-1
C8orf4	hsa-miR-30e	NFYC	11.5198	1
C8orf4	hsa-miR-30c	NFYC	11.5198	1
PAK7	hsa-miR-367	LARP7	11.4903	1
PAK7	hsa-miR-302a	LARP7	11.4903	1
PAK7	hsa-miR-302b	LARP7	11.4903	1
PAK7	hsa-miR-302c	LARP7	11.4903	1
PAK7	hsa-miR-302d	LARP7	11.4903	1
IL1A	hsa-miR-30e	NFYC	11.4754	1
IL1A	hsa-miR-30c	NFYC	11.4754	1
SLC2A4RG	hsa-miR-340	RNF130	11.4747	1
ARIH2	hsa-miR-103	PANK2	11.4696	1
RNF138	hsa-miR-26a	CTDSP2	11.4688	1
RNF138	mmu-miR-546	CTDSP2	11.4688	1
IL1A	hsa-miR-181b	NR6A1	11.4659	-1
IL1A	hsa-miR-181a	NR6A1	11.4659	-1
GRK6	hsa-miR-30e	NFYC	11.464	1
GRK6	hsa-miR-30c	NFYC	11.464	1
TOX3	hsa-miR-367	LARP7	11.4602	1
TOX3	hsa-miR-302a	LARP7	11.4602	1
TOX3	hsa-miR-302b	LARP7	11.4602	1
TOX3	hsa-miR-302c	LARP7	11.4602	1
TOX3	hsa-miR-302d	LARP7	11.4602	1
EPHA4	hsa-miR-98	HUWE1	11.4282	1
EPHA4	hsa-let-7f	HUWE1	11.4282	1
MID1IP1	hsa-miR-215	IARS2	11.4251	1
MID1IP1	hsa-miR-194	IARS2	11.4251	1
KIAA0644	hsa-miR-30e	NFYC	11.4249	1
KIAA0644	hsa-miR-30c	NFYC	11.4249	1
KIAA0644	hsa-miR-24	C9orf3	11.4206	-1
KIAA0644	hsa-miR-27b	C9orf3	11.4206	-1
KIAA0644	hsa-miR-23b	C9orf3	11.4206	-1
NF2	hsa-miR-328	ELMO3	11.4138	-1
NUP153	hsa-miR-26a	CTDSP2	11.3997	1
NUP153	mmu-miR-546	CTDSP2	11.3997	1
WASF3	hsa-miR-7	HNRNPK	11.3542	1
SLC4A8	hsa-miR-199a-3p	DNM2	11.3499	1
SLC4A8	hsa-miR-638	DNM2	11.3499	1
SLC4A8	hsa-miR-199a-5p	DNM2	11.3499	1
BMPR2	hsa-miR-367	LARP7	11.3413	1
BMPR2	hsa-miR-302a	LARP7	11.3413	1
BMPR2	hsa-miR-302b	LARP7	11.3413	1
BMPR2	hsa-miR-302c	LARP7	11.3413	1
BMPR2	hsa-miR-302d	LARP7	11.3413	1
MID1	hsa-miR-486-5p	ANK1	11.3363	-1
MID1	hsa-miR-486-3p	ANK1	11.3363	-1
OTUD7B	hsa-miR-367	LARP7	11.3354	1
OTUD7B	hsa-miR-302a	LARP7	11.3354	1
OTUD7B	hsa-miR-302b	LARP7	11.3354	1
OTUD7B	hsa-miR-302c	LARP7	11.3354	1
OTUD7B	hsa-miR-302d	LARP7	11.3354	1
ING2	hsa-miR-367	LARP7	11.3335	1
ING2	hsa-miR-302a	LARP7	11.3335	1
ING2	hsa-miR-302b	LARP7	11.3335	1
ING2	hsa-miR-302c	LARP7	11.3335	1
ING2	hsa-miR-302d	LARP7	11.3335	1
PHF16	hsa-miR-24	C9orf3	11.3265	-1
PHF16	hsa-miR-27b	C9orf3	11.3265	-1
PHF16	hsa-miR-23b	C9orf3	11.3265	-1
ANKS1B	hsa-miR-26a	CTDSPL	11.3262	-1
PHF16	hsa-miR-30e	NFYC	11.3238	1
PHF16	hsa-miR-30c	NFYC	11.3238	1
DGKG	hsa-miR-211	TRPM1	11.3049	-1
HRBL	hsa-miR-367	LARP7	11.2948	1
HRBL	hsa-miR-302a	LARP7	11.2948	1
HRBL	hsa-miR-302b	LARP7	11.2948	1
HRBL	hsa-miR-302c	LARP7	11.2948	1
HRBL	hsa-miR-302d	LARP7	11.2948	1
CAMK4	hsa-miR-30e	NFYC	11.2872	1
CAMK4	hsa-miR-30c	NFYC	11.2872	1
TSPAN14	hsa-miR-340	RNF130	11.2768	1
GPD2	hsa-miR-340	RNF130	11.2681	1
CDC14A	hsa-miR-148b	COPZ1	11.265	1
FRMD4A	hsa-miR-367	LARP7	11.2644	1
FRMD4A	hsa-miR-302a	LARP7	11.2644	1
FRMD4A	hsa-miR-302b	LARP7	11.2644	1
FRMD4A	hsa-miR-302c	LARP7	11.2644	1
FRMD4A	hsa-miR-302d	LARP7	11.2644	1
ADAM12	hsa-miR-26a	CTDSP2	11.2468	1
ADAM12	mmu-miR-546	CTDSP2	11.2468	1
MGA	hsa-miR-98	HUWE1	11.2462	1
MGA	hsa-let-7f	HUWE1	11.2462	1
CTDSPL	hsa-miR-215	IARS2	11.2462	1
CTDSPL	hsa-miR-194	IARS2	11.2462	1
USP46	hsa-miR-367	LARP7	11.2211	1
USP46	hsa-miR-302a	LARP7	11.2211	1
USP46	hsa-miR-302b	LARP7	11.2211	1
USP46	hsa-miR-302c	LARP7	11.2211	1
USP46	hsa-miR-302d	LARP7	11.2211	1
SPTBN1	hsa-miR-103	PANK2	11.2187	1
SLC8A2	hsa-miR-98	HUWE1	11.1944	1
SLC8A2	hsa-let-7f	HUWE1	11.1944	1
ITSN1	hsa-miR-30e	NFYC	11.1849	1
ITSN1	hsa-miR-30c	NFYC	11.1849	1
FGF7	hsa-miR-103	PANK2	11.1744	1
MGA	hsa-miR-103	PANK2	11.1696	1
DENND4C	hsa-miR-148b	COPZ1	11.1686	1
GPR137	hsa-miR-98	HUWE1	11.167	1
GPR137	hsa-let-7f	HUWE1	11.167	1
GPR137	hsa-miR-149	GPC1	11.153	-1
CA5B	hsa-miR-181b	NR6A1	11.1451	-1
CA5B	hsa-miR-181a	NR6A1	11.1451	-1
CA5B	hsa-miR-215	IARS2	11.141	1
CA5B	hsa-miR-194	IARS2	11.141	1
PDSS2	hsa-miR-218	SLIT3	11.1228	-1
PDSS2	hsa-miR-585	SLIT3	11.1228	-1
HHEX	hsa-miR-148b	COPZ1	11.1043	1
MMP15	hsa-miR-148b	COPZ1	11.0973	1
PDE3B	hsa-miR-103	PANK2	11.0965	1
TFAP2C	hsa-miR-26a	CTDSP2	11.0792	1
TFAP2C	mmu-miR-546	CTDSP2	11.0792	1
IMPAD1	hsa-miR-425	DALRD3	11.0626	1
IMPAD1	hsa-miR-191	DALRD3	11.0626	1
ZNF287	hsa-miR-367	LARP7	11.0509	1
ZNF287	hsa-miR-302a	LARP7	11.0509	1
ZNF287	hsa-miR-302b	LARP7	11.0509	1
ZNF287	hsa-miR-302c	LARP7	11.0509	1
ZNF287	hsa-miR-302d	LARP7	11.0509	1
DACH1	hsa-miR-7	HNRNPK	11.0458	1
ARHGEF11	hsa-miR-488	ASTN1	11.0447	-1
TAOK3	hsa-miR-106b	MCM7	11.0364	1
TAOK3	hsa-miR-93	MCM7	11.0364	1
TAOK3	hsa-miR-25	MCM7	11.0364	1
ARHGEF11	hsa-miR-106b	MCM7	11.0336	1
ARHGEF11	hsa-miR-93	MCM7	11.0336	1
ARHGEF11	hsa-miR-25	MCM7	11.0336	1
CNTNAP1	hsa-miR-103	PANK2	11.0263	1
SFRS18	hsa-miR-101	RCL1	11.0249	1
ATP2B3	hsa-miR-340	RNF130	11.0083	1
ADAM11	hsa-miR-488	ASTN1	11.0029	-1
KIF5C	hsa-miR-103	PANK2	10.9895	1
ERO1LB	hsa-miR-26a	CTDSP2	10.9852	1
ERO1LB	mmu-miR-546	CTDSP2	10.9852	1
MID1IP1	hsa-miR-130b	TOP3B	10.9817	-1
MID1IP1	hsa-miR-301b	TOP3B	10.9817	-1
MID1IP1	hsa-miR-649	TOP3B	10.9817	-1
SH2B3	hsa-miR-148b	COPZ1	10.976	1
TNC	hsa-miR-425	DALRD3	10.9747	1
TNC	hsa-miR-191	DALRD3	10.9747	1
SNRK	hsa-miR-148b	COPZ1	10.9694	1
KIAA0241	hsa-miR-30e	NFYC	10.9686	1
KIAA0241	hsa-miR-30c	NFYC	10.9686	1
ZBTB33	hsa-miR-367	LARP7	10.9669	1
ZBTB33	hsa-miR-302a	LARP7	10.9669	1
ZBTB33	hsa-miR-302b	LARP7	10.9669	1
ZBTB33	hsa-miR-302c	LARP7	10.9669	1
ZBTB33	hsa-miR-302d	LARP7	10.9669	1
KIAA0241	hsa-miR-24	C9orf3	10.9592	-1
KIAA0241	hsa-miR-27b	C9orf3	10.9592	-1
KIAA0241	hsa-miR-23b	C9orf3	10.9592	-1
KITLG	hsa-miR-215	IARS2	10.9404	1
KITLG	hsa-miR-194	IARS2	10.9404	1
PDE12	hsa-miR-98	HUWE1	10.9314	1
PDE12	hsa-let-7f	HUWE1	10.9314	1
KCNJ10	hsa-miR-106b	MCM7	10.9257	1
KCNJ10	hsa-miR-93	MCM7	10.9257	1
KCNJ10	hsa-miR-25	MCM7	10.9257	1
SETX	hsa-miR-340	RNF130	10.9034	1
KIAA0774	hsa-miR-490-3p	CHRM2	10.8968	-1
KIAA0774	hsa-miR-490-5p	CHRM2	10.8968	-1
TGFA	hsa-miR-148b	COPZ1	10.8968	1
HTT	hsa-miR-103	PANK2	10.8948	1
UBE2V2	hsa-miR-499-3p	MYH7B	10.8763	-1
UBE2V2	hsa-miR-499-5p	MYH7B	10.8763	-1
SOS2	hsa-miR-148b	COPZ1	10.855	1
UTRN	hsa-miR-98	HUWE1	10.8443	1
UTRN	hsa-let-7f	HUWE1	10.8443	1
SGCB	hsa-miR-30e	NFYC	10.8228	1
SGCB	hsa-miR-30c	NFYC	10.8228	1
NFYC	hsa-miR-367	LARP7	10.8015	1
NFYC	hsa-miR-302a	LARP7	10.8015	1
NFYC	hsa-miR-302b	LARP7	10.8015	1
NFYC	hsa-miR-302c	LARP7	10.8015	1
NFYC	hsa-miR-302d	LARP7	10.8015	1
COL19A1	hsa-miR-367	LARP7	10.7935	1
COL19A1	hsa-miR-302a	LARP7	10.7935	1
COL19A1	hsa-miR-302b	LARP7	10.7935	1
COL19A1	hsa-miR-302c	LARP7	10.7935	1
COL19A1	hsa-miR-302d	LARP7	10.7935	1
TACC1	hsa-miR-30e	NFYC	10.7656	1
TACC1	hsa-miR-30c	NFYC	10.7656	1
ST3GAL2	hsa-miR-103	PANK2	10.7603	1
CORIN	hsa-miR-490-3p	CHRM2	10.7584	-1
CORIN	hsa-miR-490-5p	CHRM2	10.7584	-1
MTA2	hsa-miR-148b	COPZ1	10.7553	1
ARHGAP26	hsa-miR-26a	CTDSP2	10.7478	1
ARHGAP26	mmu-miR-546	CTDSP2	10.7478	1
MTA2	hsa-miR-152	COPZ2	10.7418	-1
PJA2	hsa-miR-26a	CTDSP2	10.7393	1
PJA2	mmu-miR-546	CTDSP2	10.7393	1
IGFBP5	hsa-miR-140-5p	WWP2	10.7377	1
IGFBP5	hsa-miR-140-3p	WWP2	10.7377	1
CENPO	hsa-miR-106b	MCM7	10.7338	1
CENPO	hsa-miR-93	MCM7	10.7338	1
CENPO	hsa-miR-25	MCM7	10.7338	1
PTGDR	hsa-miR-367	LARP7	10.7332	1
PTGDR	hsa-miR-302a	LARP7	10.7332	1
PTGDR	hsa-miR-302b	LARP7	10.7332	1
PTGDR	hsa-miR-302c	LARP7	10.7332	1
PTGDR	hsa-miR-302d	LARP7	10.7332	1
LFNG	hsa-miR-204	TRPM3	10.7263	1
LFNG	hsa-miR-211	TRPM1	10.7237	-1
MAP2	hsa-miR-26a	CTDSP2	10.7223	1
MAP2	mmu-miR-546	CTDSP2	10.7223	1
FAM70A	hsa-miR-211	TRPM1	10.7078	-1
EYA4	hsa-miR-215	IARS2	10.6994	1
EYA4	hsa-miR-194	IARS2	10.6994	1
NUAK1	hsa-miR-30e	NFYC	10.6659	1
NUAK1	hsa-miR-30c	NFYC	10.6659	1
IKZF4	hsa-miR-367	LARP7	10.6627	1
IKZF4	hsa-miR-302a	LARP7	10.6627	1
IKZF4	hsa-miR-302b	LARP7	10.6627	1
IKZF4	hsa-miR-302c	LARP7	10.6627	1
IKZF4	hsa-miR-302d	LARP7	10.6627	1
KIAA1024	hsa-miR-367	LARP7	10.6533	1
KIAA1024	hsa-miR-302a	LARP7	10.6533	1
KIAA1024	hsa-miR-302b	LARP7	10.6533	1
KIAA1024	hsa-miR-302c	LARP7	10.6533	1
KIAA1024	hsa-miR-302d	LARP7	10.6533	1
KRIT1	hsa-miR-340	RNF130	10.6506	1
NAV2	hsa-miR-103	PANK2	10.6482	1
RIOK3	hsa-miR-196b	HOXA9	10.6103	-1
KL	hsa-miR-10b	HOXD3	10.6096	-1
NEUROD2	hsa-miR-106b	MCM7	10.5977	1
NEUROD2	hsa-miR-93	MCM7	10.5977	1
NEUROD2	hsa-miR-25	MCM7	10.5977	1
WWP1	hsa-miR-7	HNRNPK	10.5968	1
ROR2	hsa-miR-211	TRPM1	10.5738	-1
SPRY4	hsa-miR-140-5p	WWP2	10.5682	1
SPRY4	hsa-miR-140-3p	WWP2	10.5682	1
KLHL28	hsa-miR-7	HNRNPK	10.5656	1
ROR2	hsa-miR-204	TRPM3	10.5607	1
ITPR2	hsa-miR-488	ASTN1	10.5472	-1
CRTAM	hsa-miR-367	LARP7	10.5448	1
CRTAM	hsa-miR-302a	LARP7	10.5448	1
CRTAM	hsa-miR-302b	LARP7	10.5448	1
CRTAM	hsa-miR-302c	LARP7	10.5448	1
CRTAM	hsa-miR-302d	LARP7	10.5448	1
GPRC5B	hsa-miR-148b	COPZ1	10.5275	1
PDK4	hsa-miR-148b	COPZ1	10.5222	1
SFMBT1	hsa-miR-106b	MCM7	10.5179	1
SFMBT1	hsa-miR-93	MCM7	10.5179	1
SFMBT1	hsa-miR-25	MCM7	10.5179	1
PRELP	hsa-miR-26a	CTDSPL	10.5175	-1
DEPDC1	hsa-miR-26a	CTDSP2	10.5132	1
DEPDC1	mmu-miR-546	CTDSP2	10.5132	1
TBC1D10B	hsa-miR-30e	NFYC	10.512	1
TBC1D10B	hsa-miR-30c	NFYC	10.512	1
TBC1D10B	hsa-miR-199a-3p	DNM3	10.5108	-1
TBC1D10B	hsa-miR-199a-5p	DNM3	10.5108	-1
TBC1D10B	hsa-miR-214	DNM3	10.5108	-1
TSPAN9	hsa-miR-103	PANK2	10.5079	1
LRP4	hsa-miR-148b	COPZ1	10.4974	1
ARHGAP1	hsa-miR-130b	TOP3B	10.4949	-1
ARHGAP1	hsa-miR-301b	TOP3B	10.4949	-1
ARHGAP1	hsa-miR-649	TOP3B	10.4949	-1
LOC90379	hsa-miR-98	HUWE1	10.4858	1
LOC90379	hsa-let-7f	HUWE1	10.4858	1
LOC90379	hsa-miR-196b	HOXA9	10.478	-1
HIC1	hsa-miR-328	ELMO3	10.4674	-1
ITGA4	hsa-miR-30e	NFYC	10.4632	1
ITGA4	hsa-miR-30c	NFYC	10.4632	1
NCAM1	hsa-miR-148b	COPZ1	10.4573	1
ASH1L	hsa-miR-103	PANK2	10.439	1
TRIP12	hsa-miR-215	IARS2	10.4373	1
TRIP12	hsa-miR-194	IARS2	10.4373	1
SMC1A	hsa-miR-7	HNRNPK	10.4346	1
RNF144A	hsa-miR-7	HNRNPK	10.4342	1
HBS1L	hsa-miR-367	LARP7	10.4263	1
HBS1L	hsa-miR-302a	LARP7	10.4263	1
HBS1L	hsa-miR-302b	LARP7	10.4263	1
HBS1L	hsa-miR-302c	LARP7	10.4263	1
HBS1L	hsa-miR-302d	LARP7	10.4263	1
IGSF1	hsa-miR-10b	HOXD3	10.407	-1
IGSF1	hsa-miR-98	HUWE1	10.4032	1
IGSF1	hsa-let-7f	HUWE1	10.4032	1
YAP1	hsa-miR-215	IARS2	10.3958	1
YAP1	hsa-miR-194	IARS2	10.3958	1
MLLT10	hsa-miR-98	HUWE1	10.3823	1
MLLT10	hsa-let-7f	HUWE1	10.3823	1
RAP2A	hsa-miR-33a	SREBF2	10.3805	1
HAO1	hsa-miR-26a	CTDSPL	10.3752	-1
UBE2L3	hsa-miR-488	ASTN1	10.3747	-1
UBE2L3	hsa-miR-342-3p	EVL	10.368	1
UBE2L3	hsa-miR-342-5p	EVL	10.368	1
PCDH11Y	hsa-miR-367	LARP7	10.3677	1
PCDH11Y	hsa-miR-302a	LARP7	10.3677	1
PCDH11Y	hsa-miR-302b	LARP7	10.3677	1
PCDH11Y	hsa-miR-302c	LARP7	10.3677	1
PCDH11Y	hsa-miR-302d	LARP7	10.3677	1
PHF20L1	hsa-miR-26a	CTDSP2	10.3498	1
PHF20L1	mmu-miR-546	CTDSP2	10.3498	1
SLC4A7	hsa-miR-30e	NFYC	10.3294	1
SLC4A7	hsa-miR-30c	NFYC	10.3294	1
CACNA1I	hsa-miR-367	LARP7	10.3271	1
CACNA1I	hsa-miR-302a	LARP7	10.3271	1
CACNA1I	hsa-miR-302b	LARP7	10.3271	1
CACNA1I	hsa-miR-302c	LARP7	10.3271	1
CACNA1I	hsa-miR-302d	LARP7	10.3271	1
AHCTF1	hsa-miR-98	HUWE1	10.3199	1
AHCTF1	hsa-let-7f	HUWE1	10.3199	1
AHCTF1	hsa-miR-490-3p	CHRM2	10.3173	-1
AHCTF1	hsa-miR-490-5p	CHRM2	10.3173	-1
ULK1	hsa-miR-26a	CTDSPL	10.2937	-1
KLHL20	hsa-miR-130b	TOP3B	10.2874	-1
KLHL20	hsa-miR-301b	TOP3B	10.2874	-1
KLHL20	hsa-miR-649	TOP3B	10.2874	-1
PCBP2	hsa-miR-490-3p	CHRM2	10.2808	-1
PCBP2	hsa-miR-490-5p	CHRM2	10.2808	-1
PCBP2	hsa-miR-340	RNF130	10.2762	1
CACNB2	hsa-miR-30e	NFYC	10.2749	1
CACNB2	hsa-miR-30c	NFYC	10.2749	1
TBX5	hsa-miR-10b	HOXD3	10.2585	-1
FAM120C	hsa-miR-340	RNF130	10.2495	1
PGBD5	hsa-miR-367	LARP7	10.2339	1
PGBD5	hsa-miR-302a	LARP7	10.2339	1
PGBD5	hsa-miR-302b	LARP7	10.2339	1
PGBD5	hsa-miR-302c	LARP7	10.2339	1
PGBD5	hsa-miR-302d	LARP7	10.2339	1
ZBTB10	hsa-miR-103	PANK2	10.2286	1
PPP2R5C	hsa-miR-103	PANK2	10.2253	1
ERO1L	hsa-miR-98	HUWE1	10.2046	1
ERO1L	hsa-let-7f	HUWE1	10.2046	1
ERO1L	hsa-miR-499-3p	MYH7B	10.203	-1
ERO1L	hsa-miR-499-5p	MYH7B	10.203	-1
ARHGEF15	hsa-miR-98	HUWE1	10.1999	1
ARHGEF15	hsa-let-7f	HUWE1	10.1999	1
CCNK	hsa-miR-181b	NR6A1	10.1969	-1
CCNK	hsa-miR-181a	NR6A1	10.1969	-1
AMOT	hsa-miR-103	PANK2	10.1935	1
RHOBTB3	hsa-miR-211	TRPM1	10.1917	-1
ARHGEF15	hsa-miR-196b	HOXA9	10.1893	-1
RHOBTB3	hsa-miR-204	TRPM3	10.1841	1
HIPK3	hsa-miR-367	LARP7	10.1798	1
HIPK3	hsa-miR-302a	LARP7	10.1798	1
HIPK3	hsa-miR-302b	LARP7	10.1798	1
HIPK3	hsa-miR-302c	LARP7	10.1798	1
HIPK3	hsa-miR-302d	LARP7	10.1798	1
LRRTM4	hsa-miR-26a	CTDSP2	10.176	1
LRRTM4	mmu-miR-546	CTDSP2	10.176	1
MRS2	hsa-miR-98	HUWE1	10.1711	1
MRS2	hsa-let-7f	HUWE1	10.1711	1
MRS2	hsa-miR-190	TLN2	10.162	-1
UBXD8	hsa-miR-30e	NFYC	10.1553	1
UBXD8	hsa-miR-30c	NFYC	10.1553	1
PEX5L	hsa-miR-106b	MCM7	10.1454	1
PEX5L	hsa-miR-93	MCM7	10.1454	1
PEX5L	hsa-miR-25	MCM7	10.1454	1
EMX2	hsa-miR-152	COPZ2	10.1318	-1
RNMT	hsa-miR-103	PANK2	10.1312	1
LRRC1	hsa-miR-22	C17orf91	10.1312	-1
EMX2	hsa-miR-148b	COPZ1	10.1285	1
VAMP1	hsa-miR-103	PANK2	10.1282	1
PEG10	hsa-miR-98	HUWE1	10.1274	1
PEG10	hsa-let-7f	HUWE1	10.1274	1
ATP8B2	hsa-miR-30e	NFYC	10.1172	1
ATP8B2	hsa-miR-30c	NFYC	10.1172	1
SERPINE1	hsa-miR-148b	COPZ1	10.1151	1
SEMA3G	hsa-miR-101	RCL1	10.1134	1
PHF3	hsa-miR-367	LARP7	10.1081	1
PHF3	hsa-miR-302a	LARP7	10.1081	1
PHF3	hsa-miR-302b	LARP7	10.1081	1
PHF3	hsa-miR-302c	LARP7	10.1081	1
PHF3	hsa-miR-302d	LARP7	10.1081	1
NKAIN1	hsa-miR-340	RNF130	10.1079	1
FRMD4B	hsa-miR-26a	CTDSPL	10.1069	-1
PLP1	hsa-miR-152	COPZ2	10.1037	-1
MAGI1	hsa-miR-101	RCL1	10.0836	1
FAIM2	hsa-miR-106b	MCM7	10.0751	1
FAIM2	hsa-miR-93	MCM7	10.0751	1
FAIM2	hsa-miR-25	MCM7	10.0751	1
FOSB	hsa-miR-148b	COPZ1	10.0631	1
HAND2	hsa-miR-181b	NR6A1	10.0573	-1
HAND2	hsa-miR-181a	NR6A1	10.0573	-1
LRRC1	hsa-miR-7	HNRNPK	10.0507	1
SMARCE1	hsa-miR-103	PANK2	10.0451	1
EFNB1	hsa-miR-340	RNF130	10.0339	1
TRRAP	hsa-miR-340	RNF130	10.0188	1
CDC14B	hsa-miR-98	HUWE1	10.0135	1
CDC14B	hsa-let-7f	HUWE1	10.0135	1
FAM110B	hsa-miR-7	HNRNPK	10.0087	1
UBE2D2	hsa-miR-130b	TOP3B	9.99266	-1
UBE2D2	hsa-miR-301b	TOP3B	9.99266	-1
UBE2D2	hsa-miR-649	TOP3B	9.99266	-1
PUM1	hsa-miR-340	RNF130	9.99205	1
CLCF1	hsa-miR-149	GPC1	9.99071	-1
CLCF1	hsa-miR-30e	NFYC	9.98927	1
CLCF1	hsa-miR-30c	NFYC	9.98927	1
RGS2	hsa-miR-30e	NFYC	9.98738	1
RGS2	hsa-miR-30c	NFYC	9.98738	1
PLEKHF2	hsa-miR-130b	TOP3B	9.9873	-1
PLEKHF2	hsa-miR-301b	TOP3B	9.9873	-1
PLEKHF2	hsa-miR-649	TOP3B	9.9873	-1
KCNQ4	hsa-miR-26a	CTDSPL	9.98589	-1
ZKSCAN1	hsa-miR-103	PANK2	9.98587	1
RGS2	hsa-miR-22	C17orf91	9.97843	-1
GPR6	hsa-miR-106b	MCM7	9.97576	1
GPR6	hsa-miR-93	MCM7	9.97576	1
GPR6	hsa-miR-25	MCM7	9.97576	1
CCNE1	hsa-miR-103	PANK2	9.97032	1
FAM49B	hsa-miR-26a	CTDSP2	9.96719	1
FAM49B	mmu-miR-546	CTDSP2	9.96719	1
DCLK1	hsa-miR-103	PANK2	9.96177	1
FAM63B	hsa-miR-215	IARS2	9.94848	1
FAM63B	hsa-miR-194	IARS2	9.94848	1
MGA	hsa-miR-181b	NR6A1	9.9475	-1
MGA	hsa-miR-181a	NR6A1	9.9475	-1
ATP10A	hsa-miR-26a	CTDSPL	9.94603	-1
TAF4B	hsa-miR-148b	COPZ1	9.94529	1
LEF1	hsa-miR-26a	CTDSPL	9.93361	-1
AHDC1	hsa-miR-148b	COPZ1	9.93153	1
KIF5A	hsa-miR-103	PANK2	9.92975	1
RASSF4	hsa-miR-595	PTPRN2	9.92908	-1
RASSF4	hsa-miR-153	PTPRN2	9.92908	-1
GJC1	hsa-miR-7	HNRNPK	9.92275	1
AMOTL2	hsa-miR-30e	NFYC	9.91401	1
AMOTL2	hsa-miR-30c	NFYC	9.91401	1
AHDC1	hsa-miR-152	COPZ2	9.91262	-1
NDFIP1	hsa-miR-101	RCL1	9.91111	1
PDE12	hsa-miR-218	SLIT3	9.90201	-1
PDE12	hsa-miR-585	SLIT3	9.90201	-1
RNGTT	hsa-miR-340	RNF130	9.89987	1
WEE1	hsa-miR-367	LARP7	9.88584	1
WEE1	hsa-miR-302a	LARP7	9.88584	1
WEE1	hsa-miR-302b	LARP7	9.88584	1
WEE1	hsa-miR-302c	LARP7	9.88584	1
WEE1	hsa-miR-302d	LARP7	9.88584	1
TAL1	hsa-miR-367	LARP7	9.87569	1
TAL1	hsa-miR-302a	LARP7	9.87569	1
TAL1	hsa-miR-302b	LARP7	9.87569	1
TAL1	hsa-miR-302c	LARP7	9.87569	1
TAL1	hsa-miR-302d	LARP7	9.87569	1
IPPK	hsa-miR-26a	CTDSP2	9.87225	1
IPPK	mmu-miR-546	CTDSP2	9.87225	1
PTPRG	hsa-miR-130b	PPIL2	9.87046	1
PTPRG	hsa-miR-301b	PPIL2	9.87046	1
ELF4	hsa-miR-98	HUWE1	9.8576	1
ELF4	hsa-let-7f	HUWE1	9.8576	1
TBC1D2B	hsa-miR-181b	NR6A1	9.85704	-1
TBC1D2B	hsa-miR-181a	NR6A1	9.85704	-1
ODZ1	hsa-miR-367	LARP7	9.85515	1
ODZ1	hsa-miR-302a	LARP7	9.85515	1
ODZ1	hsa-miR-302b	LARP7	9.85515	1
ODZ1	hsa-miR-302c	LARP7	9.85515	1
ODZ1	hsa-miR-302d	LARP7	9.85515	1
MAP3K13	hsa-miR-130b	TOP3B	9.85083	-1
MAP3K13	hsa-miR-301b	TOP3B	9.85083	-1
MAP3K13	hsa-miR-649	TOP3B	9.85083	-1
CACNA1I	hsa-miR-98	HUWE1	9.84938	1
CACNA1I	hsa-let-7f	HUWE1	9.84938	1
TBX5	hsa-miR-98	HUWE1	9.8456	1
TBX5	hsa-let-7f	HUWE1	9.8456	1
SUV420H1	hsa-miR-367	LARP7	9.83209	1
SUV420H1	hsa-miR-302a	LARP7	9.83209	1
SUV420H1	hsa-miR-302b	LARP7	9.83209	1
SUV420H1	hsa-miR-302c	LARP7	9.83209	1
SUV420H1	hsa-miR-302d	LARP7	9.83209	1
UBE2V1	hsa-miR-140-5p	WWP2	9.82191	1
UBE2V1	hsa-miR-140-3p	WWP2	9.82191	1
NPEPL1	hsa-miR-130b	TOP3B	9.8201	-1
NPEPL1	hsa-miR-301b	TOP3B	9.8201	-1
NPEPL1	hsa-miR-649	TOP3B	9.8201	-1
PGGT1B	hsa-miR-30e	NFYC	9.80823	1
PGGT1B	hsa-miR-30c	NFYC	9.80823	1
UCP3	hsa-miR-130b	TOP3B	9.80627	-1
UCP3	hsa-miR-301b	TOP3B	9.80627	-1
UCP3	hsa-miR-649	TOP3B	9.80627	-1
MAK	hsa-miR-101	RCL1	9.80121	1
VASP	hsa-miR-106b	MCM7	9.79486	1
VASP	hsa-miR-93	MCM7	9.79486	1
VASP	hsa-miR-25	MCM7	9.79486	1
ZNF192	hsa-miR-26a	CTDSP2	9.79252	1
ZNF192	mmu-miR-546	CTDSP2	9.79252	1
SLC19A2	hsa-miR-26a	CTDSP2	9.79133	1
SLC19A2	mmu-miR-546	CTDSP2	9.79133	1
TMEM110	hsa-miR-98	HUWE1	9.79055	1
TMEM110	hsa-let-7f	HUWE1	9.79055	1
DPY19L1	hsa-miR-30e	NFYC	9.76998	1
DPY19L1	hsa-miR-30c	NFYC	9.76998	1
SOX9	hsa-miR-613	APOLD1	9.76471	-1
FOXN2	hsa-miR-9	C1orf61	9.75267	-1
ACSL6	hsa-miR-24	C9orf3	9.75002	-1
ACSL6	hsa-miR-27b	C9orf3	9.75002	-1
ACSL6	hsa-miR-23b	C9orf3	9.75002	-1
ACSL6	hsa-miR-98	HUWE1	9.74443	1
ACSL6	hsa-let-7f	HUWE1	9.74443	1
MYO1E	hsa-miR-181b	NR6A1	9.73709	-1
MYO1E	hsa-miR-181a	NR6A1	9.73709	-1
MYO1E	hsa-miR-101	RCL1	9.73584	1
WARS2	hsa-miR-98	HUWE1	9.73192	1
WARS2	hsa-let-7f	HUWE1	9.73192	1
WARS2	hsa-miR-22	C17orf91	9.72921	-1
SORT1	hsa-miR-7	HNRNPK	9.72512	1
SDC1	hsa-miR-367	LARP7	9.72197	1
SDC1	hsa-miR-302a	LARP7	9.72197	1
SDC1	hsa-miR-302b	LARP7	9.72197	1
SDC1	hsa-miR-302c	LARP7	9.72197	1
SDC1	hsa-miR-302d	LARP7	9.72197	1
SPSB1	hsa-miR-367	LARP7	9.72009	1
SPSB1	hsa-miR-302a	LARP7	9.72009	1
SPSB1	hsa-miR-302b	LARP7	9.72009	1
SPSB1	hsa-miR-302c	LARP7	9.72009	1
SPSB1	hsa-miR-302d	LARP7	9.72009	1
TSPAN12	hsa-miR-140-5p	WWP2	9.72	1
TSPAN12	hsa-miR-140-3p	WWP2	9.72	1
CORO2B	hsa-miR-103	PANK2	9.71279	1
ENPEP	hsa-miR-26a	CTDSP2	9.70649	1
ENPEP	mmu-miR-546	CTDSP2	9.70649	1
TMOD1	hsa-miR-10b	HOXD3	9.70357	-1
GTF2A1L	hsa-miR-148b	COPZ1	9.70176	1
B3GALT2	hsa-miR-367	LARP7	9.70134	1
B3GALT2	hsa-miR-302a	LARP7	9.70134	1
B3GALT2	hsa-miR-302b	LARP7	9.70134	1
B3GALT2	hsa-miR-302c	LARP7	9.70134	1
B3GALT2	hsa-miR-302d	LARP7	9.70134	1
TSC22D1	hsa-miR-130b	PPIL2	9.69759	1
TSC22D1	hsa-miR-301b	PPIL2	9.69759	1
GTF2A1L	hsa-miR-152	COPZ2	9.69086	-1
FRZB	hsa-miR-130b	TOP3B	9.68594	-1
FRZB	hsa-miR-301b	TOP3B	9.68594	-1
FRZB	hsa-miR-649	TOP3B	9.68594	-1
PER3	hsa-miR-103	PANK3	9.6857	-1
GRLF1	hsa-miR-340	RNF130	9.68263	1
C20orf103	hsa-miR-106b	MCM7	9.67773	1
C20orf103	hsa-miR-93	MCM7	9.67773	1
C20orf103	hsa-miR-25	MCM7	9.67773	1
DNAJB5	hsa-miR-26a	CTDSP2	9.67629	1
DNAJB5	mmu-miR-546	CTDSP2	9.67629	1
OSMR	hsa-miR-196b	HOXA9	9.66171	-1
KIAA1305	hsa-miR-98	HUWE1	9.65867	1
KIAA1305	hsa-let-7f	HUWE1	9.65867	1
HOXD1	hsa-miR-98	HUWE1	9.6526	1
HOXD1	hsa-let-7f	HUWE1	9.6526	1
NUDT11	hsa-miR-26a	CTDSPL	9.63942	-1
OSMR	hsa-miR-98	HUWE1	9.63254	1
OSMR	hsa-let-7f	HUWE1	9.63254	1
MYST2	hsa-miR-148b	COPZ1	9.62664	1
TXNDC5	hsa-miR-30e	NFYC	9.62562	1
TXNDC5	hsa-miR-30c	NFYC	9.62562	1
HOXD13	hsa-miR-26a	CTDSPL	9.62143	-1
C16orf72	hsa-miR-103	PANK2	9.61899	1
TOM1L1	hsa-miR-340	RNF130	9.6059	1
ZNF423	hsa-miR-425	DALRD3	9.59735	1
ZNF423	hsa-miR-191	DALRD3	9.59735	1
WIPF2	hsa-miR-7	HNRNPK	9.59468	1
PGBD5	hsa-miR-490-3p	CHRM2	9.58606	-1
PGBD5	hsa-miR-490-5p	CHRM2	9.58606	-1
PDE5A	hsa-miR-148b	COPZ1	9.57636	1
ATP8B2	hsa-miR-340	RNF130	9.56004	1
GGA2	hsa-miR-204	TRPM3	9.55593	1
EPHA5	hsa-miR-211	TRPM1	9.54785	-1
GGA2	hsa-miR-211	TRPM1	9.54668	-1
SMARCC1	hsa-miR-98	HUWE1	9.54619	1
SMARCC1	hsa-let-7f	HUWE1	9.54619	1
GABRB1	hsa-miR-30e	NFYC	9.51935	1
GABRB1	hsa-miR-30c	NFYC	9.51935	1
PARP16	hsa-miR-328	ELMO3	9.51864	-1
C10orf119	hsa-miR-340	RNF130	9.51703	1
ARFGEF2	hsa-miR-367	LARP7	9.4959	1
ARFGEF2	hsa-miR-302a	LARP7	9.4959	1
ARFGEF2	hsa-miR-302b	LARP7	9.4959	1
ARFGEF2	hsa-miR-302c	LARP7	9.4959	1
ARFGEF2	hsa-miR-302d	LARP7	9.4959	1
NPAL3	hsa-miR-488	ASTN1	9.49436	-1
ZNF423	hsa-miR-211	TRPM1	9.49363	-1
EDA	hsa-miR-98	HUWE1	9.49283	1
EDA	hsa-let-7f	HUWE1	9.49283	1
HOXD10	hsa-miR-10b	HOXD3	9.49047	-1
SERTAD2	hsa-miR-367	LARP7	9.49043	1
SERTAD2	hsa-miR-302a	LARP7	9.49043	1
SERTAD2	hsa-miR-302b	LARP7	9.49043	1
SERTAD2	hsa-miR-302c	LARP7	9.49043	1
SERTAD2	hsa-miR-302d	LARP7	9.49043	1
RAN	hsa-miR-103	PANK2	9.4894	1
CNTNAP2	hsa-miR-215	IARS2	9.48406	1
CNTNAP2	hsa-miR-194	IARS2	9.48406	1
MOSPD1	hsa-miR-148b	COPZ1	9.47857	1
MAP3K12	hsa-miR-130b	TOP3B	9.47687	-1
MAP3K12	hsa-miR-301b	TOP3B	9.47687	-1
MAP3K12	hsa-miR-649	TOP3B	9.47687	-1
FRAS1	hsa-miR-340	RNF130	9.4762	1
SLC7A1	hsa-miR-488	ASTN1	9.46635	-1
SLC25A32	hsa-miR-130b	TOP3B	9.46314	-1
SLC25A32	hsa-miR-301b	TOP3B	9.46314	-1
SLC25A32	hsa-miR-649	TOP3B	9.46314	-1
A2BP1	hsa-miR-7	HNRNPK	9.43964	1
EFNB3	hsa-miR-211	TRPM1	9.4333	-1
ATP1B2	hsa-miR-103	PANK2	9.41795	1
SCML2	hsa-miR-148b	COPZ1	9.4112	1
SLC17A7	hsa-miR-106b	MCM7	9.40778	1
SLC17A7	hsa-miR-93	MCM7	9.40778	1
SLC17A7	hsa-miR-25	MCM7	9.40778	1
SAPS1	hsa-miR-148b	COPZ1	9.40758	1
ITGA9	hsa-miR-7	HNRNPK	9.40718	1
FUT4	hsa-miR-24	C9orf3	9.40269	-1
FUT4	hsa-miR-27b	C9orf3	9.40269	-1
FUT4	hsa-miR-23b	C9orf3	9.40269	-1
B3GAT1	hsa-miR-218	SLIT3	9.40164	-1
B3GAT1	hsa-miR-585	SLIT3	9.40164	-1
AKAP13	hsa-miR-488	ASTN1	9.39916	-1
FUT4	hsa-miR-30e	NFYC	9.39517	1
FUT4	hsa-miR-30c	NFYC	9.39517	1
DDX52	hsa-miR-26a	CTDSP2	9.3934	1
DDX52	mmu-miR-546	CTDSP2	9.3934	1
TSC22D2	hsa-miR-98	HUWE1	9.38924	1
TSC22D2	hsa-let-7f	HUWE1	9.38924	1
HTR4	hsa-miR-103	PANK2	9.3875	1
MRPL17	hsa-miR-211	TRPM1	9.37865	-1
CNGB3	hsa-miR-361-5p	CHM	9.37216	-1
CNGB3	hsa-miR-361-3p	CHM	9.37216	-1
RAB35	hsa-miR-152	COPZ2	9.36367	-1
SOCS5	hsa-miR-101	RCL1	9.36065	1
PHF14	hsa-miR-340	RNF130	9.35159	1
LIMD2	hsa-miR-98	HUWE1	9.34344	1
LIMD2	hsa-let-7f	HUWE1	9.34344	1
SEMA4G	hsa-miR-98	HUWE1	9.34237	1
SEMA4G	hsa-let-7f	HUWE1	9.34237	1
ANKRD12	hsa-miR-7	HNRNPK	9.33926	1
TMED7	hsa-miR-148b	COPZ1	9.33367	1
RSBN1	hsa-miR-7	HNRNPK	9.33275	1
HNF4G	hsa-miR-30e	NFYC	9.3287	1
HNF4G	hsa-miR-30c	NFYC	9.3287	1
KIF23	hsa-miR-103	PANK2	9.32548	1
CCL7	hsa-miR-98	HUWE1	9.32366	1
CCL7	hsa-let-7f	HUWE1	9.32366	1
C2CD2L	hsa-miR-26a	CTDSPL	9.31829	-1
CAPN5	hsa-miR-30e	NFYC	9.31821	1
CAPN5	hsa-miR-30c	NFYC	9.31821	1
CCL7	hsa-miR-24	C9orf3	9.31762	-1
CCL7	hsa-miR-27b	C9orf3	9.31762	-1
CCL7	hsa-miR-23b	C9orf3	9.31762	-1
GTPBP1	hsa-miR-340	RNF130	9.31634	1
CAPN5	hsa-miR-199a-3p	DNM3	9.31585	-1
CAPN5	hsa-miR-199a-5p	DNM3	9.31585	-1
CAPN5	hsa-miR-214	DNM3	9.31585	-1
EPHA7	hsa-miR-26a	CTDSP2	9.30792	1
EPHA7	mmu-miR-546	CTDSP2	9.30792	1
TBPL1	hsa-miR-30e	NFYC	9.30612	1
TBPL1	hsa-miR-30c	NFYC	9.30612	1
KCNE4	hsa-miR-26a	CTDSPL	9.29878	-1
MAP3K14	hsa-miR-367	LARP7	9.28888	1
MAP3K14	hsa-miR-302a	LARP7	9.28888	1
MAP3K14	hsa-miR-302b	LARP7	9.28888	1
MAP3K14	hsa-miR-302c	LARP7	9.28888	1
MAP3K14	hsa-miR-302d	LARP7	9.28888	1
SULT4A1	hsa-miR-101	RCL1	9.28028	1
CCRN4L	hsa-miR-130b	PPIL2	9.27803	1
CCRN4L	hsa-miR-301b	PPIL2	9.27803	1
CBLB	hsa-miR-30e	NFYC	9.27098	1
CBLB	hsa-miR-30c	NFYC	9.27098	1
SYN1	hsa-miR-491-5p	KIAA1797	9.26971	1
SYN1	hsa-miR-491-3p	KIAA1797	9.26971	1
SULT4A1	mmu-miR-764-5p	HTR2C	9.26528	-1
SULT4A1	hsa-miR-448	HTR2C	9.26528	-1
SULT4A1	mmu-miR-764-3p	HTR2C	9.26528	-1
MLLT3	hsa-miR-211	TRPM1	9.26194	-1
SYN1	mmu-miR-764-5p	HTR2C	9.25893	-1
SYN1	hsa-miR-448	HTR2C	9.25893	-1
SYN1	mmu-miR-764-3p	HTR2C	9.25893	-1
LDLR	hsa-miR-148b	COPZ1	9.25857	1
LEP	hsa-miR-490-3p	CHRM2	9.25582	-1
LEP	hsa-miR-490-5p	CHRM2	9.25582	-1
UGCGL1	hsa-miR-199a-3p	DNM3	9.25379	-1
UGCGL1	hsa-miR-199a-5p	DNM3	9.25379	-1
UGCGL1	hsa-miR-214	DNM3	9.25379	-1
UGCGL1	hsa-miR-98	HUWE1	9.25259	1
UGCGL1	hsa-let-7f	HUWE1	9.25259	1
HISPPD1	hsa-miR-30e	NFYC	9.24929	1
HISPPD1	hsa-miR-30c	NFYC	9.24929	1
LRRC16A	hsa-miR-26a	CTDSPL	9.24892	-1
BID	hsa-miR-26a	CTDSPL	9.23668	-1
LIMD2	hsa-miR-148b	COPZ1	9.22929	1
TNKS	hsa-miR-30e	NFYC	9.22808	1
TNKS	hsa-miR-30c	NFYC	9.22808	1
C6orf47	hsa-miR-140-5p	WWP2	9.21792	1
C6orf47	hsa-miR-140-3p	WWP2	9.21792	1
KL	hsa-miR-199a-3p	DNM2	9.21569	1
KL	hsa-miR-638	DNM2	9.21569	1
KL	hsa-miR-199a-5p	DNM2	9.21569	1
TBC1D22B	hsa-miR-140-5p	WWP2	9.21165	1
TBC1D22B	hsa-miR-140-3p	WWP2	9.21165	1
RAB22A	hsa-miR-98	HUWE1	9.20717	1
RAB22A	hsa-let-7f	HUWE1	9.20717	1
PDE4B	hsa-miR-7	HNRNPK	9.20633	1
PHF3	hsa-miR-148b	COPZ1	9.20452	1
ACOX1	hsa-miR-367	LARP7	9.20236	1
ACOX1	hsa-miR-302a	LARP7	9.20236	1
ACOX1	hsa-miR-302b	LARP7	9.20236	1
ACOX1	hsa-miR-302c	LARP7	9.20236	1
ACOX1	hsa-miR-302d	LARP7	9.20236	1
NUAK1	hsa-miR-103	PANK2	9.19951	1
KIF16B	hsa-miR-7	HNRNPK	9.18949	1
WASF1	hsa-miR-140-5p	WWP2	9.17527	1
WASF1	hsa-miR-140-3p	WWP2	9.17527	1
WASF1	hsa-miR-22	C17orf91	9.17397	-1
TNRC4	hsa-miR-488	ASTN1	9.16888	-1
ALG9	hsa-miR-30e	NFYC	9.16168	1
ALG9	hsa-miR-30c	NFYC	9.16168	1
HTR4	hsa-miR-98	HUWE1	9.16063	1
HTR4	hsa-let-7f	HUWE1	9.16063	1
UBA6	hsa-miR-211	TRPM1	9.1456	-1
ZBTB40	hsa-miR-30e	NFYC	9.14379	1
ZBTB40	hsa-miR-30c	NFYC	9.14379	1
BRSK2	hsa-miR-22	C17orf91	9.1349	-1
CPM	hsa-miR-98	HUWE1	9.12438	1
CPM	hsa-let-7f	HUWE1	9.12438	1
KCNJ2	hsa-miR-7	HNRNPK	9.1105	1
ACACA	hsa-miR-140-5p	WWP2	9.10222	1
ACACA	hsa-miR-140-3p	WWP2	9.10222	1
SEL1L	hsa-miR-140-5p	WWP2	9.10046	1
SEL1L	hsa-miR-140-3p	WWP2	9.10046	1
GARNL1	hsa-miR-199a-3p	DNM2	9.09384	1
GARNL1	hsa-miR-638	DNM2	9.09384	1
GARNL1	hsa-miR-199a-5p	DNM2	9.09384	1
EPHA3	hsa-miR-486-5p	ANK1	9.09323	-1
EPHA3	hsa-miR-486-3p	ANK1	9.09323	-1
EPHA3	hsa-miR-340	RNF130	9.09082	1
SFRS2IP	hsa-miR-148b	COPZ1	9.08521	1
ABBA-1	hsa-miR-10b	HOXD3	9.08516	-1
GRIA3	hsa-miR-488	ASTN1	9.06812	-1
TRIB1	hsa-miR-98	HUWE1	9.06364	1
TRIB1	hsa-let-7f	HUWE1	9.06364	1
LRP12	hsa-miR-130b	TOP3B	9.06157	-1
LRP12	hsa-miR-301b	TOP3B	9.06157	-1
LRP12	hsa-miR-649	TOP3B	9.06157	-1
FAM29A	hsa-miR-24	C9orf3	9.04935	-1
FAM29A	hsa-miR-27b	C9orf3	9.04935	-1
FAM29A	hsa-miR-23b	C9orf3	9.04935	-1
C3orf52	hsa-miR-24	C9orf3	9.04881	-1
C3orf52	hsa-miR-27b	C9orf3	9.04881	-1
C3orf52	hsa-miR-23b	C9orf3	9.04881	-1
FAT4	hsa-miR-367	LARP7	9.04827	1
FAT4	hsa-miR-302a	LARP7	9.04827	1
FAT4	hsa-miR-302b	LARP7	9.04827	1
FAT4	hsa-miR-302c	LARP7	9.04827	1
FAT4	hsa-miR-302d	LARP7	9.04827	1
VAMP8	hsa-miR-15a	DLEU2	9.04763	-1
VAMP8	hsa-miR-16	DLEU2	9.04763	-1
C3orf52	hsa-miR-98	HUWE1	9.04633	1
C3orf52	hsa-let-7f	HUWE1	9.04633	1
FAM29A	hsa-miR-367	LARP7	9.04496	1
FAM29A	hsa-miR-302a	LARP7	9.04496	1
FAM29A	hsa-miR-302b	LARP7	9.04496	1
FAM29A	hsa-miR-302c	LARP7	9.04496	1
FAM29A	hsa-miR-302d	LARP7	9.04496	1
FAM108B1	hsa-miR-101	RCL1	9.038	1
NPTX2	hsa-miR-152	COPZ2	9.03156	-1
FAM108B1	hsa-miR-486-5p	ANK1	9.02818	-1
FAM108B1	hsa-miR-486-3p	ANK1	9.02818	-1
UBE2G1	hsa-miR-7	HNRNPK	9.025	1
WNT5A	hsa-miR-26a	CTDSPL	9.02278	-1
LRRC20	hsa-miR-367	LARP7	9.01993	1
LRRC20	hsa-miR-302a	LARP7	9.01993	1
LRRC20	hsa-miR-302b	LARP7	9.01993	1
LRRC20	hsa-miR-302c	LARP7	9.01993	1
LRRC20	hsa-miR-302d	LARP7	9.01993	1
GPR116	hsa-miR-148b	COPZ1	9.01569	1
DEPDC6	hsa-miR-33a	SREBF2	9.01311	1
MTMR4	hsa-miR-103	PANK2	9.00759	1
UBE2E3	hsa-miR-340	RNF130	9.00184	1
UBE2E3	hsa-miR-139-5p	PDE2A	9.00184	-1
UBE2E3	hsa-miR-139-3p	PDE2A	9.00184	-1
TFRC	hsa-miR-7	HNRNPK	8.98967	1
RALA	hsa-miR-181b	NR6A1	8.98921	-1
RALA	hsa-miR-181a	NR6A1	8.98921	-1
GABPA	hsa-miR-340	RNF130	8.98598	1
GSTCD	hsa-miR-15a	DLEU2	8.98579	-1
GSTCD	hsa-miR-16	DLEU2	8.98579	-1
MMP24	hsa-miR-199a-3p	DNM3	8.98469	-1
MMP24	hsa-miR-199a-5p	DNM3	8.98469	-1
MMP24	hsa-miR-214	DNM3	8.98469	-1
BCAT2	hsa-miR-367	LARP7	8.98034	1
BCAT2	hsa-miR-302a	LARP7	8.98034	1
BCAT2	hsa-miR-302b	LARP7	8.98034	1
BCAT2	hsa-miR-302c	LARP7	8.98034	1
BCAT2	hsa-miR-302d	LARP7	8.98034	1
TMEM143	hsa-miR-196b	HOXA9	8.97426	-1
COLQ	hsa-miR-499-3p	MYH7B	8.96806	-1
COLQ	hsa-miR-499-5p	MYH7B	8.96806	-1
SFRS16	hsa-miR-103	PANK2	8.95985	1
NR3C2	hsa-miR-211	TRPM1	8.95701	-1
TNKS2	hsa-miR-490-3p	CHRM2	8.95558	-1
TNKS2	hsa-miR-490-5p	CHRM2	8.95558	-1
WWC3	hsa-miR-490-3p	CHRM2	8.94758	-1
WWC3	hsa-miR-490-5p	CHRM2	8.94758	-1
TRIP12	hsa-miR-211	TRPM1	8.9466	-1
CIC	hsa-miR-367	LARP7	8.93631	1
CIC	hsa-miR-302a	LARP7	8.93631	1
CIC	hsa-miR-302b	LARP7	8.93631	1
CIC	hsa-miR-302c	LARP7	8.93631	1
CIC	hsa-miR-302d	LARP7	8.93631	1
FLJ20160	hsa-miR-26a	CTDSP2	8.93279	1
FLJ20160	mmu-miR-546	CTDSP2	8.93279	1
COL4A3	hsa-miR-499-3p	MYH7B	8.93047	-1
COL4A3	hsa-miR-499-5p	MYH7B	8.93047	-1
TBC1D13	hsa-miR-26a	CTDSPL	8.90532	-1
DKFZP564O0823	hsa-miR-98	HUWE1	8.89986	1
DKFZP564O0823	hsa-let-7f	HUWE1	8.89986	1
RPS6KA1	hsa-miR-326	ARRB1	8.89914	-1
HTR2C	hsa-miR-340	RNF130	8.88914	1
ROD1	hsa-miR-30e	NFYC	8.87638	1
ROD1	hsa-miR-30c	NFYC	8.87638	1
FAM70A	hsa-miR-367	LARP7	8.87485	1
FAM70A	hsa-miR-302a	LARP7	8.87485	1
FAM70A	hsa-miR-302b	LARP7	8.87485	1
FAM70A	hsa-miR-302c	LARP7	8.87485	1
FAM70A	hsa-miR-302d	LARP7	8.87485	1
EXTL3	hsa-miR-7	HNRNPK	8.85763	1
HCN2	hsa-miR-181b	NR6A1	8.83342	-1
HCN2	hsa-miR-181a	NR6A1	8.83342	-1
MAPRE3	hsa-miR-130b	TOP3B	8.82972	-1
MAPRE3	hsa-miR-301b	TOP3B	8.82972	-1
MAPRE3	hsa-miR-649	TOP3B	8.82972	-1
PPP6C	hsa-miR-103	PANK2	8.8284	1
STX3	hsa-miR-152	COPZ2	8.82686	-1
WDR1	hsa-miR-218	SLIT3	8.82243	-1
WDR1	hsa-miR-585	SLIT3	8.82243	-1
VGLL4	hsa-miR-26a	CTDSP2	8.81913	1
VGLL4	mmu-miR-546	CTDSP2	8.81913	1
CDKN1C	hsa-miR-367	LARP7	8.80983	1
CDKN1C	hsa-miR-302a	LARP7	8.80983	1
CDKN1C	hsa-miR-302b	LARP7	8.80983	1
CDKN1C	hsa-miR-302c	LARP7	8.80983	1
CDKN1C	hsa-miR-302d	LARP7	8.80983	1
TMF1	hsa-miR-367	LARP7	8.80674	1
TMF1	hsa-miR-302a	LARP7	8.80674	1
TMF1	hsa-miR-302b	LARP7	8.80674	1
TMF1	hsa-miR-302c	LARP7	8.80674	1
TMF1	hsa-miR-302d	LARP7	8.80674	1
ZNF274	hsa-miR-152	COPZ2	8.8051	-1
E2F5	hsa-miR-367	LARP7	8.79667	1
E2F5	hsa-miR-302a	LARP7	8.79667	1
E2F5	hsa-miR-302b	LARP7	8.79667	1
E2F5	hsa-miR-302c	LARP7	8.79667	1
E2F5	hsa-miR-302d	LARP7	8.79667	1
CNR1	hsa-miR-367	LARP7	8.79531	1
CNR1	hsa-miR-302a	LARP7	8.79531	1
CNR1	hsa-miR-302b	LARP7	8.79531	1
CNR1	hsa-miR-302c	LARP7	8.79531	1
CNR1	hsa-miR-302d	LARP7	8.79531	1
CDX2	hsa-miR-204	TRPM3	8.79202	1
PPP1R9A	hsa-miR-367	LARP7	8.78192	1
PPP1R9A	hsa-miR-302a	LARP7	8.78192	1
PPP1R9A	hsa-miR-302b	LARP7	8.78192	1
PPP1R9A	hsa-miR-302c	LARP7	8.78192	1
PPP1R9A	hsa-miR-302d	LARP7	8.78192	1
PRPF4B	hsa-miR-101	RCL1	8.78032	1
MLL4	hsa-miR-106b	MCM7	8.77803	1
MLL4	hsa-miR-93	MCM7	8.77803	1
MLL4	hsa-miR-25	MCM7	8.77803	1
MLL	hsa-miR-148b	COPZ1	8.77525	1
PRKACB	hsa-miR-130b	TOP3B	8.77477	-1
PRKACB	hsa-miR-301b	TOP3B	8.77477	-1
PRKACB	hsa-miR-649	TOP3B	8.77477	-1
AGPAT4	hsa-miR-211	TRPM1	8.77446	-1
ZC3H4	hsa-miR-7	HNRNPK	8.77336	1
GNAZ	hsa-miR-340	RNF130	8.768	1
ZC3H4	hsa-miR-324-3p	ACADVL	8.76634	-1
ZC3H4	hsa-miR-324-5p	ACADVL	8.76634	-1
HBEGF	hsa-miR-24	C9orf3	8.76352	-1
HBEGF	hsa-miR-27b	C9orf3	8.76352	-1
HBEGF	hsa-miR-23b	C9orf3	8.76352	-1
GNAZ	mmu-miR-764-5p	HTR2C	8.76351	-1
GNAZ	hsa-miR-448	HTR2C	8.76351	-1
GNAZ	mmu-miR-764-3p	HTR2C	8.76351	-1
DOCK5	hsa-miR-367	LARP7	8.76309	1
DOCK5	hsa-miR-302a	LARP7	8.76309	1
DOCK5	hsa-miR-302b	LARP7	8.76309	1
DOCK5	hsa-miR-302c	LARP7	8.76309	1
DOCK5	hsa-miR-302d	LARP7	8.76309	1
RASL12	hsa-miR-30e	NFYC	8.75269	1
RASL12	hsa-miR-30c	NFYC	8.75269	1
ZMYND11	hsa-miR-340	RNF130	8.75221	1
HBEGF	hsa-miR-215	IARS2	8.75103	1
HBEGF	hsa-miR-194	IARS2	8.75103	1
MAP1A	hsa-miR-26a	CTDSP2	8.73824	1
MAP1A	mmu-miR-546	CTDSP2	8.73824	1
ASCL1	hsa-miR-22	C17orf91	8.72723	-1
ASCL1	hsa-miR-340	RNF130	8.72369	1
CBFA2T2	hsa-miR-101	RCL1	8.72234	1
TIAM1	hsa-miR-10b	HOXD3	8.71625	-1
OTUD7B	hsa-miR-340	RNF130	8.71408	1
UCP3	hsa-miR-148b	COPZ1	8.70549	1
TAF4	hsa-miR-148b	COPZ1	8.6932	1
DPYSL3	hsa-miR-98	HUWE1	8.69285	1
DPYSL3	hsa-let-7f	HUWE1	8.69285	1
NHLH2	hsa-miR-130b	TOP3B	8.6908	-1
NHLH2	hsa-miR-301b	TOP3B	8.6908	-1
NHLH2	hsa-miR-649	TOP3B	8.6908	-1
IQSEC1	hsa-miR-367	LARP7	8.68921	1
IQSEC1	hsa-miR-302a	LARP7	8.68921	1
IQSEC1	hsa-miR-302b	LARP7	8.68921	1
IQSEC1	hsa-miR-302c	LARP7	8.68921	1
IQSEC1	hsa-miR-302d	LARP7	8.68921	1
ITGB3	hsa-miR-149	GPC1	8.68901	-1
SEPHS1	hsa-miR-22	C17orf91	8.68002	-1
CDYL	hsa-miR-140-5p	WWP2	8.67972	1
CDYL	hsa-miR-140-3p	WWP2	8.67972	1
SEPHS1	hsa-miR-215	IARS2	8.67653	1
SEPHS1	hsa-miR-194	IARS2	8.67653	1
AQP2	hsa-miR-874	KLHL3	8.67457	-1
SETD3	hsa-miR-30e	NFYC	8.6704	1
SETD3	hsa-miR-30c	NFYC	8.6704	1
ZBED4	hsa-miR-152	COPZ2	8.65757	-1
HAND2	hsa-miR-367	LARP7	8.65694	1
HAND2	hsa-miR-302a	LARP7	8.65694	1
HAND2	hsa-miR-302b	LARP7	8.65694	1
HAND2	hsa-miR-302c	LARP7	8.65694	1
HAND2	hsa-miR-302d	LARP7	8.65694	1
ARFIP1	hsa-miR-130b	TOP3B	8.65533	-1
ARFIP1	hsa-miR-301b	TOP3B	8.65533	-1
ARFIP1	hsa-miR-649	TOP3B	8.65533	-1
GLTSCR1	hsa-miR-101	RCL1	8.64779	-1
NID2	hsa-miR-218	SLIT3	8.64314	-1
NID2	hsa-miR-585	SLIT3	8.64314	-1
RFWD3	hsa-miR-15a	DLEU2	8.64307	-1
RFWD3	hsa-miR-16	DLEU2	8.64307	-1
NPEPL1	hsa-miR-98	HUWE1	8.63966	1
NPEPL1	hsa-let-7f	HUWE1	8.63966	1
GLTSCR1	hsa-miR-7	HNRNPK	8.63837	1
MYO16	hsa-miR-218	SLIT3	8.63788	-1
MYO16	hsa-miR-585	SLIT3	8.63788	-1
RAB15	hsa-miR-199a-3p	DNM3	8.63765	-1
RAB15	hsa-miR-199a-5p	DNM3	8.63765	-1
RAB15	hsa-miR-214	DNM3	8.63765	-1
ASXL1	hsa-miR-7	HNRNPK	8.63031	1
YY1	hsa-miR-340	RNF130	8.62492	1
NUDT4	hsa-miR-215	IARS2	8.62356	1
NUDT4	hsa-miR-194	IARS2	8.62356	1
YY1	hsa-miR-181b	NR6A1	8.62223	-1
YY1	hsa-miR-181a	NR6A1	8.62223	-1
PLS1	hsa-miR-30e	NFYC	8.61953	1
PLS1	hsa-miR-30c	NFYC	8.61953	1
NCALD	hsa-miR-181b	NR6A1	8.61869	-1
NCALD	hsa-miR-181a	NR6A1	8.61869	-1
VDR	hsa-miR-24	C9orf3	8.61714	-1
VDR	hsa-miR-27b	C9orf3	8.61714	-1
VDR	hsa-miR-23b	C9orf3	8.61714	-1
PLS1	hsa-miR-106b	MCM7	8.61714	-1
PLS1	hsa-miR-93	MCM7	8.61714	-1
PLS1	hsa-miR-25	MCM7	8.61714	-1
RALGDS	hsa-miR-9	C1orf61	8.61526	-1
MMD	hsa-miR-148b	COPZ1	8.6126	1
LYRM2	hsa-miR-211	TRPM1	8.61109	-1
ATP6V1C1	hsa-miR-340	RNF130	8.60572	1
VDR	hsa-miR-367	LARP7	8.60517	1
VDR	hsa-miR-302a	LARP7	8.60517	1
VDR	hsa-miR-302b	LARP7	8.60517	1
VDR	hsa-miR-302c	LARP7	8.60517	1
VDR	hsa-miR-302d	LARP7	8.60517	1
UBN1	hsa-miR-499-3p	MYH7B	8.6004	-1
UBN1	hsa-miR-499-5p	MYH7B	8.6004	-1
CLDN11	hsa-miR-499-3p	MYH7B	8.5991	-1
CLDN11	hsa-miR-499-5p	MYH7B	8.5991	-1
CALCR	hsa-miR-10b	HOXD3	8.58743	-1
CCPG1	hsa-miR-211	TRPM1	8.58569	-1
PURG	hsa-miR-130b	PPIL2	8.58024	1
PURG	hsa-miR-301b	PPIL2	8.58024	1
GRLF1	hsa-miR-130b	TOP3B	8.57885	-1
GRLF1	hsa-miR-301b	TOP3B	8.57885	-1
GRLF1	hsa-miR-649	TOP3B	8.57885	-1
COL19A1	hsa-miR-26a	CTDSP2	8.5743	1
COL19A1	mmu-miR-546	CTDSP2	8.5743	1
CPEB1	hsa-miR-367	LARP7	8.5706	1
CPEB1	hsa-miR-302a	LARP7	8.5706	1
CPEB1	hsa-miR-302b	LARP7	8.5706	1
CPEB1	hsa-miR-302c	LARP7	8.5706	1
CPEB1	hsa-miR-302d	LARP7	8.5706	1
SGPL1	hsa-miR-211	TRPM1	8.56588	-1
RAB4B	hsa-miR-30e	NFYC	8.56556	1
RAB4B	hsa-miR-30c	NFYC	8.56556	1
ITGA4	hsa-miR-130b	TOP3B	8.56525	-1
ITGA4	hsa-miR-301b	TOP3B	8.56525	-1
ITGA4	hsa-miR-649	TOP3B	8.56525	-1
PCSK2	hsa-miR-362-3p	CLCN5	8.56446	-1
PCSK2	hsa-miR-501-5p	CLCN5	8.56446	-1
PCSK2	hsa-miR-188-3p	CLCN5	8.56446	-1
PCSK2	hsa-miR-188-5p	CLCN5	8.56446	-1
PCSK2	hsa-miR-532-5p	CLCN5	8.56446	-1
PCSK2	hsa-miR-532-3p	CLCN5	8.56446	-1
PCSK2	hsa-miR-660	CLCN5	8.56446	-1
PCSK2	hsa-miR-501-3p	CLCN5	8.56446	-1
PCSK2	hsa-miR-362-5p	CLCN5	8.56446	-1
PCSK2	hsa-miR-502-3p	CLCN5	8.56446	-1
PCSK2	hsa-miR-502-5p	CLCN5	8.56446	-1
PCSK2	hsa-miR-500	CLCN5	8.56446	-1
TOB1	hsa-miR-26a	CTDSP2	8.5585	1
TOB1	mmu-miR-546	CTDSP2	8.5585	1
PTGDR	hsa-miR-499-3p	MYH7B	8.54568	-1
PTGDR	hsa-miR-499-5p	MYH7B	8.54568	-1
PDE5A	hsa-miR-30e	NFYC	8.54369	1
PDE5A	hsa-miR-30c	NFYC	8.54369	1
FOXL2	hsa-miR-367	LARP7	8.53594	1
FOXL2	hsa-miR-302a	LARP7	8.53594	1
FOXL2	hsa-miR-302b	LARP7	8.53594	1
FOXL2	hsa-miR-302c	LARP7	8.53594	1
FOXL2	hsa-miR-302d	LARP7	8.53594	1
LGI1	hsa-miR-488	ASTN1	8.52424	-1
PDCD4	hsa-miR-340	RNF130	8.52096	1
MYO19	hsa-miR-9	C1orf61	8.51741	1
MICAL3	hsa-miR-26a	CTDSP2	8.51475	1
MICAL3	mmu-miR-546	CTDSP2	8.51475	1
MYO19	hsa-miR-328	ELMO3	8.51275	-1
SERPINE1	hsa-miR-30e	NFYC	8.51242	1
SERPINE1	hsa-miR-30c	NFYC	8.51242	1
ITSN2	hsa-miR-148b	COPZ1	8.5078	1
LGI1	hsa-miR-30e	NFYC	8.50414	1
LGI1	hsa-miR-30c	NFYC	8.50414	1
FOXF2	hsa-miR-367	LARP7	8.50103	1
FOXF2	hsa-miR-302a	LARP7	8.50103	1
FOXF2	hsa-miR-302b	LARP7	8.50103	1
FOXF2	hsa-miR-302c	LARP7	8.50103	1
FOXF2	hsa-miR-302d	LARP7	8.50103	1
NCKIPSD	hsa-miR-130b	TOP3B	8.50036	-1
NCKIPSD	hsa-miR-301b	TOP3B	8.50036	-1
NCKIPSD	hsa-miR-649	TOP3B	8.50036	-1
PPFIA1	hsa-miR-488	ASTN1	8.49964	-1
KIAA0323	hsa-miR-30e	NFYC	8.49893	1
KIAA0323	hsa-miR-30c	NFYC	8.49893	1
RASAL1	hsa-miR-148b	COPZ1	8.49131	1
SIRPA	hsa-miR-367	LARP7	8.49077	1
SIRPA	hsa-miR-302a	LARP7	8.49077	1
SIRPA	hsa-miR-302b	LARP7	8.49077	1
SIRPA	hsa-miR-302c	LARP7	8.49077	1
SIRPA	hsa-miR-302d	LARP7	8.49077	1
SMARCA4	hsa-miR-199a-3p	DNM2	8.4879	1
SMARCA4	hsa-miR-638	DNM2	8.4879	1
SMARCA4	hsa-miR-199a-5p	DNM2	8.4879	1
MBOAT1	hsa-miR-181b	NR6A1	8.48574	-1
MBOAT1	hsa-miR-181a	NR6A1	8.48574	-1
HNT	hsa-miR-361-5p	CHM	8.48416	-1
HNT	hsa-miR-361-3p	CHM	8.48416	-1
PIP4K2C	hsa-miR-367	LARP7	8.47523	1
PIP4K2C	hsa-miR-302a	LARP7	8.47523	1
PIP4K2C	hsa-miR-302b	LARP7	8.47523	1
PIP4K2C	hsa-miR-302c	LARP7	8.47523	1
PIP4K2C	hsa-miR-302d	LARP7	8.47523	1
CUX2	hsa-miR-595	PTPRN2	8.47303	-1
CUX2	hsa-miR-153	PTPRN2	8.47303	-1
RUNX3	hsa-miR-367	LARP7	8.46914	1
RUNX3	hsa-miR-302a	LARP7	8.46914	1
RUNX3	hsa-miR-302b	LARP7	8.46914	1
RUNX3	hsa-miR-302c	LARP7	8.46914	1
RUNX3	hsa-miR-302d	LARP7	8.46914	1
CHD5	hsa-miR-26a	CTDSP2	8.46857	1
CHD5	mmu-miR-546	CTDSP2	8.46857	1
PTPN11	hsa-miR-211	TRPM1	8.46822	-1
KCNC1	hsa-miR-488	ASTN1	8.46618	-1
TNXB	hsa-miR-152	COPZ2	8.46066	-1
SOX1	hsa-miR-324-3p	ACADVL	8.4563	1
SOX1	hsa-miR-324-5p	ACADVL	8.4563	1
MTMR14	hsa-miR-148b	COPZ1	8.45444	1
PDE3A	hsa-miR-599	VPS13B	8.4542	1
PDE3A	hsa-miR-875-3p	VPS13B	8.4542	1
PDE3A	hsa-miR-875-5p	VPS13B	8.4542	1
SOX1	hsa-miR-139-5p	PDE2A	8.45231	-1
SOX1	hsa-miR-139-3p	PDE2A	8.45231	-1
SMC1A	hsa-miR-874	KLHL3	8.44876	-1
DOK4	hsa-miR-140-5p	WWP2	8.44154	1
DOK4	hsa-miR-140-3p	WWP2	8.44154	1
ATP2C1	hsa-miR-367	LARP7	8.43771	1
ATP2C1	hsa-miR-302a	LARP7	8.43771	1
ATP2C1	hsa-miR-302b	LARP7	8.43771	1
ATP2C1	hsa-miR-302c	LARP7	8.43771	1
[truncated: 37,966 more rows]
