# Supplementary material for: Computational Prediction of Intronic microRNA Targets using Host Gene Expression Reveals Novel Regulatory Mechanisms
Source: PLoS One. 2011 Jun 9;6(6):e19312. doi: 10.1371/journal.pone.0019312 (PMC3111417; doi:10.1371/journal.pone.0019312)
Supplement: Table S5 — coefficients. Correlation coefficients obtained from five different datasets, namely Baskerville et al., Liang et al., Wang et al., Ruike et al. , and Rad. The data reported by Wang et al. are in terms of p-values. A empty cell in the table shows that either the data was not available for the host-intronic miRNA pair or the correlation coefficient was negative or insignificant. (XLS) [file pone.0019312.s014.xls]

## Sheet: Sheet1
Host Gene	microRNA	Baske	Linag*	Wang	Ruike	Rad		Host Gene	microRNA	Baske	Linag	Wang	Ruike	Rad
CROC4	miR-9-1	0.999				0.524		CNCN5	miR-188		0.07
PDE2A	miR-139	0.99	0.007		0.26			HOXA9	miR-196b		.005			0.100
C20orf166	miR-133a-2	0.988						MYH6	miR-208		00.00
PGSF1	miR-7-3	0.961						TRPM3	miR-204		0.009
ABLIM2	miR-95	0.96						GABRE	miR-224		0.006	0.529	0.78
LOC254559	miR-9-3	0.95						LPP	miR-28		0.023		0.72
AATYK	miR-338	0.921			0.54			ARRB1	miR-326		0.013		0.39
EGFL7	miR-126	0.888		0.742	0.76			SREBF2	miR-33		0.287
R3HDM	miR-128a	0.856	0.002	0.548	0.15			AATK	miR-338		0.0003
MCM7b	miR-25	0.838	0.022	0.481	0.5	0.312		RNF130	miR-340		0.346		0.77
TRPM3	miR-204	0.796	0.009		0			EVL	miR-342		0.017	0.811	0.84
TLN2	miR-190	0.663	0.001		0.16			GRID1	miR-346		0.895
PANK3	miR-103-1	0.638				0.36		C9orf3	miR-27b			0.536	0.83	0.641
PTPRN	miR-153-1	0.626						COPZ2	miR-152			0.526	-0.1	0.46
CTDSP2	miR-26a-2	0.609		0.616				TRPM1	miR-211			0.522
SMC4L1	miR-15b	0.509	0.003	0.479	0.52	0.144		SLIT3	miR-218-2			0.461		0.400
UREB1	miR-98	0.503						CALCR	miR-489			0.425
PTPRN2	miR-153-2	0.499						SLIT2	miR-218-1			0.406		0.418
CTDSP1	miR-26b	0.453		0.520	0.5	0.277		DALRD3	miR-425			0.406		0.189
ARPP-21	miR-128b	0.444	0.001		0.58			HNRPK	miR-7-1			0.381		0.013
MEST	miR-335	0.442	0.006	0.851	0.92	0.713		FAM33A	miR-301				0.66
NFYC	miR-30c-1	0.406	0.618			-0.072		EML2	miR-330				0.6
Q8TDA7	miR-99a	0.335			-0.38			MGC11257	miR-339				0.59
PANK2	miR-103-2	0.27				0.32		C9orf3	miR-189				0.59
PRO2730	let-7g	0.268						BIC	miR-155				0.58
RCL1	miR-101-2	0.226				0.268		FSTL1	miR-198				0.53
DNM1	miR-199a-1	0.02						MEG3	miR-127				0.45
C9orf5	miR-32	-0.22						WWP2	miR-140				0.19
CTDSPL	miR-26a-1	-0.285		0.354				DLEU2	miR-15a				-0.17
MCM7	miR-93		0.022	0.584		0.301		DLEU2	miR-16					0.213
PANK1	miR-107		.022		-014			NR6A1	miR-181b					0.111
EGFL7	miR-126		.027			0.26		C3orf60	miR-191					0.003
AIP2	miR-140		0.249					DALRD3	miR-191					0.119
COPZ1	miR-148b		0.472					DNM3	miR-214					-0.396
GPC1	miR-149		0.053		0.59			HOXD3	miR-10b					0.207
PTK2	miR-151		0.031		0.82			PPIL2	miR-130b					-0.051
ZNF256	miR-186		0.335		0.66			TOP3B	miR-130b					-0.227
C17orf91	miR-22					0.211
